# Supplementary material for: Genome-wide transcriptional analysis suggests hydrogenase- and nitrogenase-mediated hydrogen production in Clostridium butyricum CWBI 1009
Source: Biotechnol Biofuels. 2015 Feb 22;8:27. doi: 10.1186/s13068-015-0203-5 (PMC4342158; doi:10.1186/s13068-015-0203-5)
Supplement: Additional file 2: — RNA-seq data. Table S4. List of the most highly expressed genes at pH 6.3 (column indicated in bold type) during glucose fermentation under unregulated-pH conditions. [file 13068_2015_203_MOESM2_ESM.xls]

## Sheet: Sheet1
						Expression data pH6.3 vs pH7.3		RPKM numbers
						Average calculated value for both fermentation replicates		Fermentation 1			Fermentation 2
Name	contig	start	end	strand	product	Expression data pH6.3 vs pH7.3	p value	pH7.3	pH6.3	pH5.2	pH7.3	pH6.3
contig_92_gene22	NODE_92_length_25857_cov_98.441193	19543	19713	-1	Ferredoxin	0.413115	0.977506	3954	8813	4256	7262	8107
contig_167_gene17	NODE_167_length_25478_cov_87.847710	18038	19039	1	NAD-dependent glyceraldehyde-3-phosphate dehydrogenase (EC 1.2.1.12)	0.49947	1	7308	8195	3853	9941	19849
contig_146_gene3	NODE_146_length_18602_cov_74.807922	1404	2039	-1	conserved hypothetical protein	3.18185	0.0176553	1127	6572	7282	1208	18021
contig_9_gene37	NODE_9_length_120959_cov_77.454727	36737	36928	-1	LSU ribosomal protein L28p	0.405116	0.996819	3999	6536	840	4894	7005
contig_9_gene108	NODE_9_length_120959_cov_77.454727	115865	116125	1	Phosphocarrier protein of PTS system	0.396311	0.978949	2672	5333	1064	3179	3510
contig_38_gene24	NODE_38_length_76062_cov_73.429321	21906	22505	1	SSU ribosomal protein S4p (S9e)	1.75681	0.335903	1819	4891	877	1115	6805
contig_146_gene4	NODE_146_length_18602_cov_74.807922	2064	2474	-1	Flavodoxin	2.99641	0.0344022	1245	4788	7239	1488	20471
contig_159_gene1	NODE_159_length_1169_cov_228.626175	2	1195	1	Translation elongation factor Tu	-0.281211	1	7370	4436	1277	6805	9155
contig_181_gene26	NODE_181_length_28012_cov_61.077610	27560	27982	-1	Enolase (EC 4.2.1.11)	2.14283	0.160039	1036	4147	862	770	5196
contig_180_gene12	NODE_180_length_10855_cov_86.734314	8875	10557	1	Flagellin protein FlaA	0.353692	1	2603	4044	1162	3788	5299
contig_51_gene4	NODE_51_length_26875_cov_75.214066	3085	5316	1	Pyruvate formate-lyase (EC 2.3.1.54)	0.133882	1	2171	3582	1639	706	169
contig_47_gene35	NODE_47_length_63289_cov_87.057564	37548	37757	-1	LSU ribosomal protein L31p	0.179724	1	2368	3363	916	2674	3219
contig_303_gene5	NODE_303_length_8919_cov_70.815117	4356	5219	1	Fructose-bisphosphate aldolase class II (EC 4.1.2.13)	-0.382844	1	3182	3223	868	3886	3006
contig_11_gene51	NODE_11_length_53244_cov_97.528038	48094	50724	-1	Alcohol dehydrogenase (EC 1.1.1.1); Acetaldehyde dehydrogenase (EC 1.2.1.10)	-0.168474	1	2200	3176	693	920	100
contig_189_gene1	NODE_189_length_918_cov_85.566452	429	920	-1	Choline binding protein A	-0.817405	0.886165	4571	2952	2134	8141	5256
contig_119_gene12	NODE_119_length_19811_cov_102.549294	9758	9892	-1	LSU ribosomal protein L34p	0.223804	1	2226	2854	556	2551	3581
contig_124_gene3	NODE_124_length_20186_cov_82.634750	2662	2925	1	SSU ribosomal protein S20p	-0.196937	1	2739	2687	475	2365	2493
contig_9_gene49	NODE_9_length_120959_cov_77.454727	50130	50636	1	COG1399 protein, clustered with ribosomal protein L32p	0.0458605	1	2176	2655	710	2360	2752
contig_136_gene2	NODE_136_length_8931_cov_87.461647	1392	3233	-1	Chaperone protein DnaK	1.52468	0.358533	667	2534	1112	564	1581
contig_206_gene7	NODE_206_length_17203_cov_61.730572	7477	8040	-1	Alkyl hydroperoxide reductase protein C (EC 1.6.4.-)	1.52115	0.532856	1527	2488	1047	1491	7606
contig_138_gene3	NODE_138_length_26879_cov_93.071434	2608	4029	-1	Pyruvate kinase (EC 2.7.1.40)	-0.10695	1	2160	2347	324	2998	3142
contig_5_gene21	NODE_5_length_85387_cov_76.971367	23816	23983	1	Zinc finger domain	0.0815739	1	1202	2138	250	1780	1457
contig_14_gene24	NODE_14_length_76224_cov_57.471622	28231	30483	1	Pyruvate formate-lyase (EC 2.3.1.54)	1.63647	0.431159	925	2123	1058	2642	10362
contig_120_gene2	NODE_120_length_14794_cov_106.939026	2398	2868	-1	SSU ribosomal protein S7p (S5e)	-0.289225	0.999917	4325	2014	348	2618	4706
contig_186_gene20	NODE_186_length_28917_cov_82.990524	21564	21740	-1	SSU ribosomal protein S21p	-0.463143	0.999917	2743	1988	414	2779	2653
contig_29_gene43	NODE_29_length_62265_cov_85.025581	43849	45144	-1	Urea ABC transporter, urea binding protein	9.29344	3.40121e-11	1	1984	5	1	129
contig_5_gene60	NODE_5_length_85387_cov_76.971367	63962	64396	1	Iron-sulfur cluster assembly scaffold protein IscU/NifU-like	2.23743	0.10056	253	1961	2493	554	2337
contig_167_gene18	NODE_167_length_25478_cov_87.847710	19171	20346	1	Phosphoglycerate kinase (EC 2.7.2.3)	0.257845	1	1755	1960	687	2439	3798
contig_84_gene11	NODE_84_length_56024_cov_89.424515	12722	13570	-1	3-hydroxybutyryl-CoA dehydrogenase (EC 1.1.1.157)	0.715932	0.952771	1255	1823	1430	3178	6395
contig_9_gene59	NODE_9_length_120959_cov_77.454727	61197	61442	1	SSU ribosomal protein S16p	-0.257108	1	2794	1815	383	2906	3718
contig_181_gene17	NODE_181_length_28012_cov_61.077610	19421	19744	-1	Nitrogen regulatory protein P-II	9.39962	3.40121e-11	1	1753	40	0	33
contig_47_gene45	NODE_47_length_63289_cov_87.057564	46845	48026	1	Acetyl-CoA acetyltransferase (EC 2.3.1.9)	0.755624	0.952771	1463	1722	939	4958	10432
contig_9_gene50	NODE_9_length_120959_cov_77.454727	50640	50822	1	LSU ribosomal protein L32p	-0.0507866	1	1451	1710	546	1138	1203
contig_129_gene15	NODE_129_length_15068_cov_90.411072	14576	14923	-1	FIG00513315: hypothetical protein	0.315889	0.943203	483	1705	115	1097	498
contig_120_gene3	NODE_120_length_14794_cov_106.939026	3029	3406	-1	SSU ribosomal protein S12p (S23e)	-0.32736	0.994821	3506	1606	253	2017	3608
contig_181_gene18	NODE_181_length_28012_cov_61.077610	19769	20590	-1	Nitrogenase (molybdenum-iron) reductase and maturation protein NifH	8.49725	7.73745e-11	1	1605	37	2	34
contig_5_gene61	NODE_5_length_85387_cov_76.971367	64402	65484	1	tRNA (5-methylaminomethyl-2-thiouridylate)-methyltransferase (EC 2.1.1.61)	2.21184	0.0880807	169	1555	1255	348	1146
contig_181_gene16	NODE_181_length_28012_cov_61.077610	19019	19399	-1	Nitrogen regulatory protein P-II	8.24635	2.217e-10	2	1551	33	2	25
contig_188_gene12	NODE_188_length_19314_cov_60.675209	11359	13509	1	Ferrous iron transport protein B	1.23984	0.637071	648	1543	771	1127	3235
contig_186_gene19	NODE_186_length_28917_cov_82.990524	21079	21531	-1	Transamidase GatB domain protein	-0.455066	0.999917	2126	1538	323	2213	2128
contig_84_gene6	NODE_84_length_56024_cov_89.424515	7022	8650	-1	Heat shock protein 60 family chaperone GroEL	1.76997	0.225842	305	1515	1232	289	830
contig_181_gene14	NODE_181_length_28012_cov_61.077610	16041	17408	-1	Nitrogenase (molybdenum-iron) beta chain (EC 1.18.6.1)	8.85634	4.03563e-11	1	1504	46	1	20
contig_176_gene56	NODE_176_length_72911_cov_70.991028	59647	61740	-1	Glutamine synthetase type III, GlnN (EC 6.3.1.2)	5.24705	1.93026e-05	58	1491	446	63	3872
contig_181_gene15	NODE_181_length_28012_cov_61.077610	17411	19000	-1	Nitrogenase (molybdenum-iron) alpha chain (EC 1.18.6.1)	5.07688	5.86624e-06	19	1487	45	19	50
contig_14_gene25	NODE_14_length_76224_cov_57.471622	30449	31243	1	Pyruvate formate-lyase activating enzyme (EC 1.97.1.4)	1.70906	0.384043	573	1476	747	1407	5841
contig_120_gene6	NODE_120_length_14794_cov_106.939026	11256	11621	-1	LSU ribosomal protein L7/L12 (P1/P2)	-0.574329	0.89311	4776	1471	350	3529	5092
contig_167_gene19	NODE_167_length_25478_cov_87.847710	20738	21484	1	Triosephosphate isomerase (EC 5.3.1.1)	0.297708	1	1309	1435	583	1873	3053
contig_202_gene7	NODE_202_length_9104_cov_97.222427	4144	4431	1	SSU ribosomal protein S6p	-0.659492	0.893573	3463	1417	412	1991	2670
contig_149_gene23	NODE_149_length_32140_cov_101.366928	29520	29795	1	DNA-binding protein HBsu	-0.654186	0.952771	2152	1396	272	2593	2078
contig_9_gene60	NODE_9_length_120959_cov_77.454727	61491	61718	1	KH domain RNA binding protein YlqC	-0.167257	1	2058	1385	290	2375	3180
contig_90_gene6	NODE_90_length_12275_cov_97.017273	7199	7381	1	no significant homology	0.834636	0.760567	474	1362	240	684	997
contig_202_gene8	NODE_202_length_9104_cov_97.222427	4445	4897	1	Single-stranded DNA-binding protein	-0.593474	0.911805	3300	1334	420	2039	2847
contig_84_gene12	NODE_84_length_56024_cov_89.424515	13746	14753	-1	Electron transfer flavoprotein, alpha subunit	0.952496	0.84334	724	1314	453	2264	5175
contig_188_gene11	NODE_188_length_19314_cov_60.675209	11021	11242	1	Ferrous iron transport protein A	0.722866	0.909599	657	1261	747	1093	2033
contig_94_gene32	NODE_94_length_35439_cov_71.606110	26549	27781	1	Serine hydroxymethyltransferase (EC 2.1.2.1)	1.1402	0.509075	181	1246	361	731	980
contig_9_gene52	NODE_9_length_120959_cov_77.454727	52245	52475	1	Acyl carrier protein	-0.0836632	1	1157	1240	288	1254	1388
contig_121_gene1	NODE_121_length_14970_cov_89.396660	415	573	1	hypothetical protein	0.268837	0.998623	313	1210	533	1724	1495
contig_120_gene7	NODE_120_length_14794_cov_106.939026	11670	12161	-1	LSU ribosomal protein L10p (P0)	-0.600777	0.886165	3839	1199	292	2709	3888
contig_5_gene59	NODE_5_length_85387_cov_76.971367	62779	63960	1	Cysteine desulfurase (EC 2.8.1.7)	1.82407	0.234933	224	1189	2024	468	1581
contig_3_gene41	NODE_3_length_45207_cov_73.319107	32490	32870	1	uncharacterized protein from alkaline shock protein family	0.936814	0.69661	320	1141	298	716	1095
contig_84_gene13	NODE_84_length_56024_cov_89.424515	14776	15555	-1	Electron transfer flavoprotein, beta subunit	0.669522	0.968259	734	1119	401	2412	4490
contig_84_gene7	NODE_84_length_56024_cov_89.424515	8721	9005	-1	Heat shock protein 60 family co-chaperone GroES	1.52262	0.35673	265	1091	821	295	762
contig_29_gene34	NODE_29_length_62265_cov_85.025581	36687	38408	-1	Urease alpha subunit (EC 3.5.1.5)	6.99441	8.92878e-09	2	1063	22	5	117
contig_72_gene15	NODE_72_length_65007_cov_99.269928	17497	18522	-1	Ketol-acid reductoisomerase (EC 1.1.1.86)	1.00978	0.731903	413	1033	111	819	1781
contig_157_gene3	NODE_157_length_17051_cov_79.961113	2673	3314	-1	V-type ATP synthase subunit D (EC 3.6.3.14)	-0.0910161	1	957	1031	467	816	906
contig_157_gene4	NODE_157_length_17051_cov_79.961113	3318	4697	-1	V-type ATP synthase subunit B (EC 3.6.3.14)	-0.140352	1	1033	1007	445	872	1006
contig_30_gene10	NODE_30_length_31264_cov_83.124229	10473	10772	1	LSU ribosomal protein L27p	-0.716568	0.854613	2796	988	91	1786	2304
contig_256_gene2	NODE_256_length_17478_cov_72.061279	1491	2201	1	2,3,4,5-tetrahydropyridine-2,6-dicarboxylate N-acetyltransferase (EC 2.3.1.89)	0.338577	0.998623	556	976	56	628	748
contig_202_gene9	NODE_202_length_9104_cov_97.222427	4926	5183	1	SSU ribosomal protein S18p	-0.6424	0.906882	2295	973	297	1333	1777
contig_145_gene7	NODE_145_length_14921_cov_76.358620	7431	7838	1	Peroxide stress regulator PerR, FUR family	0.143834	1	570	970	93	1422	1506
contig_120_gene1	NODE_120_length_14794_cov_106.939026	240	2306	-1	Translation elongation factor G	-0.388307	0.9809	2208	957	178	1219	2149
contig_16_gene4	NODE_16_length_19986_cov_88.651810	3691	3933	-1	Transition state regulatory protein AbrB	-0.955038	0.952771	918	956	36	1047	204
contig_9_gene48	NODE_9_length_120959_cov_77.454727	48790	49986	1	Acetate kinase (EC 2.7.2.1)	0.785178	0.819219	432	952	370	340	599
contig_477_gene4	NODE_477_length_2515_cov_73.622665	2268	2414	1	hypothetical protein	-0.615944	0.953289	1236	940	162	3685	2663
contig_9_gene63	NODE_9_length_120959_cov_77.454727	63276	63626	1	LSU ribosomal protein L19p	-0.467582	0.976434	1810	928	201	1826	2128
contig_474_gene1	NODE_474_length_1162_cov_56.607574	160	888	1	FKBP-type peptidyl-prolyl cis-trans isomerase	1.78998	0.150427	86	927	277	223	267
contig_188_gene10	NODE_188_length_19314_cov_60.675209	10777	10986	1	putative ferrous iron transport protein	0.717758	0.909599	482	922	591	796	1475
contig_30_gene9	NODE_30_length_31264_cov_83.124229	10082	10468	1	FIG139598: Potential ribosomal protein	-0.829097	0.766902	2773	910	90	1724	2081
contig_5_gene58	NODE_5_length_85387_cov_76.971367	62322	62774	1	Iron-sulfur cluster regulator IscR	1.54528	0.397892	235	892	1762	479	1470
contig_120_gene8	NODE_120_length_14794_cov_106.939026	12370	13059	-1	LSU ribosomal protein L1p (L10Ae)	-0.427463	0.956982	2516	892	180	1869	2943
contig_30_gene8	NODE_30_length_31264_cov_83.124229	9766	10077	1	LSU ribosomal protein L21p	-0.81298	0.762031	2920	886	102	1925	2368
contig_318_gene1	NODE_318_length_2361_cov_93.938164	350	2176	1	Glucosamine--fructose-6-phosphate aminotransferase [isomerizing] (EC 2.6.1.16)	1.66908	0.201371	136	885	87	145	144
contig_136_gene4	NODE_136_length_8931_cov_87.461647	3973	5004	-1	Heat-inducible transcription repressor HrcA	0.996147	0.661967	290	862	300	275	442
contig_157_gene6	NODE_157_length_17051_cov_79.961113	6486	6797	-1	V-type ATP synthase subunit F (EC 3.6.3.14)	-0.148621	1	948	861	256	786	963
contig_56_gene2	NODE_56_length_27207_cov_81.986732	1403	1585	1	Small acid-soluble spore protein, beta-type SASP	-1.50876	0.6186	824	842	1069	2921	619
contig_157_gene5	NODE_157_length_17051_cov_79.961113	4690	6468	-1	V-type ATP synthase subunit A (EC 3.6.3.14)	-0.235672	1	955	841	273	819	913
contig_104_gene17	NODE_104_length_23191_cov_92.632790	21050	22399	-1	Glucose-6-phosphate isomerase (EC 5.3.1.9)	0.266585	1	469	840	147	924	1057
contig_5_gene65	NODE_5_length_85387_cov_76.971367	70370	70627	1	Hypothetical protein possible functionally linked with Alanyl-tRNA synthetase	0.546665	0.900918	279	839	271	576	569
contig_157_gene9	NODE_157_length_17051_cov_79.961113	8436	8930	-1	V-type ATP synthase subunit K (EC 3.6.3.14)	-0.305719	1	1059	837	236	915	1024
contig_29_gene35	NODE_29_length_62265_cov_85.025581	38424	38789	-1	urease beta subunit	7.78791	1.42758e-09	1	831	17	2	111
contig_47_gene32	NODE_47_length_63289_cov_87.057564	32773	34380	1	CTP synthase (EC 6.3.4.2)	2.45391	0.054927	121	825	58	46	270
contig_9_gene47	NODE_9_length_120959_cov_77.454727	47750	48751	1	Phosphate acetyltransferase (EC 2.3.1.8)	0.57342	0.947713	471	822	344	356	615
contig_120_gene9	NODE_120_length_14794_cov_106.939026	13130	13555	-1	LSU ribosomal protein L11p (L12e)	-0.367072	0.977515	2197	818	178	1748	2772
contig_47_gene53	NODE_47_length_63289_cov_87.057564	53830	55221	1	ATP synthase beta chain (EC 3.6.3.14)	1.97673	0.186843	186	817	286	148	718
contig_84_gene14	NODE_84_length_56024_cov_89.424515	15569	16708	-1	Butyryl-CoA dehydrogenase (EC 1.3.99.2)	0.203016	1	621	814	322	2096	2687
contig_176_gene19	NODE_176_length_72911_cov_70.991028	20321	20473	-1	hypothetical protein	0.669705	0.799069	266	809	200	347	305
contig_120_gene12	NODE_120_length_14794_cov_106.939026	14470	14619	-1	LSU ribosomal protein L33p	-0.402734	0.973222	2067	807	167	1792	2608
contig_9_gene106	NODE_9_length_120959_cov_77.454727	113707	115248	1	FIG002344: Hydrolase (HAD superfamily)	-0.348762	1	571	807	55	1203	765
contig_136_gene3	NODE_136_length_8931_cov_87.461647	3330	3935	-1	Heat shock protein GrpE	0.717378	0.868594	366	802	412	357	574
contig_29_gene36	NODE_29_length_62265_cov_85.025581	38807	39109	-1	Urease gamma subunit (EC 3.5.1.5)	7.71804	1.42758e-09	1	800	16	2	138
contig_167_gene20	NODE_167_length_25478_cov_87.847710	21820	23358	1	2,3-bisphosphoglycerate-independent phosphoglycerate mutase (EC 5.4.2.1)	0.332974	1	467	800	91	635	790
contig_47_gene51	NODE_47_length_63289_cov_87.057564	51275	52789	1	ATP synthase alpha chain (EC 3.6.3.14)	1.64045	0.357483	253	787	407	192	836
contig_47_gene48	NODE_47_length_63289_cov_87.057564	49976	50191	1	ATP synthase C chain (EC 3.6.3.14)	1.28072	0.609669	373	785	393	211	893
contig_75_gene5	NODE_75_length_49818_cov_68.072365	3122	4060	1	Uncharacterized iron compound ABC uptake transporter, substrate-binding protein	1.23782	0.45322	158	773	69	271	374
contig_47_gene46	NODE_47_length_63289_cov_87.057564	48886	49245	1	hypothetical protein	1.26797	0.607881	356	767	392	179	762
contig_26_gene55	NODE_26_length_89325_cov_78.528419	63073	64404	1	Glutamine synthetase type I (EC 6.3.1.2)	2.65609	0.0447693	96	755	348	175	1190
contig_11_gene21	NODE_11_length_53244_cov_97.528038	21883	22221	-1	FIG000557: hypothetical protein co-occurring with RecR	0.72582	0.730899	187	748	44	347	248
contig_26_gene12	NODE_26_length_89325_cov_78.528419	10450	10593	1	hypothetical protein	0.418755	0.952771	176	744	4473	845	763
contig_136_gene1	NODE_136_length_8931_cov_87.461647	106	1239	-1	Chaperone protein DnaJ	1.4943	0.358533	182	730	250	159	387
contig_157_gene8	NODE_157_length_17051_cov_79.961113	7804	8394	-1	V-type ATP synthase subunit E (EC 3.6.3.14)	-0.208359	1	877	730	185	753	914
contig_120_gene10	NODE_120_length_14794_cov_106.939026	13628	14176	-1	Transcription antitermination protein NusG	-0.430166	0.96455	1895	725	154	1505	2235
contig_47_gene49	NODE_47_length_63289_cov_87.057564	50243	50722	1	ATP synthase B chain (EC 3.6.3.14)	1.27211	0.612919	339	722	383	217	862
contig_4_gene14	NODE_4_length_20658_cov_74.543182	14384	15385	1	no significant homology.	-2.43851	0.0980911	2896	716	643	5020	944
contig_127_gene8	NODE_127_length_19542_cov_103.046722	9471	11369	1	Glutamine synthetase, clostridia type (EC 6.3.1.2)	0.783091	0.749746	185	716	162	441	494
contig_85_gene2	NODE_85_length_12046_cov_88.246887	813	2141	1	Glycerol-3-phosphate ABC transporter, periplasmic glycerol-3-phosphate-binding protein (TC 3.A.1.1.3)	1.92678	0.454381	1408	698	676	385	7589
contig_157_gene11	NODE_157_length_17051_cov_79.961113	10885	11211	-1	V-type ATP synthase subunit G (EC 3.6.3.14)	-0.291853	1	819	691	159	757	804
contig_120_gene11	NODE_120_length_14794_cov_106.939026	14189	14419	-1	Preprotein translocase subunit SecE (TC 3.A.5.1.1)	-0.40371	0.975602	1670	689	122	1315	1958
contig_72_gene41	NODE_72_length_65007_cov_99.269928	48592	48933	-1	LSU ribosomal protein L17p	-0.855754	0.709063	2985	688	172	2382	2794
contig_4_gene13	NODE_4_length_20658_cov_74.543182	13666	14358	1	no significant homology.	-2.73531	0.0522395	2950	663	581	5705	809
contig_47_gene54	NODE_47_length_63289_cov_87.057564	55236	55637	1	ATP synthase epsilon chain (EC 3.6.3.14)	1.86814	0.226683	159	660	258	132	578
contig_76_gene1	NODE_76_length_9037_cov_89.327103	127	1089	-1	Choline binding protein A	0.740948	0.974397	792	660	494	1889	4416
contig_19_gene7	NODE_19_length_12130_cov_86.701157	11478	11903	1	Flavodoxin	0.570849	0.973222	389	653	344	726	1229
contig_72_gene35	NODE_72_length_65007_cov_99.269928	43802	44194	-1	SSU ribosomal protein S9p (S16e)	-0.529708	0.952771	1401	652	115	901	1228
contig_121_gene2	NODE_121_length_14970_cov_89.396660	914	2191	1	Branched-chain amino acid transport system carrier protein	0.670967	0.753271	220	642	29	136	21
contig_99_gene2	NODE_99_length_13300_cov_86.239700	2011	2187	1	hypothetical protein	0.733672	0.78623	191	641	35	376	425
contig_157_gene10	NODE_157_length_17051_cov_79.961113	8943	10898	-1	V-type ATP synthase subunit I (EC 3.6.3.14)	-0.308644	1	770	641	137	637	683
contig_176_gene20	NODE_176_length_72911_cov_70.991028	20510	22279	-1	Ferrous iron transport protein B	0.434693	0.951274	265	634	167	349	315
contig_145_gene6	NODE_145_length_14921_cov_76.358620	6748	7074	-1	FIG00516849: hypothetical protein	0.0356248	1	776	618	2001	1878	2457
contig_29_gene42	NODE_29_length_62265_cov_85.025581	42781	43689	-1	Urea ABC transporter, permease protein UrtB	8.98991	4.03563e-11	0	604	1	0	31
contig_72_gene42	NODE_72_length_65007_cov_99.269928	48946	49893	-1	DNA-directed RNA polymerase alpha subunit (EC 2.7.7.6)	-0.996429	0.63726	2751	593	131	1974	2197
contig_72_gene53	NODE_72_length_65007_cov_99.269928	55563	55742	-1	LSU ribosomal protein L30p (L7e)	-0.860121	0.689317	2951	592	120	2094	2685
contig_72_gene43	NODE_72_length_65007_cov_99.269928	50002	50622	-1	SSU ribosomal protein S4p (S9e)	-0.977771	0.635995	3086	590	161	2177	2562
contig_188_gene13	NODE_188_length_19314_cov_60.675209	13748	13906	1	hypothetical protein	1.77584	0.2756	131	589	253	266	954
contig_29_gene37	NODE_29_length_62265_cov_85.025581	39317	39637	-1	Nitrogen regulatory protein P-II	8.81945	1.79954e-10	0	587	1	0	27
contig_642_gene1	NODE_642_length_1144_cov_84.781471	112	1125	-1	Pyruvate-flavodoxin oxidoreductase (EC 1.2.7.-)	-0.611669	0.952771	869	581	771	1719	1342
contig_29_gene40	NODE_29_length_62265_cov_85.025581	40754	41530	-1	Urea ABC transporter, ATPase protein UrtD	8.67016	7.61736e-11	0	573	2	1	23
contig_47_gene52	NODE_47_length_63289_cov_87.057564	52965	53813	1	ATP synthase gamma chain (EC 3.6.3.14)	1.96568	0.201371	142	573	202	107	567
contig_72_gene52	NODE_72_length_65007_cov_99.269928	55101	55541	-1	LSU ribosomal protein L15p (L27Ae)	-0.931869	0.655194	3049	563	128	1973	2551
contig_47_gene50	NODE_47_length_63289_cov_87.057564	50725	51264	1	ATP synthase delta chain (EC 3.6.3.14)	1.44171	0.482333	219	561	287	144	602
contig_72_gene55	NODE_72_length_65007_cov_99.269928	56273	56632	-1	LSU ribosomal protein L18p (L5e)	-0.87457	0.673778	3126	555	126	2180	2862
contig_29_gene39	NODE_29_length_62265_cov_85.025581	40066	40752	-1	Urea ABC transporter, ATPase protein UrtE	8.85556	7.73745e-11	0	554	3	0	23
contig_157_gene7	NODE_157_length_17051_cov_79.961113	6790	7791	-1	V-type ATP synthase subunit C (EC 3.6.3.14)	-0.206631	1	636	553	141	507	604
contig_72_gene54	NODE_72_length_65007_cov_99.269928	55756	56253	-1	SSU ribosomal protein S5p (S2e)	-0.886705	0.67051	3075	549	126	2033	2717
contig_26_gene56	NODE_26_length_89325_cov_78.528419	64443	65003	1	Ethanolamine two-component response regulator	2.81081	0.0304383	61	547	248	111	827
contig_99_gene3	NODE_99_length_13300_cov_86.239700	2215	3045	1	Flagellin protein FlaA	0.834576	0.725381	159	540	30	269	326
contig_88_gene25	NODE_88_length_36595_cov_70.275009	27423	28862	1	Aspartyl-tRNA(Asn) amidotransferase subunit B (EC 6.3.5.6) @ Glutamyl-tRNA(Gln) amidotransferase subunit B (EC 6.3.5.7)	6.67236	1.40468e-07	7	538	116	4	915
contig_9_gene70	NODE_9_length_120959_cov_77.454727	72563	73264	1	SSU ribosomal protein S2p (SAe)	-0.761847	0.761166	2272	538	119	1830	2302
contig_9_gene91	NODE_9_length_120959_cov_77.454727	94568	94831	1	SSU ribosomal protein S15p (S13e)	-0.5201	0.952771	1203	538	134	1131	1359
contig_47_gene47	NODE_47_length_63289_cov_87.057564	49264	49944	1	ATP synthase A chain (EC 3.6.3.14)	1.25166	0.609625	243	536	285	123	499
contig_29_gene38	NODE_29_length_62265_cov_85.025581	39651	39977	-1	Nitrogen regulatory protein P-II	9.64466	6.75277e-11	0	534	2	0	19
contig_122_gene6	NODE_122_length_9922_cov_85.548477	6066	7331	1	O-acetylhomoserine sulfhydrylase (EC 2.5.1.49) / O-succinylhomoserine sulfhydrylase (EC 2.5.1.48)	1.75138	0.186376	78	533	29	101	156
contig_88_gene19	NODE_88_length_36595_cov_70.275009	20898	21983	1	Aspartate-semialdehyde dehydrogenase (EC 1.2.1.11)	0.0350725	1	431	533	184	773	871
contig_72_gene69	NODE_72_length_65007_cov_99.269928	62407	62703	-1	LSU ribosomal protein L23p (L23Ae)	-0.730077	0.749746	2786	530	111	1616	2622
contig_378_gene1	NODE_378_length_4960_cov_82.848991	185	589	1	Choline permease LicB	1.50169	0.675931	675	527	118	91	2141
contig_29_gene41	NODE_29_length_62265_cov_85.025581	41554	42732	-1	Urea ABC transporter, permease protein UrtC	9.15268	3.40121e-11	0	526	1	0	22
contig_46_gene18	NODE_46_length_38176_cov_79.274597	23734	25224	1	Sodium-dependent transporter	0.17257	1	421	526	30	91	170
contig_72_gene58	NODE_72_length_65007_cov_99.269928	57696	57881	-1	SSU ribosomal protein S14p (S29e)	-0.744166	0.740453	2956	522	125	2009	2981
contig_176_gene7	NODE_176_length_72911_cov_70.991028	6195	7286	-1	Ribose-phosphate pyrophosphokinase (EC 2.7.6.1)	-0.0206797	1	603	522	176	486	733
contig_72_gene44	NODE_72_length_65007_cov_99.269928	50650	51045	-1	SSU ribosomal protein S11p (S14e)	-0.824285	0.696485	2905	508	134	2216	2896
contig_72_gene70	NODE_72_length_65007_cov_99.269928	62703	63323	-1	LSU ribosomal protein L4p (L1e)	-0.746242	0.747788	2488	506	93	1426	2265
contig_6_gene10	NODE_6_length_18491_cov_74.507759	11757	13112	1	FIG00519348: hypothetical protein	0.493805	0.903949	124	504	39	422	351
contig_137_gene6	NODE_137_length_8697_cov_78.096474	5165	5725	-1	similar to Methylase involved in ubiquinone/menaquinone biosynthesis	-0.408985	0.896567	4671	503	699	3325	6615
contig_79_gene1	NODE_79_length_30285_cov_80.111374	103	1449	-1	NADP-specific glutamate dehydrogenase (EC 1.4.1.4)	-1.11125	0.884087	543	493	90	606	116
contig_72_gene36	NODE_72_length_65007_cov_99.269928	44220	44654	-1	LSU ribosomal protein L13p (L13Ae)	-0.717553	0.874089	1208	492	84	804	949
contig_14_gene53	NODE_14_length_76224_cov_57.471622	60816	61598	1	Metal transporter, ZIP family	3.96584	0.00100775	33	487	38	18	466
contig_177_gene1	NODE_177_length_50321_cov_73.636772	48	1064	1	Pyruvate-flavodoxin oxidoreductase (EC 1.2.7.-)	0.307464	1	424	483	237	411	718
contig_3_gene31	NODE_3_length_45207_cov_73.319107	25687	26244	1	Translation elongation factor P	-0.502638	1	559	483	36	662	509
contig_72_gene68	NODE_72_length_65007_cov_99.269928	61512	62342	-1	LSU ribosomal protein L2p (L8e)	-0.753322	0.743483	2441	481	97	1528	2308
contig_92_gene1	NODE_92_length_25857_cov_98.441193	91	163	-1	tRNA-Thr-GGT	0.387732	1	591	477	118	454	1128
contig_5_gene12	NODE_5_length_85387_cov_76.971367	13757	14785	-1	Branched-chain amino acid aminotransferase (EC 2.6.1.42)	1.14795	0.678195	226	476	156	222	676
contig_72_gene72	NODE_72_length_65007_cov_99.269928	64052	64360	-1	SSU ribosomal protein S10p (S20e)	-0.821771	0.700555	2399	470	85	1254	1991
contig_26_gene53	NODE_26_length_89325_cov_78.528419	60876	62129	1	Ammonium transporter	6.89236	7.57308e-08	5	469	82	8	1432
contig_181_gene25	NODE_181_length_28012_cov_61.077610	26388	26801	1	Molybdate-binding domain of ModE	4.44504	7.3856e-05	10	459	6	10	81
contig_72_gene51	NODE_72_length_65007_cov_99.269928	53813	55099	-1	Preprotein translocase secY subunit (TC 3.A.5.1.1)	-0.950431	0.65168	2360	458	103	1510	1911
contig_92_gene14	NODE_92_length_25857_cov_98.441193	12283	12405	1	Glutaredoxin	0.418554	0.952771	177	453	66	284	248
contig_72_gene71	NODE_72_length_65007_cov_99.269928	63349	63978	-1	LSU ribosomal protein L3p (L3e)	-0.725125	0.761166	2131	452	82	1171	1923
contig_561_gene1	NODE_561_length_1154_cov_85.150780	266	979	-1	Glutamate synthase [NADPH] large chain (EC 1.4.1.13)	0.461274	0.931094	214	451	82	130	103
contig_187_gene4	NODE_187_length_8341_cov_71.641167	2787	2984	1	LSU ribosomal protein L35p	-0.852454	0.701652	2134	450	240	1862	2141
contig_206_gene6	NODE_206_length_17203_cov_61.730572	5650	7311	-1	Alkyl hydroperoxide reductase protein F (EC 1.6.4.-)	1.83613	0.406913	377	446	154	349	2589
contig_72_gene63	NODE_72_length_65007_cov_99.269928	59464	59676	-1	LSU ribosomal protein L29p (L35e)	-0.742405	0.720298	3074	440	131	1943	3114
contig_72_gene57	NODE_72_length_65007_cov_99.269928	57265	57663	-1	SSU ribosomal protein S8p (S15Ae)	-0.847882	0.681097	2527	439	105	1637	2299
contig_72_gene67	NODE_72_length_65007_cov_99.269928	61177	61449	-1	SSU ribosomal protein S19p (S15e)	-0.751064	0.720468	2776	439	103	1686	2707
contig_72_gene56	NODE_72_length_65007_cov_99.269928	56652	57194	-1	LSU ribosomal protein L6p (L9e)	-0.922873	0.655194	2440	438	102	1563	2061
contig_138_gene4	NODE_138_length_26879_cov_93.071434	4241	5197	-1	6-phosphofructokinase (EC 2.7.1.11)	-0.174048	1	457	436	88	656	694
contig_26_gene54	NODE_26_length_89325_cov_78.528419	62295	62654	1	Nitrogen regulatory protein P-II	6.87126	7.90338e-08	4	433	86	10	1585
contig_72_gene59	NODE_72_length_65007_cov_99.269928	57898	58437	-1	LSU ribosomal protein L5p (L11e)	-0.836307	0.686896	2513	433	98	1629	2312
contig_72_gene46	NODE_72_length_65007_cov_99.269928	51628	51741	-1	LSU ribosomal protein L36p	-1.13214	0.49528	3102	428	103	2009	2331
contig_26_gene58	NODE_26_length_89325_cov_78.528419	69857	71329	1	Glutamate synthase [NADPH] small chain (EC 1.4.1.13)	2.2467	0.114869	75	426	184	111	589
contig_5_gene69	NODE_5_length_85387_cov_76.971367	72113	73780	1	Zn-dependent hydrolase, RNA-metabolising, CPSF 100 kDa analog	0.367531	0.985447	201	426	123	336	360
contig_31_gene10	NODE_31_length_20574_cov_100.323853	8907	9410	1	Protein export cytoplasm protein SecA ATPase RNA helicase (TC 3.A.5.1.1)	0.283895	1	265	423	71	320	396
contig_72_gene16	NODE_72_length_65007_cov_99.269928	19063	20130	-1	Butyrate kinase (EC 2.7.2.7)	0.782277	0.925353	265	418	121	845	1723
contig_88_gene24	NODE_88_length_36595_cov_70.275009	25971	27410	1	Aspartyl-tRNA(Asn) amidotransferase subunit A (EC 6.3.5.6) @ Glutamyl-tRNA(Gln) amidotransferase subunit A (EC 6.3.5.7)	6.79276	1.14076e-07	6	417	88	3	863
contig_72_gene45	NODE_72_length_65007_cov_99.269928	51061	51429	-1	SSU ribosomal protein S13p (S18e)	-0.896954	0.671319	2193	416	97	1538	1949
contig_78_gene3	NODE_78_length_4655_cov_70.856285	1935	3266	1	NADH dehydrogenase (EC 1.6.99.3)	-0.0726343	1	986	412	419	1513	2319
contig_6_gene9	NODE_6_length_18491_cov_74.507759	11473	11742	1	ACT domain protein	0.0900791	1	120	410	29	487	305
contig_20_gene26	NODE_20_length_73290_cov_70.500381	31512	31895	1	Lactoylglutathione lyase (EC 4.4.1.5)	-0.676845	1	286	407	134	586	208
contig_84_gene15	NODE_84_length_56024_cov_89.424515	16786	17571	-1	3-hydroxybutyryl-CoA dehydratase (EC 4.2.1.55)	-0.651468	0.946217	498	404	226	1837	1255
contig_147_gene11	NODE_147_length_21457_cov_97.321198	14482	15729	-1	Ammonium transporter	5.40002	8.19567e-06	7	401	144	28	1311
contig_72_gene66	NODE_72_length_65007_cov_99.269928	60820	61155	-1	LSU ribosomal protein L22p (L17e)	-0.711107	0.751797	2325	400	96	1393	2296
contig_72_gene65	NODE_72_length_65007_cov_99.269928	60128	60796	-1	SSU ribosomal protein S3p (S3e)	-0.755076	0.723351	2431	399	99	1540	2389
contig_176_gene21	NODE_176_length_72911_cov_70.991028	22431	22658	-1	probable ferrous iron transport protein A	0.343105	0.99588	222	397	163	242	282
contig_76_gene3	NODE_76_length_9037_cov_89.327103	2529	3200	-1	FIG00515692: hypothetical protein	0.515131	1	678	393	311	1509	3156
contig_58_gene15	NODE_58_length_28039_cov_83.117874	16590	16919	-1	probable iron binding protein from the HesB_IscA_SufA family	-0.248739	1	261	392	43	428	267
contig_6_gene14	NODE_6_length_18491_cov_74.507759	16673	17710	-1	hypothetical protein	-1.85643	0.358925	1002	391	354	578	120
contig_85_gene3	NODE_85_length_12046_cov_88.246887	2270	3172	1	N-Acetyl-D-glucosamine ABC transport system, permease protein 1	1.70278	0.583869	987	390	567	448	5217
contig_72_gene50	NODE_72_length_65007_cov_99.269928	53140	53787	-1	Adenylate kinase (EC 2.7.4.3)	-0.892406	0.670458	2179	387	86	1411	1901
contig_129_gene4	NODE_129_length_15068_cov_90.411072	2995	3354	-1	Chemotaxis regulator - transmits chemoreceptor signals to flagelllar motor components CheY	0.0805232	1	255	386	156	385	386
contig_72_gene60	NODE_72_length_65007_cov_99.269928	58460	58774	-1	LSU ribosomal protein L24p (L26e)	-0.830379	0.681097	2515	384	100	1624	2372
contig_72_gene64	NODE_72_length_65007_cov_99.269928	59676	60110	-1	LSU ribosomal protein L16p (L10e)	-0.821093	0.681097	2563	382	100	1553	2382
contig_72_gene61	NODE_72_length_65007_cov_99.269928	58790	59158	-1	LSU ribosomal protein L14p (L23e)	-0.744932	0.720298	2649	378	101	1793	2757
contig_147_gene10	NODE_147_length_21457_cov_97.321198	14110	14448	-1	Nitrogen regulatory protein P-II	6.07022	9.36548e-07	4	377	112	18	1375
contig_84_gene3	NODE_84_length_56024_cov_89.424515	2917	4458	-1	GMP synthase [glutamine-hydrolyzing] (EC 6.3.5.2)	-0.968757	0.856722	567	376	29	637	332
contig_174_gene11	NODE_174_length_14115_cov_99.272049	12478	13983	1	Lysyl-tRNA synthetase (class II) (EC 6.1.1.6)	-0.0151285	1	284	373	33	364	363
contig_11_gene14	NODE_11_length_53244_cov_97.528038	15574	16482	-1	D-3-phosphoglycerate dehydrogenase (EC 1.1.1.95)	0.694716	0.853103	127	370	63	239	301
contig_235_gene10	NODE_235_length_12027_cov_82.237885	9386	10249	-1	D-alanine aminotransferase (EC 2.6.1.21)	7.15096	1.76329e-08	1	368	96	3	402
contig_72_gene62	NODE_72_length_65007_cov_99.269928	59186	59440	-1	SSU ribosomal protein S17p (S11e)	-0.777843	0.701652	2450	366	99	1563	2407
contig_110_gene19	NODE_110_length_25941_cov_82.972397	15276	15599	-1	hypothetical protein	-0.337795	1	160	366	2	325	65
contig_76_gene4	NODE_76_length_9037_cov_89.327103	3571	4566	1	Choline binding protein A	-0.47969	1	422	365	187	632	498
contig_9_gene38	NODE_9_length_120959_cov_77.454727	37412	37762	1	FIG001802: Putative alkaline-shock protein	0.468417	0.977506	184	364	105	312	418
contig_26_gene19	NODE_26_length_89325_cov_78.528419	18569	19135	1	Phosphate starvation-inducible protein PhoH, predicted ATPase	-0.637671	1	377	363	30	222	87
contig_177_gene22	NODE_177_length_50321_cov_73.636772	23376	23558	1	Ferredoxin	-1.23874	0.584307	967	361	143	1572	868
contig_167_gene16	NODE_167_length_25478_cov_87.847710	16927	17964	1	Central glycolytic genes regulator	-0.820136	0.876724	646	358	191	702	525
contig_121_gene7	NODE_121_length_14970_cov_89.396660	8180	9244	1	UDP-N-acetylglucosamine 2-epimerase (EC 5.1.3.14)	0.368873	0.951381	124	357	60	226	153
contig_120_gene4	NODE_120_length_14794_cov_106.939026	3661	7197	-1	DNA-directed RNA polymerase beta' subunit (EC 2.7.7.6)	0.172358	1	457	357	51	361	723
contig_146_gene20	NODE_146_length_18602_cov_74.807922	16041	17219	-1	Branched-chain amino acid ABC transporter, amino acid-binding protein (TC 3.A.1.4.1)	8.75421	8.37563e-11	0	356	14	0	34
contig_72_gene49	NODE_72_length_65007_cov_99.269928	52391	53140	-1	Methionine aminopeptidase (EC 3.4.11.18)	-1.02159	0.571009	2387	356	103	1492	1907
contig_302_gene1	NODE_302_length_2824_cov_74.668907	800	2089	-1	ATP-dependent Clp protease ATP-binding subunit ClpX	0.719062	0.951381	253	356	103	462	987
contig_101_gene4	NODE_101_length_3551_cov_86.778656	1990	2733	1	Foldase protein PrsA precursor (EC 5.2.1.8)	-0.554633	0.984946	454	355	47	801	618
contig_5_gene78	NODE_5_length_85387_cov_76.971367	84173	85306	1	Cell division protein FtsZ (EC 3.4.24.-)	-0.101581	1	306	345	78	447	457
contig_5_gene44	NODE_5_length_85387_cov_76.971367	48746	49687	1	Enoyl-[acyl-carrier-protein] reductase [FMN] (EC 1.3.1.9)	0.00252256	1	682	344	98	1502	2140
contig_344_gene1	NODE_344_length_2953_cov_75.945816	68	1351	-1	Cell division trigger factor (EC 5.2.1.8)	-0.213172	1	658	343	104	727	1042
contig_235_gene9	NODE_235_length_12027_cov_82.237885	8268	9371	-1	FIG00516073: hypothetical protein	7.57134	3.75058e-09	0	342	104	2	330
contig_26_gene57	NODE_26_length_89325_cov_78.528419	65262	69842	1	Glutamate synthase [NADPH] large chain (EC 1.4.1.13)	1.96803	0.191909	68	342	126	117	487
contig_69_gene1	NODE_69_length_27471_cov_76.941795	123	596	-1	Thiol peroxidase, Bcp-type (EC 1.11.1.15)	-0.10256	1	195	342	66	413	297
contig_5_gene25	NODE_5_length_85387_cov_76.971367	27439	28869	1	Aspartate ammonia-lyase (EC 4.3.1.1)	5.27679	1.34629e-05	8	341	372	25	1133
contig_5_gene56	NODE_5_length_85387_cov_76.971367	59582	60382	1	Methionine ABC transporter ATP-binding protein	1.84706	0.230087	88	341	55	36	192
contig_28_gene4	NODE_28_length_71255_cov_75.202965	1945	2070	1	putative lipoprotein	1.14612	0.681097	120	340	283	447	1060
contig_188_gene3	NODE_188_length_19314_cov_60.675209	2302	3213	1	PTS system, mannose-specific IID component (EC 2.7.1.69)	-1.36807	0.483868	1110	336	134	1061	642
contig_9_gene39	NODE_9_length_120959_cov_77.454727	37777	39432	1	Dihydroxyacetone kinase family protein	0.570995	0.952771	169	330	87	258	395
contig_72_gene47	NODE_72_length_65007_cov_99.269928	51796	52014	-1	Translation initiation factor 1	-0.971522	0.600295	2340	329	101	1674	2086
contig_110_gene4	NODE_110_length_25941_cov_82.972397	4352	4678	1	Nitrogen regulatory protein P-II	5.68268	1.61393e-06	2	326	78	7	230
contig_115_gene22	NODE_115_length_26304_cov_86.500610	24414	25982	-1	Choline binding protein A	-0.627419	0.920201	664	326	315	1019	923
contig_47_gene12	NODE_47_length_63289_cov_87.057564	11798	13024	1	Serine protease, DegP/HtrA, do-like (EC 3.4.21.-)	1.41979	0.409743	76	325	453	117	268
contig_5_gene54	NODE_5_length_85387_cov_76.971367	57686	58702	1	ABC transporter substrate-binding protein	1.41482	0.419581	96	324	64	60	165
contig_137_gene5	NODE_137_length_8697_cov_78.096474	4954	5082	1	hypothetical protein	-0.100994	1	247	318	252	382	351
contig_74_gene6	NODE_74_length_20339_cov_83.598900	7251	9959	1	Protein export cytoplasm protein SecA ATPase RNA helicase (TC 3.A.5.1.1)	0.16667	1	210	317	58	255	283
contig_127_gene6	NODE_127_length_19542_cov_103.046722	7643	8167	-1	Peptidyl-prolyl cis-trans isomerase (EC 5.2.1.8)	-0.124456	1	191	314	58	398	295
contig_188_gene2	NODE_188_length_19314_cov_60.675209	1477	2283	1	PTS system, mannose-specific IIC component (EC 2.7.1.69)	-1.41022	0.45322	1115	312	126	1105	658
contig_149_gene12	NODE_149_length_32140_cov_101.366928	15029	15304	1	Protein of unknown function identified by role in sporulation (SpoVG)	-0.305629	1	207	312	48	1000	770
contig_187_gene3	NODE_187_length_8341_cov_71.641167	2272	2766	1	Translation initiation factor 3	-0.934024	0.673347	1371	311	161	1178	1251
contig_177_gene23	NODE_177_length_50321_cov_73.636772	23630	23800	1	BFD-like iron-sulfur cluster-binding protein	-1.24612	0.559541	929	309	152	1598	907
contig_5_gene55	NODE_5_length_85387_cov_76.971367	58702	59616	1	ABC transporter permease protein	1.72776	0.266616	79	308	46	36	144
contig_9_gene71	NODE_9_length_120959_cov_77.454727	73365	74282	1	Translation elongation factor Ts	-1.01355	0.633211	1432	308	65	1157	1197
contig_187_gene5	NODE_187_length_8341_cov_71.641167	3016	3372	1	LSU ribosomal protein L20p	-0.846878	0.706119	1405	307	156	1072	1313
contig_147_gene9	NODE_147_length_21457_cov_97.321198	12212	13612	-1	probable amino acid carrier protein	2.39564	0.0265886	14	305	3	38	3
contig_94_gene40	NODE_94_length_35439_cov_71.606110	33415	33945	1	Methyl-accepting chemotaxis protein	-0.582957	0.990647	326	305	90	553	362
contig_94_gene12	NODE_94_length_35439_cov_71.606110	8144	8758	-1	similar to membrane protein	4.55138	5.53266e-05	4	301	130	13	173
contig_188_gene1	NODE_188_length_19314_cov_60.675209	466	1443	1	PTS system, mannose-specific IIB component (EC 2.7.1.69) / PTS system, mannose-specific IIA component (EC 2.7.1.69)	-1.52944	0.36728	1299	301	149	1201	708
contig_76_gene2	NODE_76_length_9037_cov_89.327103	1096	2505	-1	FIG00529307: hypothetical protein	0.59538	1	454	301	231	1019	2226
contig_3_gene18	NODE_3_length_45207_cov_73.319107	14725	15570	1	Transcriptional regulators, RpiR family	5.56168	4.0969e-06	4	300	32	15	716
contig_38_gene51	NODE_38_length_76062_cov_73.429321	51717	52586	-1	Protein-export membrane protein SecF (TC 3.A.5.1.1)	0.521461	0.952771	151	300	39	198	275
contig_147_gene8	NODE_147_length_21457_cov_97.321198	11331	11960	-1	tRNA nucleotidyltransferase (EC 2.7.7.21) (EC 2.7.7.25)	1.77106	0.12389	24	299	8	57	12
contig_16_gene1	NODE_16_length_19986_cov_88.651810	318	1598	1	NLP/P60 family protein	-0.397771	1	332	299	45	487	412
contig_11_gene12	NODE_11_length_53244_cov_97.528038	11882	13606	-1	Oligopeptide ABC transporter, periplasmic oligopeptide-binding protein OppA (TC 3.A.1.5.1)	4.75972	0.00011262	18	297	69	25	1080
contig_75_gene2	NODE_75_length_49818_cov_68.072365	391	1263	1	Iron compound ABC uptake transporter permease protein	0.599173	0.782824	66	297	27	163	91
contig_22_gene17	NODE_22_length_26895_cov_57.350658	13482	14726	1	membrane protein, Bmp family	6.07236	9.23844e-07	4	295	124	11	935
contig_31_gene8	NODE_31_length_20574_cov_100.323853	6766	8031	1	UDP-N-acetylglucosamine 1-carboxyvinyltransferase (EC 2.5.1.7)	0.243072	1	177	293	50	203	224
contig_315_gene1	NODE_315_length_697_cov_110.545197	490	714	-1	conserved electron-transfer protein	-0.0195995	1	207	293	41	125	90
contig_66_gene16	NODE_66_length_26861_cov_68.289673	13618	14457	1	Glutamate transport substrate-binding protein	8.20554	9.03638e-10	0	289	86	3	1067
contig_110_gene5	NODE_110_length_25941_cov_82.972397	4691	5029	1	Nitrogen regulatory protein P-II	6.02905	6.79852e-07	2	289	67	3	190
contig_302_gene2	NODE_302_length_2824_cov_74.668907	2132	2737	-1	ATP-dependent Clp protease proteolytic subunit (EC 3.4.21.92)	0.539242	0.999917	252	287	104	490	940
contig_5_gene40	NODE_5_length_85387_cov_76.971367	45970	46617	-1	FIG00523963: hypothetical protein	-0.497088	1	211	286	70	457	247
contig_184_gene27	NODE_184_length_30563_cov_83.209930	26994	28565	-1	Dipeptide-binding ABC transporter, periplasmic substrate-binding component (TC 3.A.1.5.2)	7.09903	2.13532e-08	1	285	34	2	364
contig_72_gene24	NODE_72_length_65007_cov_99.269928	29102	30721	-1	Phosphoenolpyruvate-protein phosphotransferase of PTS system (EC 2.7.3.9)	-0.801762	0.849437	640	284	29	645	572
contig_115_gene15	NODE_115_length_26304_cov_86.500610	16978	17997	-1	dTDP-glucose 4,6-dehydratase (EC 4.2.1.46)	0.185886	1	138	283	58	225	187
contig_47_gene23	NODE_47_length_63289_cov_87.057564	23186	23428	1	uncharacterized protein	0.107306	1	247	282	130	476	603
contig_26_gene52	NODE_26_length_89325_cov_78.528419	58875	60188	-1	Aspartokinase (EC 2.7.2.4)	0.675138	0.873269	101	281	71	200	262
contig_5_gene51	NODE_5_length_85387_cov_76.971367	55050	55943	1	Acetyl-coenzyme A carboxyl transferase beta chain (EC 6.4.1.2)	0.542072	1	299	281	44	625	1249
contig_75_gene3	NODE_75_length_49818_cov_68.072365	1253	2209	1	Uncharacterized iron compound ABC uptake transporter, permease protein	0.785428	0.694338	62	275	25	132	102
contig_72_gene48	NODE_72_length_65007_cov_99.269928	52022	52303	-1	FIG00513560: hypothetical protein	-1.00489	0.585351	1775	274	78	1159	1455
contig_129_gene5	NODE_129_length_15068_cov_90.411072	3370	3969	-1	Chemotaxis protein CheC -- inhibitor of MCP methylation	0.123508	1	185	273	113	258	281
contig_14_gene57	NODE_14_length_76224_cov_57.471622	66485	67111	-1	Response regulators consisting of a CheY-like receiver domain and an HD-GYP domain	0.399392	0.932327	66	269	28	223	156
contig_41_gene3	NODE_41_length_12567_cov_56.811729	1598	1978	1	Superoxide reductase (EC 1.15.1.2)	-0.969357	0.909599	221	267	169	631	218
contig_9_gene92	NODE_9_length_120959_cov_77.454727	94933	97038	1	Polyribonucleotide nucleotidyltransferase (EC 2.7.7.8)	0.0184463	1	408	267	56	480	773
contig_120_gene5	NODE_120_length_14794_cov_106.939026	7219	10926	-1	DNA-directed RNA polymerase beta subunit (EC 2.7.7.6)	-0.0242236	1	378	267	36	312	527
contig_88_gene23	NODE_88_length_36595_cov_70.275009	25677	25955	1	Aspartyl-tRNA(Asn) amidotransferase subunit C (EC 6.3.5.6) @ Glutamyl-tRNA(Gln) amidotransferase subunit C (EC 6.3.5.7)	5.84441	4.28566e-06	10	262	67	5	825
contig_119_gene19	NODE_119_length_19811_cov_102.549294	16884	19397	1	DNA gyrase subunit A (EC 5.99.1.3)	0.618675	0.945516	146	261	89	188	329
contig_94_gene9	NODE_94_length_35439_cov_71.606110	6028	7245	-1	Threonine dehydratase (EC 4.3.1.19)	1.16074	0.540876	71	260	39	86	144
contig_5_gene52	NODE_5_length_85387_cov_76.971367	55936	56754	1	Acetyl-coenzyme A carboxyl transferase alpha chain (EC 6.4.1.2)	0.563956	1	288	260	55	597	1228
contig_129_gene1	NODE_129_length_15068_cov_90.411072	179	1459	-1	Flagellar motor switch protein FliN	0.414755	1	213	260	89	252	457
contig_163_gene22	NODE_163_length_31429_cov_74.449677	22595	23554	-1	Succinylglutamate desuccinylase/aspartoacylase	0.575262	0.850836	94	258	12	82	45
contig_72_gene38	NODE_72_length_65007_cov_99.269928	45785	46588	-1	Transmembrane component of general energizing module of ECF transporters	0.778124	0.710302	76	256	14	83	59
contig_72_gene17	NODE_72_length_65007_cov_99.269928	20226	21134	-1	phosphotransbutyrylase (EC 2.3.1.19)	0.261858	1	243	252	86	738	1070
contig_16_gene9	NODE_16_length_19986_cov_88.651810	9873	11189	1	UDP-glucose dehydrogenase (EC 1.1.1.22)	0.252171	1	194	251	100	222	321
contig_191_gene2	NODE_191_length_23408_cov_71.404518	3243	4655	-1	Xaa-His dipeptidase (EC 3.4.13.3)	0.791703	0.746828	66	249	42	149	169
contig_38_gene52	NODE_38_length_76062_cov_73.429321	52579	53838	-1	Protein-export membrane protein SecD (TC 3.A.5.1.1)	0.142843	1	159	249	44	202	208
contig_65_gene5	NODE_65_length_11024_cov_96.826653	2242	3087	-1	Mrp protein	0.907952	0.685965	71	248	71	113	146
contig_72_gene39	NODE_72_length_65007_cov_99.269928	46591	47463	-1	ATPase component of general energizing module of ECF transporters	0.640301	0.785399	74	247	19	100	63
contig_163_gene7	NODE_163_length_31429_cov_74.449677	7117	8553	-1	Amino acid permease-associated region	6.2415	2.55755e-07	1	246	54	3	193
contig_114_gene4	NODE_114_length_25203_cov_91.571281	1761	3293	1	Aminobenzoyl-glutamate transport protein	-0.704586	0.999917	289	246	12	51	5
contig_66_gene18	NODE_66_length_26861_cov_68.289673	15187	15819	1	Amino acid ABC transporter, permease protein, 3-TM region, His/Glu/Gln/Arg/opine	7.97834	2.50732e-09	1	245	69	1	639
contig_5_gene70	NODE_5_length_85387_cov_76.971367	74101	75927	1	GTP-binding protein TypA/BipA	0.913337	0.813287	126	244	26	159	377
contig_182_gene1	NODE_182_length_12323_cov_94.431549	115	1473	-1	Choline binding protein A	0.42808	0.968259	119	244	68	127	138
contig_9_gene105	NODE_9_length_120959_cov_77.454727	112347	113426	1	RecA protein	-0.216153	1	157	244	257	344	242
contig_256_gene8	NODE_256_length_17478_cov_72.061279	9022	9270	1	conserved hypothetical protein	0.39057	0.934673	66	242	18	181	121
contig_31_gene9	NODE_31_length_20574_cov_100.323853	8058	8849	1	Zn-dependent hydrolase (beta-lactamase superfamily)	0.220479	1	143	239	35	142	145
contig_219_gene2	NODE_219_length_9819_cov_96.878090	984	1928	1	Transketolase, C-terminal section (EC 2.2.1.1)	-0.601635	0.952771	406	237	28	457	420
contig_75_gene18	NODE_75_length_49818_cov_68.072365	21438	21755	1	FIG00516849: hypothetical protein	-0.859791	0.909599	354	236	88	252	154
contig_66_gene17	NODE_66_length_26861_cov_68.289673	14457	15185	1	Glutamate transport permease protein	8.32136	9.03638e-10	0	235	67	1	676
contig_218_gene6	NODE_218_length_7440_cov_56.538712	6252	7418	-1	Flavoprotein	0.861676	0.861087	116	235	117	258	534
contig_5_gene50	NODE_5_length_85387_cov_76.971367	53705	55057	1	Biotin carboxylase of acetyl-CoA carboxylase (EC 6.3.4.14)	0.400162	1	319	233	49	665	1244
contig_754_gene1	NODE_754_length_3233_cov_85.188683	353	2365	1	Choline binding protein A	-1.34004	0.701515	390	232	22	199	41
contig_149_gene28	NODE_149_length_32140_cov_101.366928	31508	31912	1	RNA binding protein, contains ribosomal protein S1 domain	-0.363091	1	274	232	67	438	400
contig_235_gene8	NODE_235_length_12027_cov_82.237885	7470	8255	-1	hypothetical protein possibly connected to lactam utilization and allophanate hydrolase	7.47138	7.76141e-09	0	231	78	1	203
contig_186_gene21	NODE_186_length_28917_cov_82.990524	21876	22220	-1	probable HIT family protein	-0.0339985	1	228	231	85	301	363
contig_88_gene22	NODE_88_length_36595_cov_70.275009	23997	25286	1	Aspartyl-tRNA synthetase (EC 6.1.1.12) @ Aspartyl-tRNA(Asn) synthetase (EC 6.1.1.23)	5.66936	9.52212e-06	15	230	62	3	956
contig_85_gene4	NODE_85_length_12046_cov_88.246887	3196	4116	1	ABC transporter permease component	1.56889	0.670793	715	230	354	361	3590
contig_256_gene4	NODE_256_length_17478_cov_72.061279	5600	6262	-1	Single-stranded DNA-binding protein	0.732813	0.968389	219	229	130	507	1138
contig_47_gene42	NODE_47_length_63289_cov_87.057564	44222	44851	1	Uracil phosphoribosyltransferase (EC 2.4.2.9)	-0.180438	1	217	229	107	292	287
contig_436_gene1	NODE_436_length_689_cov_42.300434	57	497	1	hypothetical protein	0.600226	0.990647	196	225	83	634	1188
contig_92_gene2	NODE_92_length_25857_cov_98.441193	241	861	-1	RNA polymerase sporulation specific sigma factor SigH	0.832471	0.891794	142	224	61	177	430
contig_75_gene4	NODE_75_length_49818_cov_68.072365	2290	3045	1	Uncharacterized iron compound ABC uptake transporter, ATP-binding protein	0.588523	0.859971	70	223	19	116	95
contig_88_gene14	NODE_88_length_36595_cov_70.275009	15772	16218	1	heat shock protein, molecular chaperone	2.31005	0.067401	27	218	5452	23	73
contig_45_gene1	NODE_45_length_4309_cov_71.626595	61	390	1	FIG00518901: hypothetical protein	0.241641	1	107	218	35	201	194
contig_145_gene4	NODE_145_length_14921_cov_76.358620	4836	6314	1	Nicotinate phosphoribosyltransferase (EC 2.4.2.11)	1.0338	0.678024	82	217	29	83	175
contig_43_gene4	NODE_43_length_12731_cov_80.926010	3722	4543	1	Purine nucleoside phosphorylase (EC 2.4.2.1)	0.169305	1	95	217	58	140	84
contig_73_gene10	NODE_73_length_27104_cov_101.264908	10493	11491	-1	Catabolite control protein A	0.0955232	1	143	217	31	273	287
contig_11_gene1	NODE_11_length_53244_cov_97.528038	832	1395	1	PTS system, glucose-specific IIA component (EC 2.7.1.69)	-0.702378	0.89742	434	215	53	600	515
contig_5_gene49	NODE_5_length_85387_cov_76.971367	53268	53696	1	(3R)-hydroxymyristoyl-[acyl carrier protein] dehydratase (EC 4.2.1.-)	0.42219	1	305	215	44	612	1185
contig_267_gene3	NODE_267_length_5589_cov_78.766502	3750	4124	1	Endoribonuclease L-PSP	1.60823	0.218317	24	213	52	57	66
contig_277_gene16	NODE_277_length_19640_cov_78.281464	16468	16638	1	hypothetical protein	0.770334	0.876744	87	213	268	217	371
contig_129_gene14	NODE_129_length_15068_cov_90.411072	12936	14129	-1	Aspartate aminotransferase (EC 2.6.1.1)	0.339405	0.990647	102	213	52	177	188
contig_84_gene4	NODE_84_length_56024_cov_89.424515	4584	6038	-1	Inosine-5'-monophosphate dehydrogenase (EC 1.1.1.205)	-1.59498	0.3946	642	211	15	772	328
contig_145_gene1	NODE_145_length_14921_cov_76.358620	42	1667	-1	Choline binding protein A	-0.376674	1	57	211	6	230	32
contig_11_gene30	NODE_11_length_53244_cov_97.528038	30567	31364	-1	Glutamine ABC transporter, periplasmic glutamine-binding protein (TC 3.A.1.3.2) / Glutamine transport system permease protein GlnP (TC 3.A.1.3.2)	4.92277	5.40347e-05	8	210	47	30	1090
contig_12_gene3	NODE_12_length_22474_cov_82.590279	1413	1646	1	Preprotein translocase subunit SecG (TC 3.A.5.1.1)	-0.159602	1	141	209	57	341	277
contig_69_gene7	NODE_69_length_27471_cov_76.941795	6653	6961	1	Thioredoxin	-1.71278	0.427524	287	207	39	1017	235
contig_9_gene58	NODE_9_length_120959_cov_77.454727	59796	61154	1	Signal recognition particle, subunit Ffh SRP54 (TC 3.A.5.1.1)	-0.0488598	1	243	207	74	158	249
contig_66_gene15	NODE_66_length_26861_cov_68.289673	12857	13579	1	ATPas	7.18223	2.92905e-08	1	205	71	4	784
contig_72_gene40	NODE_72_length_65007_cov_99.269928	47439	48302	-1	ATPase component of general energizing module of ECF transporters	0.262911	0.979675	77	205	18	127	73
contig_176_gene29	NODE_176_length_72911_cov_70.991028	27400	27987	-1	hypothetical protein	0.267424	1	97	205	13	173	163
contig_14_gene60	NODE_14_length_76224_cov_57.471622	69164	70792	1	Nickel ABC transporter, periplasmic nickel-binding protein NikA (TC 3.A.1.5.3)	1.17393	0.557377	65	204	10	52	103
contig_5_gene68	NODE_5_length_85387_cov_76.971367	71585	72049	1	Ferric uptake regulation protein FUR	0.203987	1	115	203	87	186	192
contig_364_gene2	NODE_364_length_5734_cov_98.829788	1976	3646	1	probable ABC transporter	0.146672	1	198	203	7	39	114
contig_26_gene39	NODE_26_length_89325_cov_78.528419	41308	42048	1	FIG000859: hypothetical protein	0.0545658	1	137	203	19	202	200
contig_47_gene33	NODE_47_length_63289_cov_87.057564	34663	36198	1	Transcription termination factor Rho	1.50144	0.289035	28	202	16	65	95
contig_28_gene49	NODE_28_length_71255_cov_75.202965	59590	60687	1	GTP-binding and nucleic acid-binding protein YchF	-0.0835076	1	147	202	9	148	119
contig_5_gene43	NODE_5_length_85387_cov_76.971367	48431	48655	1	Acyl carrier protein	-0.0743434	1	396	201	58	782	1072
contig_221_gene10	NODE_221_length_10758_cov_61.858337	10163	10774	-1	Ethanolamine permease	8.03267	1.41527e-09	0	200	16	0	77
contig_13_gene8	NODE_13_length_15287_cov_68.528618	8780	10081	1	Homoserine dehydrogenase (EC 1.1.1.3)	0.315982	0.974397	62	200	28	178	134
contig_129_gene2	NODE_129_length_15068_cov_90.411072	1449	2447	-1	Flagellar motor switch protein FliM	0.374377	1	168	200	76	219	376
contig_41_gene2	NODE_41_length_12567_cov_56.811729	952	1539	1	Rubrerythrin	-0.887222	0.945304	159	198	122	432	159
contig_5_gene47	NODE_5_length_85387_cov_76.971367	51504	52736	1	3-oxoacyl-[acyl-carrier-protein] synthase, KASII (EC 2.3.1.41)	0.245859	1	359	198	44	720	1259
contig_118_gene62	NODE_118_length_47690_cov_72.941185	46881	47099	1	hypothetical protein	0.115095	1	203	198	119	271	393
contig_124_gene16	NODE_124_length_20186_cov_82.634750	17884	18315	1	FIG00512748: hypothetical protein	-0.799627	0.952771	212	196	29	319	152
contig_104_gene7	NODE_104_length_23191_cov_92.632790	6228	7658	-1	Aspartyl-tRNA(Asn) amidotransferase subunit B (EC 6.3.5.6) @ Glutamyl-tRNA(Gln) amidotransferase subunit B (EC 6.3.5.7)	0.359231	1	149	196	34	143	239
contig_11_gene13	NODE_11_length_53244_cov_97.528038	14087	15343	-1	Related to HTH domain of SpoOJ/ParA/ParB/repB family, involved in chromosome partitioning	1.03992	0.717576	85	194	24	110	267
contig_119_gene18	NODE_119_length_19811_cov_102.549294	14949	16862	1	DNA gyrase subunit B (EC 5.99.1.3)	0.329443	1	135	193	50	180	263
contig_364_gene1	NODE_364_length_5734_cov_98.829788	171	1973	1	Transport ATP-binding protein CydD	0.0688155	1	169	193	5	37	67
contig_235_gene7	NODE_235_length_12027_cov_82.237885	6665	7432	-1	Lactam utilization protein LamB	8.08236	1.81627e-09	0	191	61	0	163
contig_129_gene3	NODE_129_length_15068_cov_90.411072	2466	2867	-1	Positive regulator of CheA protein activity (CheW)	0.355178	1	149	191	71	208	334
contig_182_gene2	NODE_182_length_12323_cov_94.431549	1695	2411	-1	Choline binding protein A	0.137417	1	104	190	64	113	84
contig_8_gene5	NODE_8_length_10648_cov_90.694588	4948	6243	-1	Diaminopimelate decarboxylase (EC 4.1.1.20)	-0.338541	1	122	190	31	237	131
contig_221_gene9	NODE_221_length_10758_cov_61.858337	8677	10044	-1	Ethanolamine ammonia-lyase heavy chain (EC 4.3.1.7)	7.91071	1.41527e-09	0	189	20	0	48
contig_201_gene9	NODE_201_length_11351_cov_74.052773	7578	8114	-1	Substrate-specific component NiaX of predicted niacin ECF transporter	3.34814	0.00650945	16	188	23	12	156
contig_119_gene13	NODE_119_length_19811_cov_102.549294	10406	11758	1	Chromosomal replication initiator protein DnaA	0.498067	0.958038	95	188	22	118	158
contig_3_gene42	NODE_3_length_45207_cov_73.319107	32993	33388	1	Transcription termination protein NusB	-0.00625497	1	101	188	81	156	103
contig_46_gene25	NODE_46_length_38176_cov_79.274597	32644	33756	1	Unspecified monosaccharide ABC transport system, substrate-binding component / CD4+ T cell-stimulating antigen, lipoprotein	-0.203421	1	206	188	189	299	314
contig_177_gene2	NODE_177_length_50321_cov_73.636772	1752	2627	1	Chemotaxis regulator - transmits chemoreceptor signals to flagelllar motor components CheY	0.424631	0.942441	79	187	17	80	60
contig_14_gene42	NODE_14_length_76224_cov_57.471622	48780	49496	-1	Substrate-specific component ThiT of thiamin ECF transporter	2.59211	0.046785	28	186	75	11	93
contig_115_gene16	NODE_115_length_26304_cov_86.500610	18024	18575	-1	dTDP-4-dehydrorhamnose 3,5-epimerase (EC 5.1.3.13)	0.27511	1	96	186	44	161	167
contig_47_gene60	NODE_47_length_63289_cov_87.057564	60886	61920	1	MreB-like protein (Mbl protein)	1.33264	0.514324	53	185	41	111	285
contig_37_gene7	NODE_37_length_30441_cov_90.346115	7983	9767	-1	Choline binding protein A	0.587681	0.952771	100	185	33	138	226
contig_58_gene4	NODE_58_length_28039_cov_83.117874	4567	5787	1	Tyrosyl-tRNA synthetase (EC 6.1.1.1) ## cluster 1	0.182115	1	121	185	33	156	175
contig_19_gene4	NODE_19_length_12130_cov_86.701157	7447	8001	1	ThiJ/PfpI family protein	1.16312	0.53918	39	184	43	95	154
contig_174_gene10	NODE_174_length_14115_cov_99.272049	11978	12463	1	Transcription elongation factor GreA	-0.656985	0.968259	240	184	30	338	235
contig_5_gene46	NODE_5_length_85387_cov_76.971367	50748	51488	1	3-oxoacyl-[acyl-carrier protein] reductase (EC 1.1.1.100)	0.105905	1	373	184	44	778	1225
contig_149_gene3	NODE_149_length_32140_cov_101.366928	4058	5986	1	Aconitate hydratase (EC 4.2.1.3)	0.0292435	1	83	183	48	245	192
contig_112_gene15	NODE_112_length_19743_cov_85.133972	18733	19224	1	Thiol peroxidase, Tpx-type (EC 1.11.1.15)	0.360399	1	138	182	50	281	428
contig_277_gene18	NODE_277_length_19640_cov_78.281464	18271	19458	1	Biosynthetic Aromatic amino acid aminotransferase alpha (EC 2.6.1.57) @ Aspartate aminotransferase (EC 2.6.1.1)	0.917352	0.740453	73	181	30	69	131
contig_219_gene5	NODE_219_length_9819_cov_96.878090	4034	4768	1	Cell division protein FtsX	0.000352249	1	96	181	18	131	78
contig_221_gene8	NODE_221_length_10758_cov_61.858337	7903	8673	-1	Ethanolamine ammonia-lyase light chain (EC 4.3.1.7)	6.879	2.90923e-08	0	180	19	1	36
contig_5_gene48	NODE_5_length_85387_cov_76.971367	52758	53264	1	Biotin carboxyl carrier protein of acetyl-CoA carboxylase	0.352255	1	300	180	37	617	1153
contig_134_gene21	NODE_134_length_31353_cov_70.595123	18278	18508	1	hypothetical protein	1.98203	0.186843	30	179	95	76	295
contig_90_gene5	NODE_90_length_12275_cov_97.017273	5814	7100	1	Adenylosuccinate synthetase (EC 6.3.4.4)	-1.16126	0.67051	413	179	121	443	263
contig_75_gene1	NODE_75_length_49818_cov_68.072365	270	383	-1	hypothetical protein	0.225424	0.967945	46	179	19	127	46
contig_40_gene8	NODE_40_length_28503_cov_96.955620	7790	9379	1	ABC transporter ATP-binding protein uup	-0.500348	1	182	178	15	266	183
contig_28_gene23	NODE_28_length_71255_cov_75.202965	25395	26678	-1	D-alanyl-D-alanine carboxypeptidase (EC 3.4.16.4)	0.0212143	1	163	176	44	217	267
contig_13_gene4	NODE_13_length_15287_cov_68.528618	6231	6368	1	hypothetical protein	2.18744	0.177572	52	175	146	98	609
contig_65_gene7	NODE_65_length_11024_cov_96.826653	3925	4695	-1	Prolipoprotein diacylglyceryl transferase (EC 2.4.99.-)	0.601392	0.891794	69	175	53	96	111
contig_84_gene16	NODE_84_length_56024_cov_89.424515	17927	18562	-1	Redox-sensitive transcriptional regulator (AT-rich DNA-binding protein)	0.211801	1	91	175	20	163	159
contig_149_gene7	NODE_149_length_32140_cov_101.366928	8451	9845	-1	Asparaginyl-tRNA synthetase (EC 6.1.1.22)	-0.856635	0.906193	235	174	21	312	173
contig_118_gene63	NODE_118_length_47690_cov_72.941185	47285	47551	1	hypothetical protein	0.136164	1	170	174	121	250	355
contig_69_gene22	NODE_69_length_27471_cov_76.941795	22318	23241	1	Quinolinate synthetase (EC 2.5.1.72)	2.93542	0.0168668	19	172	81	3	36
contig_149_gene10	NODE_149_length_32140_cov_101.366928	12148	13533	-1	UDP-N-acetylmuramate--alanine ligase (EC 6.3.2.8)	1.06589	0.693729	66	171	35	114	260
contig_56_gene18	NODE_56_length_27207_cov_81.986732	18763	19782	1	Rod shape-determining protein MreB	-0.0906713	1	168	171	79	164	190
contig_47_gene43	NODE_47_length_63289_cov_87.057564	44870	45364	1	dCMP deaminase (EC 3.5.4.12); Late competence protein ComEB	-0.0662327	1	143	169	85	190	196
contig_328_gene1	NODE_328_length_2553_cov_51.996475	230	505	-1	hypothetical protein	-0.222455	1	78	169	24	231	126
contig_56_gene12	NODE_56_length_27207_cov_81.986732	12296	13714	-1	Pyruvate kinase (EC 2.7.1.40)	0.166656	1	102	168	13	300	338
contig_149_gene19	NODE_149_length_32140_cov_101.366928	24380	25411	1	Foldase protein PrsA precursor (EC 5.2.1.8)	0.0432045	1	149	168	77	316	374
contig_175_gene1	NODE_175_length_16458_cov_88.528740	342	1988	-1	Manganese-dependent inorganic pyrophosphatase (EC 3.6.1.1)	-0.351359	1	226	167	15	254	267
contig_151_gene3	NODE_151_length_5181_cov_99.977608	3401	4792	-1	Glycyl-tRNA synthetase (EC 6.1.1.14)	-0.375185	1	179	167	23	162	138
contig_4_gene1	NODE_4_length_20658_cov_74.543182	206	3652	1	Pyruvate carboxyl transferase (EC 6.4.1.1)	0.253652	1	111	166	5	245	314
contig_5_gene67	NODE_5_length_85387_cov_76.971367	71246	71524	1	FIG00513284: hypothetical protein	-0.11076	1	117	166	77	213	180
contig_103_gene22	NODE_103_length_34124_cov_68.566376	24485	25090	-1	SOS-response repressor and protease LexA (EC 3.4.21.88)	-0.273332	1	105	165	77	188	110
contig_92_gene9	NODE_92_length_25857_cov_98.441193	7081	8196	-1	Membrane-associated protein containing a homolog of PilT-like ATPase N-terminal domain, YACL B.subtilis ortholog	0.0120683	1	131	164	52	233	253
contig_41_gene6	NODE_41_length_12567_cov_56.811729	5323	5445	1	hypothetical protein	1.07045	0.727062	77	161	65	108	285
contig_119_gene8	NODE_119_length_19811_cov_102.549294	7656	8285	-1	RNA-binding protein Jag	-0.451457	1	195	161	28	247	210
contig_219_gene1	NODE_219_length_9819_cov_96.878090	163	984	1	Transketolase, N-terminal section (EC 2.2.1.1)	-0.9694	0.761116	344	160	17	404	281
contig_143_gene7	NODE_143_length_13151_cov_92.003723	9433	10317	1	Dihydrodipicolinate synthase (EC 4.2.1.52)	0.334212	0.979675	59	160	34	133	113
contig_69_gene5	NODE_69_length_27471_cov_76.941795	4218	5447	1	Glutamate synthase [NADPH] small chain (EC 1.4.1.13)	0.225687	0.9809	49	160	14	124	66
contig_104_gene8	NODE_104_length_23191_cov_92.632790	7678	9135	-1	Aspartyl-tRNA(Asn) amidotransferase subunit A (EC 6.3.5.6) @ Glutamyl-tRNA(Gln) amidotransferase subunit A (EC 6.3.5.7)	0.355504	1	121	160	25	119	197
contig_66_gene22	NODE_66_length_26861_cov_68.289673	22885	23550	1	RNA polymerase sigma-54 factor RpoN	-1.56882	0.418187	441	159	125	602	244
contig_129_gene6	NODE_129_length_15068_cov_90.411072	4170	6236	-1	Signal transduction histidine kinase CheA (EC 2.7.3.-)	-0.0278688	1	128	159	56	239	251
contig_9_gene72	NODE_9_length_120959_cov_77.454727	74518	75231	1	Uridylate kinase (EC 2.7.4.-)	-0.433334	0.97354	360	158	61	420	510
contig_119_gene17	NODE_119_length_19811_cov_102.549294	14633	14893	1	FIG00514960: hypothetical protein	0.251635	1	118	158	38	160	222
contig_110_gene20	NODE_110_length_25941_cov_82.972397	15994	17307	1	sodium:neurotransmitter symporter family protein	-1.0211	0.9809	91	155	3	208	9
contig_69_gene24	NODE_69_length_27471_cov_76.941795	24519	25358	1	Quinolinate phosphoribosyltransferase [decarboxylating] (EC 2.4.2.19)	2.685	0.0273655	17	154	64	5	22
contig_127_gene9	NODE_127_length_19542_cov_103.046722	11566	12675	1	HD-GYP hydrolase domain containing protein	0.370846	0.903804	37	154	9	95	37
contig_248_gene6	NODE_248_length_23007_cov_70.699570	4282	5277	-1	Ornithine carbamoyltransferase (EC 2.1.3.3)	0.316878	0.984946	45	154	49	165	137
contig_128_gene6	NODE_128_length_7781_cov_84.898987	6740	7555	-1	oxidoreductase, FAD-binding	0.57241	1	233	154	34	819	1600
contig_92_gene15	NODE_92_length_25857_cov_98.441193	12468	12695	-1	conserved hypothetical protein	0.0991607	1	112	153	92	200	228
contig_116_gene2	NODE_116_length_15708_cov_77.086327	583	912	-1	Phosphoribosyl-AMP cyclohydrolase (EC 3.5.4.19)	1.67387	0.357408	51	151	44	34	171
contig_191_gene7	NODE_191_length_23408_cov_71.404518	9655	10569	-1	Chemotaxis protein CheV (EC 2.7.3.-)	-0.24912	1	98	151	81	225	154
contig_257_gene1	NODE_257_length_6849_cov_93.566650	298	2535	-1	Choline binding protein A	-0.498422	1	131	151	54	187	105
contig_11_gene15	NODE_11_length_53244_cov_97.528038	16977	18059	-1	Phosphoserine aminotransferase (EC 2.6.1.52)	0.42461	1	91	149	76	201	296
contig_47_gene41	NODE_47_length_63289_cov_87.057564	43634	44083	1	Ribose 5-phosphate isomerase B (EC 5.3.1.6)	-0.0501001	1	130	149	58	200	216
contig_233_gene6	NODE_233_length_10295_cov_88.801552	6987	7538	1	Carbonic anhydrase (EC 4.2.1.1)	0.322599	0.990647	69	148	30	112	110
contig_26_gene64	NODE_26_length_89325_cov_78.528419	76151	77359	1	Isocitrate dehydrogenase [NADP] (EC 1.1.1.42)	0.12762	1	95	147	31	180	194
contig_11_gene2	NODE_11_length_53244_cov_97.528038	1572	3257	-1	PTS system, glucose-specific IIC component (EC 2.7.1.69) / PTS system, glucose-specific IIB component (EC 2.7.1.69) / PTS system, glucose-specific IIA component (EC 2.7.1.69)	-2.6573	0.069024	731	146	12	431	70
contig_177_gene3	NODE_177_length_50321_cov_73.636772	2609	3064	1	Chemotaxis protein CheX	0.543417	0.891794	60	146	16	52	43
contig_56_gene16	NODE_56_length_27207_cov_81.986732	17438	18004	1	Septum formation protein Maf	-0.536792	0.997737	188	146	105	173	143
contig_9_gene73	NODE_9_length_120959_cov_77.454727	75242	75799	1	Ribosome recycling factor	-0.290437	0.999917	320	144	66	383	521
contig_89_gene18	NODE_89_length_13395_cov_78.592911	13114	13281	-1	2-keto-3-deoxy-D-arabino-heptulosonate-7-phosphate synthase I beta (EC 2.5.1.54)	0.285407	1	82	144	10	145	172
contig_219_gene6	NODE_219_length_9819_cov_96.878090	4794	4925	1	Cell division protein FtsX	0.0593037	1	70	144	7	89	45
contig_11_gene28	NODE_11_length_53244_cov_97.528038	29121	29852	-1	Glutamine transport ATP-binding protein glnQ (TC 3.A.1.3.2)	5.72219	3.62363e-06	2	143	36	7	499
contig_122_gene7	NODE_122_length_9922_cov_85.548477	7401	9332	-1	Threonyl-tRNA synthetase (EC 6.1.1.3)	1.02615	0.861087	133	142	23	152	531
contig_163_gene16	NODE_163_length_31429_cov_74.449677	16357	17115	1	Dihydrodipicolinate reductase (EC 1.3.1.26)	0.254962	1	98	142	30	123	161
contig_19_gene1	NODE_19_length_12130_cov_86.701157	355	1743	1	N-acetylglucosaminyltransferase (EC 2.4.1.-)	0.140805	1	85	142	29	107	100
contig_3_gene11	NODE_3_length_45207_cov_73.319107	9526	9984	1	FIG001960: FtsZ-interacting protein related to cell division	0.453598	1	167	141	61	323	624
contig_175_gene2	NODE_175_length_16458_cov_88.528740	2216	2983	-1	Flagellar basal-body rod protein FlgG	0.258497	1	79	140	22	109	117
contig_146_gene19	NODE_146_length_18602_cov_74.807922	15066	15950	-1	High-affinity branched-chain amino acid transport system permease protein LivH (TC 3.A.1.4.1)	8.84014	4.15453e-10	0	139	3	0	13
contig_29_gene25	NODE_29_length_62265_cov_85.025581	28621	29166	-1	Substrate-specific component PdxU2 of predicted pyridoxin-related ECF transporter	3.08907	0.00833952	6	139	68	17	91
contig_46_gene13	NODE_46_length_38176_cov_79.274597	14898	16832	1	Chaperone protein HtpG	0.424499	1	112	139	227	150	266
contig_184_gene2	NODE_184_length_30563_cov_83.209930	1314	2039	1	Tyrosine-protein kinase EpsD (EC 2.7.10.2)	-0.444649	1	113	139	24	187	112
contig_535_gene1	NODE_535_length_619_cov_93.717285	192	485	-1	2-polyprenylphenol hydroxylase and related flavodoxin oxidoreductases	-0.516177	1	133	139	17	70	28
contig_163_gene3	NODE_163_length_31429_cov_74.449677	1438	2652	-1	Acetylornithine aminotransferase (EC 2.6.1.11)	6.11372	7.34509e-07	1	138	44	3	267
contig_65_gene12	NODE_65_length_11024_cov_96.826653	8683	9741	-1	Cell wall-binding protein	0.843807	0.961759	274	138	91	606	1658
contig_28_gene36	NODE_28_length_71255_cov_75.202965	45952	46524	1	LSU ribosomal protein L25p	0.176519	1	180	138	681	358	555
contig_38_gene43	NODE_38_length_76062_cov_73.429321	41439	43238	-1	Aspartyl-tRNA synthetase (EC 6.1.1.12)	-0.0402918	1	161	138	34	193	260
contig_11_gene8	NODE_11_length_53244_cov_97.528038	7942	8925	-1	Oligopeptide transport ATP-binding protein OppF (TC 3.A.1.5.1)	4.4969	0.000270288	9	137	16	11	410
contig_5_gene32	NODE_5_length_85387_cov_76.971367	37864	39372	1	IMP cyclohydrolase (EC 3.5.4.10) / Phosphoribosylaminoimidazolecarboxamide formyltransferase (EC 2.1.2.3)	-2.63153	0.0874799	565	137	22	427	49
contig_115_gene17	NODE_115_length_26304_cov_86.500610	18607	19488	-1	Glucose-1-phosphate thymidylyltransferase (EC 2.7.7.24)	0.325972	0.998623	67	137	36	113	120
contig_38_gene22	NODE_38_length_76062_cov_73.429321	20549	20956	1	hypothetical protein	-0.254318	1	77	137	25	139	68
contig_6_gene3	NODE_6_length_18491_cov_74.507759	4047	4346	1	hypothetical protein	-0.273302	1	126	137	398	208	178
contig_41_gene7	NODE_41_length_12567_cov_56.811729	5567	5908	1	S-ribosylhomocysteine lyase (EC 4.4.1.21) / Autoinducer-2 production protein LuxS	1.19349	0.656866	58	136	62	77	222
contig_219_gene4	NODE_219_length_9819_cov_96.878090	3358	4044	1	Cell division transporter, ATP-binding protein FtsE (TC 3.A.5.1.1)	-0.350145	1	98	136	24	137	74
contig_26_gene34	NODE_26_length_89325_cov_78.528419	34978	35502	-1	Hypoxanthine-guanine phosphoribosyltransferase (EC 2.4.2.8)	-0.859352	0.973222	125	135	8	159	44
contig_176_gene9	NODE_176_length_72911_cov_70.991028	9434	9820	-1	mutator mutT protein homolog	-0.246913	1	126	135	44	208	185
contig_173_gene5	NODE_173_length_10791_cov_88.355019	4113	4649	1	CDP-diacylglycerol--serine O-phosphatidyltransferase (EC 2.7.8.8)	0.410945	0.968389	64	134	33	67	68
contig_253_gene1	NODE_253_length_4057_cov_107.563469	36	1316	-1	Seryl-tRNA synthetase (EC 6.1.1.11)	0.0636537	1	119	134	21	135	172
contig_251_gene2	NODE_251_length_6788_cov_70.487038	1962	2126	1	conserved hypothetical protein	0.135603	1	96	133	115	149	174
contig_12_gene17	NODE_12_length_22474_cov_82.590279	19244	21859	1	ClpB protein	1.45644	0.418505	39	132	2203	35	105
contig_92_gene16	NODE_92_length_25857_cov_98.441193	12698	13633	-1	Thioredoxin reductase (EC 1.8.1.9)	-0.0370785	1	103	132	47	155	155
contig_56_gene24	NODE_56_length_27207_cov_81.986732	26097	26897	1	Septum site-determining protein MinD	-0.501738	1	101	132	28	208	115
contig_69_gene23	NODE_69_length_27471_cov_76.941795	23234	24541	1	L-aspartate oxidase (EC 1.4.3.16)	2.78551	0.0224434	14	131	66	5	30
contig_9_gene35	NODE_9_length_120959_cov_77.454727	35056	35700	1	Ribulose-phosphate 3-epimerase (EC 5.1.3.1)	0.052709	1	83	131	58	99	87
contig_7_gene14	NODE_7_length_17654_cov_90.576302	15039	17645	-1	putative cell wall anchor domain protein	0.0670088	1	171	130	8	19	114
contig_9_gene57	NODE_9_length_120959_cov_77.454727	59453	59782	1	Signal recognition particle associated protein	-0.13281	1	201	130	57	113	208
contig_14_gene54	NODE_14_length_76224_cov_57.471622	61852	63651	1	Lipid A export ATP-binding/permease protein MsbA	4.83396	5.83135e-05	3	129	64	18	553
contig_184_gene1	NODE_184_length_30563_cov_83.209930	608	1294	1	Tyrosine-protein kinase transmembrane modulator EpsC	-0.778186	0.969822	123	129	28	225	101
contig_89_gene17	NODE_89_length_13395_cov_78.592911	12199	13032	-1	Prephenate and/or arogenate dehydrogenase (unknown specificity) (EC 1.3.1.12)(EC 1.3.1.43)	0.257909	1	62	129	11	111	104
contig_119_gene9	NODE_119_length_19811_cov_102.549294	8341	9117	-1	Inner membrane protein translocase component YidC, short form OxaI-like	-0.751809	0.929855	187	128	23	228	156
contig_5_gene45	NODE_5_length_85387_cov_76.971367	49680	50618	1	Malonyl CoA-acyl carrier protein transacylase (EC 2.3.1.39)	-0.0153105	1	321	128	37	593	905
contig_149_gene14	NODE_149_length_32140_cov_101.366928	16948	17913	1	Ribose-phosphate pyrophosphokinase (EC 2.7.6.1)	-0.144336	1	107	128	45	251	238
contig_116_gene3	NODE_116_length_15708_cov_77.086327	941	1702	-1	Imidazole glycerol phosphate synthase cyclase subunit (EC 4.1.3.-)	1.31653	0.547344	50	127	42	33	119
contig_134_gene19	NODE_134_length_31353_cov_70.595123	17481	17933	1	transcription regulator, AsnC-type	2.78655	0.042942	22	126	80	21	225
contig_353_gene1	NODE_353_length_2264_cov_93.432861	1529	2077	-1	Choline binding protein A	-1.19339	0.717576	212	126	60	239	100
contig_94_gene41	NODE_94_length_35439_cov_71.606110	34082	34561	1	Choline binding protein A	0.167699	1	117	126	47	200	280
contig_29_gene7	NODE_29_length_62265_cov_85.025581	7129	8217	-1	similar to Uncharacterized protein with SCP/PR1 domains	0.624969	0.762302	36	125	4	44	15
contig_9_gene36	NODE_9_length_120959_cov_77.454727	35705	36340	1	Thiamin pyrophosphokinase (EC 2.7.6.2)	0.082217	1	75	125	53	77	60
contig_9_gene109	NODE_9_length_120959_cov_77.454727	116709	118139	1	Adenylosuccinate lyase (EC 4.3.2.2)	-1.68173	0.33893	409	124	36	534	214
contig_116_gene1	NODE_116_length_15708_cov_77.086327	223	549	-1	Phosphoribosyl-ATP pyrophosphatase (EC 3.6.1.31)	1.42427	0.482333	46	124	55	31	121
contig_136_gene6	NODE_136_length_8931_cov_87.461647	6455	8260	-1	Translation elongation factor LepA	0.00204619	1	145	124	15	69	131
contig_11_gene10	NODE_11_length_53244_cov_97.528038	9932	10828	-1	Oligopeptide transport system permease protein OppC (TC 3.A.1.5.1)	4.58922	0.000178249	6	123	18	10	367
contig_5_gene28	NODE_5_length_85387_cov_76.971367	33764	34471	1	Phosphoribosylaminoimidazole-succinocarboxamide synthase (EC 6.3.2.6)	-2.39496	0.150427	412	123	11	317	38
contig_37_gene1	NODE_37_length_30441_cov_90.346115	23	1858	-1	Choline binding protein A	-1.05734	0.720869	246	123	106	392	227
contig_3_gene12	NODE_3_length_45207_cov_73.319107	9993	10250	1	Cell division protein YlmG/Ycf19 (putative), YggT family	0.411238	1	135	123	61	233	438
contig_56_gene17	NODE_56_length_27207_cov_81.986732	18050	18739	1	DNA repair protein RadC	-0.790251	0.937959	160	122	72	182	105
contig_90_gene3	NODE_90_length_12275_cov_97.017273	3091	3891	1	Pyrroline-5-carboxylate reductase (EC 1.5.1.2)	0.22469	0.999917	51	122	37	100	77
contig_56_gene5	NODE_56_length_27207_cov_81.986732	4552	5451	1	Zinc ABC transporter, periplasmic-binding protein ZnuA	-0.147862	1	73	120	75	110	68
contig_78_gene2	NODE_78_length_4655_cov_70.856285	1202	1753	1	Choline binding protein A	0.224618	0.990647	41	119	9	102	68
contig_99_gene10	NODE_99_length_13300_cov_86.239700	8601	9917	1	Flagellum-specific ATP synthase FliI	0.269712	1	67	119	25	98	109
contig_99_gene9	NODE_99_length_13300_cov_86.239700	7656	8462	1	Flagellar assembly protein FliH	0.245189	1	74	119	31	112	133
contig_9_gene69	NODE_9_length_120959_cov_77.454727	71311	72087	1	GTP-sensing transcriptional pleiotropic repressor codY	-0.269884	1	114	119	3	146	128
contig_14_gene55	NODE_14_length_76224_cov_57.471622	63658	65400	1	ABC transporter related	5.13268	2.86039e-05	4	118	71	16	714
contig_277_gene17	NODE_277_length_19640_cov_78.281464	16858	18177	1	sodium-dependent amino acid transporter (proline, tryptophan)	0.581174	0.886165	46	118	27	54	53
contig_181_gene22	NODE_181_length_28012_cov_61.077610	23736	24542	1	Molybdenum ABC transporter, periplasmic molybdenum-binding protein ModA (TC 3.A.1.8.1)	5.40837	5.94074e-06	2	117	3	1	49
contig_103_gene21	NODE_103_length_34124_cov_68.566376	23081	24367	1	Aluminum resistance protein	1.35101	0.481785	35	117	12	39	103
contig_16_gene8	NODE_16_length_19986_cov_88.651810	9223	9798	1	2,3,4,5-tetrahydropyridine-2,6-dicarboxylate N-acetyltransferase (EC 2.3.1.89)	-0.437242	0.998623	182	117	78	192	203
contig_24_gene21	NODE_24_length_42291_cov_79.764465	23772	24686	-1	Homoserine O-succinyltransferase (EC 2.3.1.46)	-0.00819337	1	31	117	24	125	54
contig_11_gene9	NODE_11_length_53244_cov_97.528038	8925	9920	-1	Oligopeptide transport ATP-binding protein OppD (TC 3.A.1.5.1)	4.46748	0.000288882	7	116	19	11	369
contig_524_gene1	NODE_524_length_2253_cov_97.172218	399	1268	1	Pyridoxine biosynthesis glutamine amidotransferase, synthase subunit (EC 2.4.2.-)	3.60663	0.00278228	7	116	141	11	144
contig_127_gene4	NODE_127_length_19542_cov_103.046722	6485	7153	-1	probable transcription regulator, lacI/xre family	0.144467	1	84	116	22	141	168
contig_149_gene2	NODE_149_length_32140_cov_101.366928	2758	3924	1	Homocitrate synthase (EC 2.3.3.14)	-0.510714	1	85	116	39	223	126
contig_146_gene18	NODE_146_length_18602_cov_74.807922	14009	15055	-1	Branched-chain amino acid transport system permease protein LivM (TC 3.A.1.4.1)	7.40269	7.76141e-09	0	115	3	0	12
contig_173_gene2	NODE_173_length_10791_cov_88.355019	1732	2262	1	hypothetical protein	0.579612	0.860522	35	114	18	59	45
contig_66_gene23	NODE_66_length_26861_cov_68.289673	23560	24756	1	FIG00516913: hypothetical protein	-1.3739	0.493794	333	113	142	486	249
contig_285_gene2	NODE_285_length_16791_cov_60.804657	1479	2348	1	hypothetical protein	0.410961	0.999917	67	113	129	130	184
contig_11_gene6	NODE_11_length_53244_cov_97.528038	6770	7462	1	5'-methylthioadenosine nucleosidase (EC 3.2.2.16) / S-adenosylhomocysteine nucleosidase (EC 3.2.2.9)	-0.0852468	1	55	113	13	123	77
contig_24_gene1	NODE_24_length_42291_cov_79.764465	275	712	-1	ACT domain-containing protein	-0.268764	1	96	112	43	198	164
contig_11_gene32	NODE_11_length_53244_cov_97.528038	32454	33101	-1	Transcriptional regulator, GntR family	3.36498	0.00507108	2	111	32	29	240
contig_281_gene6	NODE_281_length_9095_cov_70.352173	3004	3600	-1	hypothetical protein	0.63311	0.876724	37	111	74	75	86
contig_5_gene30	NODE_5_length_85387_cov_76.971367	36083	37087	1	Phosphoribosylformylglycinamidine cyclo-ligase (EC 6.3.3.1)	-2.76612	0.0608133	516	110	12	375	42
contig_99_gene8	NODE_99_length_13300_cov_86.239700	6656	7672	1	Flagellar motor switch protein FliG	0.275296	1	65	110	33	110	132
contig_188_gene4	NODE_188_length_19314_cov_60.675209	3418	3792	1	Putative regulator of the mannose operon, ManO	-0.529936	1	101	110	38	114	61
contig_65_gene6	NODE_65_length_11024_cov_96.826653	3105	3935	-1	Conserved protein	0.739812	0.797639	39	109	31	51	64
contig_119_gene16	NODE_119_length_19811_cov_102.549294	13536	14618	1	DNA recombination and repair protein RecF	0.258521	1	84	109	26	110	159
contig_174_gene6	NODE_174_length_14115_cov_99.272049	5991	7796	1	Cell division protein FtsH (EC 3.4.24.-)	0.241465	1	103	109	32	118	193
contig_56_gene25	NODE_56_length_27207_cov_81.986732	26912	27178	1	Cell division topological specificity factor MinE	-0.199034	1	61	109	21	140	88
contig_5_gene66	NODE_5_length_85387_cov_76.971367	70675	71097	1	Putative Holliday junction resolvase (EC 3.1.-.-)	-0.302696	1	96	109	52	133	103
contig_145_gene12	NODE_145_length_14921_cov_76.358620	10730	11326	-1	GTP-binding protein EngB	0.381127	1	79	108	41	113	179
contig_364_gene3	NODE_364_length_5734_cov_98.829788	3756	4058	1	hypothetical protein	-0.151449	1	140	108	2	31	78
contig_24_gene26	NODE_24_length_42291_cov_79.764465	31393	32199	-1	Cof protein:HAD-superfamily hydrolase subfamily IIB	-0.460202	1	87	108	18	173	106
contig_103_gene8	NODE_103_length_34124_cov_68.566376	7967	8341	1	Aspartate 1-decarboxylase (EC 4.1.1.11)	-2.28252	0.226683	233	107	89	317	21
contig_182_gene3	NODE_182_length_12323_cov_94.431549	2539	4134	-1	Peptide chain release factor 3	0.372338	0.990647	63	107	13	53	67
contig_309_gene1	NODE_309_length_1418_cov_366.423828	157	1293	1	Transposase, IS4	0.696339	0.869723	41	106	47	68	94
contig_332_gene1	NODE_332_length_18383_cov_87.150848	131	310	1	2-keto-3-deoxy-D-arabino-heptulosonate-7-phosphate synthase I beta (EC 2.5.1.54)	-0.0687105	1	121	106	32	159	201
contig_31_gene7	NODE_31_length_20574_cov_100.323853	5743	6282	-1	conserved hypothetical protein	-0.275032	1	38	105	5	115	35
contig_146_gene17	NODE_146_length_18602_cov_74.807922	13239	14006	-1	Branched-chain amino acid transport ATP-binding protein LivG (TC 3.A.1.4.1)	6.30593	1.61424e-07	0	104	2	0	13
contig_14_gene52	NODE_14_length_76224_cov_57.471622	59610	60323	-1	no significant homology	2.55204	0.047471	14	104	4	7	44
contig_176_gene1	NODE_176_length_72911_cov_70.991028	40	348	-1	conserved hypothetical protein	0.774914	0.896567	61	104	28	58	135
contig_9_gene78	NODE_9_length_120959_cov_77.454727	79767	80780	1	Membrane-associated zinc metalloprotease	0.46598	0.968259	48	104	24	75	91
contig_47_gene44	NODE_47_length_63289_cov_87.057564	45461	46609	1	UDP-N-acetylglucosamine 2-epimerase (EC 5.1.3.14)	-0.424216	1	118	104	33	170	142
contig_94_gene34	NODE_94_length_35439_cov_71.606110	28845	29648	1	hypothetical protein	-0.551133	1	96	104	64	156	91
contig_11_gene11	NODE_11_length_53244_cov_97.528038	10842	11804	-1	Oligopeptide transport system permease protein OppB (TC 3.A.1.5.1)	4.33987	0.000435627	7	103	14	10	307
contig_266_gene3	NODE_266_length_7640_cov_67.979317	3974	4117	-1	hypothetical protein	0.811964	0.807925	38	103	37	67	107
contig_5_gene41	NODE_5_length_85387_cov_76.971367	46896	47342	1	Transcriptional regulator of fatty acid biosynthesis FabT	-0.658935	0.861087	387	103	34	645	645
contig_16_gene7	NODE_16_length_19986_cov_88.651810	7979	9157	1	UDP-4-amino-4-deoxy-L-arabinose--oxoglutarate aminotransferase (EC 2.6.1.-)	-0.571078	0.951381	203	103	64	207	217
contig_24_gene20	NODE_24_length_42291_cov_79.764465	23544	23750	1	phosphoesterase	1.57121	0.294523	13	102	20	42	82
contig_104_gene9	NODE_104_length_23191_cov_92.632790	9157	9447	-1	Aspartyl-tRNA(Asn) amidotransferase subunit C (EC 6.3.5.6) @ Glutamyl-tRNA(Gln) amidotransferase subunit C (EC 6.3.5.7)	0.333958	1	79	102	18	82	133
contig_40_gene12	NODE_40_length_28503_cov_96.955620	13181	14074	1	Phosphatidylserine decarboxylase (EC 4.1.1.65)	-0.00448574	1	37	101	12	98	50
contig_14_gene56	NODE_14_length_76224_cov_57.471622	65414	66403	1	Transcriptional regulator, AraC family	5.09122	3.06826e-05	3	100	84	13	548
contig_29_gene14	NODE_29_length_62265_cov_85.025581	16848	17678	-1	Phosphomethylpyrimidine kinase (EC 2.7.4.7)	3.31978	0.0161479	21	100	39	11	284
contig_3_gene13	NODE_3_length_45207_cov_73.319107	10255	11019	1	FIG001583: hypothetical protein, contains S4-like RNA binding domain	0.0475571	1	120	100	40	222	303
contig_364_gene4	NODE_364_length_5734_cov_98.829788	4130	4501	1	FIG039061: hypothetical protein related to heme utilization	-0.0013871	1	105	100	3	19	51
contig_524_gene2	NODE_524_length_2253_cov_97.172218	1270	1872	1	Pyridoxine biosynthesis glutamine amidotransferase, glutaminase subunit (EC 2.4.2.-)	3.57866	0.00326606	6	99	124	8	110
contig_29_gene13	NODE_29_length_62265_cov_85.025581	15344	16645	-1	Thiamin biosynthesis protein ThiC	3.34637	0.01693	27	99	54	15	420
contig_9_gene87	NODE_9_length_120959_cov_77.454727	91334	91630	1	Ribosome-binding factor A	0.234334	1	175	99	51	204	418
contig_112_gene16	NODE_112_length_19743_cov_85.133972	19235	19387	1	hypothetical protein	0.229754	1	82	99	27	167	233
contig_201_gene4	NODE_201_length_11351_cov_74.052773	3058	4452	-1	Probable M18-family aminopeptidase 1 (EC 3.4.11.-)	-0.0786976	1	84	99	41	159	162
contig_47_gene61	NODE_47_length_63289_cov_87.057564	61993	62517	-1	Spore protease GPR related protein, YYAC B.subtilis ortholog	1.40926	0.467442	14	98	71	113	275
contig_29_gene28	NODE_29_length_62265_cov_85.025581	31145	32083	1	L-lactate dehydrogenase (EC 1.1.1.27)	0.53863	0.952771	48	98	28	74	104
contig_121_gene3	NODE_121_length_14970_cov_89.396660	2323	3441	-1	Myo-inositol 2-dehydrogenase (EC 1.1.1.18)	0.43761	0.990647	56	98	24	95	136
contig_51_gene19	NODE_51_length_26875_cov_75.214066	20179	21636	-1	Glutamyl-tRNA synthetase (EC 6.1.1.17) @ Glutamyl-tRNA(Gln) synthetase (EC 6.1.1.24)	-0.461616	0.991725	151	98	21	145	151
contig_46_gene14	NODE_46_length_38176_cov_79.274597	17361	18722	1	Transcriptional regulatory protein	0.210896	1	73	98	31	82	110
contig_218_gene1	NODE_218_length_7440_cov_56.538712	236	955	1	serine/threonine kinase	-2.4145	0.082616	539	97	214	934	217
contig_16_gene10	NODE_16_length_19986_cov_88.651810	11396	12583	1	Poly(glycerophosphate chain) D-alanine transfer protein DltD	1.01519	0.688812	31	97	97	60	114
contig_9_gene25	NODE_9_length_120959_cov_77.454727	23482	23703	1	DNA-directed RNA polymerase omega subunit (EC 2.7.7.6)	-0.171287	1	205	97	81	214	336
contig_103_gene7	NODE_103_length_34124_cov_68.566376	7070	7912	1	Pantoate--beta-alanine ligase (EC 6.3.2.1)	-2.41618	0.181147	225	96	84	299	15
contig_202_gene5	NODE_202_length_9104_cov_97.222427	2946	3848	1	Potassium efflux system KefA protein / Small-conductance mechanosensitive channel	1.36937	0.406913	23	96	27	21	37
contig_114_gene22	NODE_114_length_25203_cov_91.571281	21284	22021	-1	NAD-dependent protein deacetylase of SIR2 family	1.14372	0.5512	22	96	47	43	69
contig_151_gene2	NODE_151_length_5181_cov_99.977608	1731	3107	-1	UDP-N-acetylmuramoylalanine--D-glutamate ligase (EC 6.3.2.9)	0.551239	0.93523	35	96	23	94	116
contig_73_gene11	NODE_73_length_27104_cov_101.264908	11716	14829	-1	Isoleucyl-tRNA synthetase (EC 6.1.1.5)	-0.0741943	1	140	96	18	188	262
contig_134_gene28	NODE_134_length_31353_cov_70.595123	27621	28049	1	Cell division protein MraZ	-0.164773	1	90	96	26	155	153
contig_26_gene60	NODE_26_length_89325_cov_78.528419	73377	73664	1	FIG00526499: hypothetical protein	-0.26011	1	37	96	5	98	30
contig_163_gene15	NODE_163_length_31429_cov_74.449677	15467	16345	1	Dihydrodipicolinate synthase (EC 4.2.1.52)	-0.0700695	1	97	95	32	120	142
contig_11_gene31	NODE_11_length_53244_cov_97.528038	31446	32444	-1	L-asparaginase (EC 3.5.1.1)	3.44713	0.00461257	3	94	26	24	240
contig_29_gene15	NODE_29_length_62265_cov_85.025581	17754	18278	-1	Substrate-specific component ThiW of predicted thiazole ECF transporter	3.05606	0.0241094	16	94	23	8	148
contig_5_gene33	NODE_5_length_85387_cov_76.971367	39540	40790	1	Phosphoribosylamine--glycine ligase (EC 6.3.4.13)	-2.58543	0.0966116	370	94	14	308	36
contig_149_gene1	NODE_149_length_32140_cov_101.366928	323	2431	1	Ribonucleotide reductase of class III (anaerobic), large subunit (EC 1.17.4.2)	-1.44277	0.423726	362	94	39	367	217
contig_174_gene7	NODE_174_length_14115_cov_99.272049	8077	9747	1	Formate--tetrahydrofolate ligase (EC 6.3.4.3)	-1.00629	0.822934	118	94	19	276	127
contig_9_gene85	NODE_9_length_120959_cov_77.454727	89170	91263	1	Translation initiation factor 2	0.154223	1	164	94	39	204	380
contig_51_gene7	NODE_51_length_26875_cov_75.214066	6607	7224	-1	DNA polymerase III epsilon subunit (EC 2.7.7.7)	-0.148363	1	41	94	3	97	45
contig_8_gene1	NODE_8_length_10648_cov_90.694588	2117	2335	-1	conserved hypothetical protein	-0.268687	1	59	94	17	131	83
contig_129_gene9	NODE_129_length_15068_cov_90.411072	8208	8696	-1	Chemotaxis protein CheD	-0.33454	1	64	94	17	160	105
contig_58_gene9	NODE_58_length_28039_cov_83.117874	10484	11161	-1	uncharacterized conserved protein	-0.368078	1	89	94	15	142	110
contig_29_gene11	NODE_29_length_62265_cov_85.025581	13796	14428	-1	Thiamin-phosphate pyrophosphorylase (EC 2.5.1.3)	3.366	0.0150927	22	93	41	15	360
contig_5_gene42	NODE_5_length_85387_cov_76.971367	47361	48332	1	3-oxoacyl-[acyl-carrier-protein] synthase, KASIII (EC 2.3.1.41)	-0.310432	0.984946	315	93	35	489	651
contig_3_gene10	NODE_3_length_45207_cov_73.319107	8849	9514	1	Hypothetical protein YggS, proline synthase co-transcribed bacterial homolog PROSC	0.0262479	1	118	93	34	221	299
contig_146_gene16	NODE_146_length_18602_cov_74.807922	12533	13237	-1	Branched-chain amino acid transport ATP-binding protein LivF (TC 3.A.1.4.1)	6.19244	4.66565e-07	0	92	2	0	10
contig_11_gene29	NODE_11_length_53244_cov_97.528038	29833	30498	-1	FIG00525456: hypothetical protein	5.42597	9.52212e-06	1	92	21	7	358
contig_32_gene2	NODE_32_length_3919_cov_90.559578	1767	2513	-1	similar to sp:LSPA_STACA LIPOPROTEIN SIGNAL PEPTIDASE (EC 3.4.23.36) (PROLIPOPROTEIN SIGNAL PEPTIDASE) (SIGNAL PEPTIDASE II) (SPASE II) from Staphylococcus carnosus (159 aa); 23.4% identity in 145 aa overlap. Putative N-terminal signal sequence and 5 putative transmembrane regions were found by PSORT.	1.39766	0.335552	15	92	22	23	26
contig_201_gene7	NODE_201_length_11351_cov_74.052773	6585	6983	-1	conserved hypothetical protein	-1.03606	0.800338	129	92	32	225	104
contig_66_gene14	NODE_66_length_26861_cov_68.289673	11632	12501	1	Methionine aminopeptidase (EC 3.4.11.18)	0.756702	0.937959	68	92	30	85	207
contig_146_gene8	NODE_146_length_18602_cov_74.807922	5090	6604	1	Proline/sodium symporter PutP (TC 2.A.21.2.1) @ Propionate/sodium symporter	0.64657	0.943336	59	92	7	34	82
contig_3_gene53	NODE_3_length_45207_cov_73.319107	44496	44639	1	hypothetical protein	0.0719048	1	122	92	48	236	336
contig_38_gene54	NODE_38_length_76062_cov_73.429321	54745	55029	-1	Preprotein translocase subunit YajC (TC 3.A.5.1.1)	-0.195145	1	116	92	24	167	191
contig_5_gene53	NODE_5_length_85387_cov_76.971367	56875	57288	1	L-lactate dehydrogenase (FMN-dependent) and related alpha-hydroxy acid dehydrogenases	-0.183041	1	34	91	33	114	54
contig_127_gene11	NODE_127_length_19542_cov_103.046722	13126	16338	-1	Carbamoyl-phosphate synthase large chain (EC 6.3.5.5)	-1.89348	0.263	284	90	5	433	130
contig_238_gene3	NODE_238_length_3811_cov_82.778008	1839	2573	1	Inactive homolog of metal-dependent proteases, putative molecular chaperone	1.23196	0.519557	24	90	23	34	66
contig_116_gene9	NODE_116_length_15708_cov_77.086327	4747	6045	-1	Histidinol dehydrogenase (EC 1.1.1.23)	0.779698	0.871178	46	90	40	42	88
contig_104_gene14	NODE_104_length_23191_cov_92.632790	17080	17907	-1	lytic murein transglycosylase	0.853034	0.917808	77	90	14	142	362
contig_303_gene8	NODE_303_length_8919_cov_70.815117	8048	8785	1	hypothetical protein	0.288974	1	62	90	30	103	141
contig_75_gene24	NODE_75_length_49818_cov_68.072365	27118	28014	1	Transcriptional regulator, RpiR family	-0.056308	1	47	90	38	105	75
contig_186_gene5	NODE_186_length_28917_cov_82.990524	4034	5143	-1	RNA polymerase sigma factor RpoD	-0.34306	1	152	90	28	204	233
contig_5_gene31	NODE_5_length_85387_cov_76.971367	37075	37683	1	Phosphoribosylglycinamide formyltransferase (EC 2.1.2.2)	-2.74339	0.0667809	412	89	7	258	28
contig_21_gene2	NODE_21_length_3698_cov_76.334503	1203	3053	-1	Choline kinase (EC 2.7.1.32)	2.91725	0.0901748	172	89	96	20	1710
contig_88_gene26	NODE_88_length_36595_cov_70.275009	28919	29284	-1	conserved hypothetical protein	2.12588	0.096502	7	89	15	22	57
contig_12_gene15	NODE_12_length_22474_cov_82.590279	16089	17351	1	Xre family DNA-binding domain and TPR-repeat-containing protein	-0.847059	0.923568	89	89	25	225	107
contig_99_gene7	NODE_99_length_13300_cov_86.239700	5088	6650	1	Flagellar M-ring protein FliF	-0.0274221	1	80	89	30	116	132
contig_30_gene20	NODE_30_length_31264_cov_83.124229	20079	20486	1	FIG00517472: hypothetical protein	-0.506317	0.999917	98	88	25	167	124
contig_75_gene30	NODE_75_length_49818_cov_68.072365	37350	37892	1	Choline binding protein A	0.0881346	1	52	88	32	144	147
contig_72_gene31	NODE_72_length_65007_cov_99.269928	38985	39542	-1	Fumarate hydratase class I, aerobic (EC 4.2.1.2); L(+)-tartrate dehydratase beta subunit (EC 4.2.1.32)	-0.49755	1	75	88	17	110	61
contig_29_gene12	NODE_29_length_62265_cov_85.025581	14486	15319	-1	Hydroxyethylthiazole kinase (EC 2.7.1.50)	3.39232	0.0149578	22	87	45	13	367
contig_79_gene15	NODE_79_length_30285_cov_80.111374	14305	15519	1	6-phosphofructokinase (EC 2.7.1.11)	0.375215	0.9809	38	87	7	64	65
contig_51_gene22	NODE_51_length_26875_cov_75.214066	23168	24928	1	Phosphoenolpyruvate carboxykinase [ATP] (EC 4.1.1.49)	0.245707	1	78	87	77	149	219
contig_182_gene4	NODE_182_length_12323_cov_94.431549	5180	6229	-1	Choline binding protein A	0.231633	1	58	87	32	68	83
contig_9_gene26	NODE_9_length_120959_cov_77.454727	23705	24889	1	Phosphopantothenoylcysteine decarboxylase (EC 4.1.1.36) / Phosphopantothenoylcysteine synthetase (EC 6.3.2.5)	-0.250032	1	183	87	75	170	259
contig_104_gene10	NODE_104_length_23191_cov_92.632790	9758	9880	-1	hypothetical protein	0.566675	0.951381	47	86	31	40	64
contig_56_gene23	NODE_56_length_27207_cov_81.986732	25416	26075	1	Septum site-determining protein MinC	-0.726254	0.974397	80	86	21	175	88
contig_47_gene1	NODE_47_length_63289_cov_87.057564	376	1323	1	Peptidoglycan N-acetylglucosamine deacetylase (EC 3.5.1.-)	0.299876	1	54	86	63	50	63
contig_256_gene6	NODE_256_length_17478_cov_72.061279	7255	7779	1	no significant homology	-0.255813	1	62	86	41	97	66
contig_129_gene8	NODE_129_length_15068_cov_90.411072	7047	8195	-1	Chemotaxis response regulator protein-glutamate methylesterase CheB (EC 3.1.1.61)	-0.378038	1	67	86	26	156	108
contig_137_gene1	NODE_137_length_8697_cov_78.096474	148	927	1	putative nucleotidyl transferase	2.40469	0.201371	330	85	342	259	3596
contig_176_gene30	NODE_176_length_72911_cov_70.991028	28237	28488	-1	hypothetical protein	-1.72178	0.296184	188	85	244	1911	613
contig_149_gene11	NODE_149_length_32140_cov_101.366928	14005	14820	1	Adenine phosphoribosyltransferase (EC 2.4.2.7)	0.487723	0.93273	30	85	10	63	63
contig_70_gene17	NODE_70_length_23711_cov_57.885242	21437	21901	1	Transcription elongation factor GreA	0.571722	0.968389	56	85	75	40	83
contig_164_gene15	NODE_164_length_28328_cov_70.047089	16054	16887	-1	Endonuclease IV (EC 3.1.21.2)	0.147942	1	89	85	22	108	166
contig_127_gene5	NODE_127_length_19542_cov_103.046722	7155	7526	-1	conserved hypothetical protein	-0.0776716	1	73	85	14	146	150
contig_116_gene4	NODE_116_length_15708_cov_77.086327	1752	2468	-1	Phosphoribosylformimino-5-aminoimidazole carboxamide ribotide isomerase (EC 5.3.1.16)	1.41557	0.494817	33	84	26	20	85
contig_69_gene25	NODE_69_length_27471_cov_76.941795	25649	26983	1	Pyridine nucleotide-disulfide oxidoreductase; NADH dehydrogenase (EC 1.6.99.3)	0.972096	0.57055	12	84	21	42	36
contig_92_gene6	NODE_92_length_25857_cov_98.441193	2802	4202	-1	Cysteinyl-tRNA synthetase (EC 6.1.1.16)	0.271768	1	99	84	41	108	206
contig_205_gene8	NODE_205_length_7707_cov_99.249252	6515	6859	1	protein related to MifH/DopD protein family, function in bacteria is unknown	0.156719	1	30	84	28	136	121
contig_99_gene6	NODE_99_length_13300_cov_86.239700	4744	5064	1	Flagellar hook-basal body complex protein FliE	-0.0605935	1	75	84	35	109	119
contig_9_gene23	NODE_9_length_120959_cov_77.454727	22594	22863	1	FIG003307: hypothetical protein	-0.208725	1	200	84	71	177	296
contig_86_gene2	NODE_86_length_3973_cov_90.303802	2883	3737	1	Endo-1,4-beta-xylanase A precursor (EC 3.2.1.8)	-0.284577	1	25	84	5	118	45
contig_115_gene21	NODE_115_length_26304_cov_86.500610	23738	24289	-1	hypothetical protein	-0.586274	1	78	84	51	137	78
contig_5_gene29	NODE_5_length_85387_cov_76.971367	34579	35991	1	Amidophosphoribosyltransferase (EC 2.4.2.14)	-2.90069	0.0429955	437	83	8	313	34
contig_202_gene4	NODE_202_length_9104_cov_97.222427	2683	2922	1	no significant homology	1.39367	0.394318	18	83	25	23	40
contig_92_gene17	NODE_92_length_25857_cov_98.441193	14022	16466	-1	ATP-dependent Clp protease, ATP-binding subunit ClpC / Negative regulator of genetic competence clcC/mecB	1.40962	0.465002	23	83	216	43	117
contig_399_gene3	NODE_399_length_3313_cov_67.859344	1819	2289	1	Lactoylglutation lyase	0.78403	0.763191	25	83	17	44	53
contig_11_gene25	NODE_11_length_53244_cov_97.528038	25717	26208	1	Dihydrofolate reductase (EC 1.5.1.3)	-0.0649384	1	41	83	2	77	45
contig_103_gene6	NODE_103_length_34124_cov_68.566376	6155	6982	1	3-methyl-2-oxobutanoate hydroxymethyltransferase (EC 2.1.2.11)	-2.68258	0.108583	227	82	81	308	12
contig_30_gene31	NODE_30_length_31264_cov_83.124229	30585	31253	1	Peptidyl-prolyl cis-trans isomerase (EC 5.2.1.8)	-1.00865	0.882679	98	82	4	137	51
contig_31_gene21	NODE_31_length_20574_cov_100.323853	17282	17620	1	Alkylphosphonate utilization operon protein PhnA	-0.846173	0.990647	66	82	29	87	15
contig_149_gene13	NODE_149_length_32140_cov_101.366928	15530	16900	1	N-acetylglucosamine-1-phosphate uridyltransferase (EC 2.7.7.23) / Glucosamine-1-phosphate N-acetyltransferase (EC 2.3.1.157)	-0.448786	0.998623	107	82	23	200	174
contig_51_gene14	NODE_51_length_26875_cov_75.214066	14041	14670	1	Membrane metalloprotease	0.180261	1	34	82	17	65	45
contig_9_gene24	NODE_9_length_120959_cov_77.454727	22863	23501	1	Guanylate kinase (EC 2.7.4.8)	-0.277725	1	172	82	62	157	235
contig_144_gene1	NODE_144_length_6361_cov_77.882095	152	1759	-1	Stage V sporulation protein B	0.359068	0.98721	40	81	8	59	64
contig_28_gene25	NODE_28_length_71255_cov_75.202965	27772	28497	-1	Putative amidotransferase similar to cobyric acid synthase	0.367297	0.999917	47	81	15	70	91
contig_9_gene33	NODE_9_length_120959_cov_77.454727	32058	34070	1	Serine/threonine protein kinase PrkC, regulator of stationary phase	0.287846	1	102	81	64	127	241
contig_12_gene7	NODE_12_length_22474_cov_82.590279	8561	9031	1	tmRNA-binding protein SmpB	0.0501489	1	40	81	26	106	89
contig_9_gene51	NODE_9_length_120959_cov_77.454727	51178	52179	1	Phosphate:acyl-ACP acyltransferase PlsX	-0.337046	1	61	81	7	122	83
contig_490_gene2	NODE_490_length_2165_cov_65.378288	1239	1763	1	hypothetical protein	1.37898	0.598249	43	80	130	64	241
contig_12_gene14	NODE_12_length_22474_cov_82.590279	14765	16072	1	Xre family DNA-binding domain and TPR-repeat-containing protein	-1.15666	0.742017	97	80	20	270	104
contig_9_gene21	NODE_9_length_120959_cov_77.454727	20041	21420	1	Xanthine/uracil/thiamine/ascorbate permease family protein	-0.922147	0.83748	138	80	51	174	108
contig_134_gene12	NODE_134_length_31353_cov_70.595123	11505	13205	1	Carbon starvation protein A	0.0490504	1	130	80	112	62	158
contig_74_gene1	NODE_74_length_20339_cov_83.598900	616	1791	1	S-adenosylmethionine synthetase (EC 2.5.1.6)	-0.0673805	1	424	80	44	254	688
contig_48_gene22	NODE_48_length_27829_cov_72.015053	23232	23906	-1	Phosphate regulon transcriptional regulatory protein PhoB (SphR)	0.786114	0.779703	24	79	45	52	68
contig_56_gene7	NODE_56_length_27207_cov_81.986732	6706	7362	1	unknown	0.546063	0.852846	23	79	12	36	19
contig_58_gene21	NODE_58_length_28039_cov_83.117874	21472	23922	-1	Leucyl-tRNA synthetase (EC 6.1.1.4)	0.386575	1	75	79	14	77	152
contig_251_gene6	NODE_251_length_6788_cov_70.487038	6131	6739	1	ADP-ribose pyrophosphatase (EC 3.6.1.13)	0.33587	1	47	79	65	67	86
contig_9_gene88	NODE_9_length_120959_cov_77.454727	91630	92607	1	FIG146085: 3'-to-5' oligoribonuclease A, Bacillus type	0.214284	1	131	79	31	147	295
contig_92_gene11	NODE_92_length_25857_cov_98.441193	8936	10000	-1	DNA integrity scanning protein disA	0.0495421	1	53	79	33	89	89
contig_9_gene104	NODE_9_length_120959_cov_77.454727	111586	112176	1	CDP-diacylglycerol--glycerol-3-phosphate 3-phosphatidyltransferase (EC 2.7.8.5)	-0.0757731	1	65	79	30	83	81
contig_119_gene10	NODE_119_length_19811_cov_102.549294	9141	9350	-1	Protein YidD	-0.972463	0.800978	135	78	18	173	102
contig_180_gene3	NODE_180_length_10855_cov_86.734314	1145	2968	1	Flagellar hook-associated protein FlgK	-0.0133864	1	70	78	19	102	118
contig_149_gene27	NODE_149_length_32140_cov_101.366928	31071	31367	1	Cell division protein DivIC (FtsB), stabilizes FtsL against RasP cleavage	-0.122822	1	152	78	37	180	275
contig_175_gene3	NODE_175_length_16458_cov_88.528740	3066	3845	-1	Flagellar basal-body rod protein FlgF	-0.142586	1	64	78	23	91	83
contig_601_gene1	NODE_601_length_1664_cov_81.320915	30	1640	1	Probable cation-transporting ATPase	2.86488	0.0174392	6	77	4	7	40
contig_51_gene3	NODE_51_length_26875_cov_75.214066	1739	2413	1	Orotate phosphoribosyltransferase (EC 2.4.2.10)	-2.40757	0.104729	285	77	11	600	111
contig_14_gene41	NODE_14_length_76224_cov_57.471622	48423	48680	1	Putative uncharacterized protein YraL	0.717396	0.990559	130	77	906	293	715
contig_364_gene5	NODE_364_length_5734_cov_98.829788	4552	5244	1	hypothetical protein	-0.441667	0.999917	125	77	1	21	54
contig_99_gene5	NODE_99_length_13300_cov_86.239700	4322	4729	1	Flagellar basal-body rod protein FlgC	-0.17929	1	77	77	22	112	114
contig_73_gene7	NODE_73_length_27104_cov_101.264908	8257	8445	1	FIG00513841: hypothetical protein	-0.395037	1	90	77	13	49	48
contig_163_gene4	NODE_163_length_31429_cov_74.449677	2697	3827	-1	1,3 propanediol dehydrogenase	6.20199	7.27454e-07	1	76	23	2	211
contig_163_gene24	NODE_163_length_31429_cov_74.449677	25317	26972	-1	Oligopeptide ABC transporter, periplasmic oligopeptide-binding protein OppA (TC 3.A.1.5.1)	1.82324	0.33353	19	76	9	415	1607
contig_202_gene6	NODE_202_length_9104_cov_97.222427	3848	4042	1	FIG00513964: hypothetical protein	1.39486	0.40033	17	76	23	17	29
contig_71_gene5	NODE_71_length_41353_cov_59.426861	3296	4483	1	Acetyltransferase	0.949483	0.746746	23	76	60	76	139
contig_75_gene37	NODE_75_length_49818_cov_68.072365	44336	46003	1	2-isopropylmalate synthase (EC 2.3.3.13)	0.217433	1	60	76	8	100	136
contig_9_gene32	NODE_9_length_120959_cov_77.454727	31336	32055	1	Protein serine/threonine phosphatase PrpC, regulation of stationary phase	0.206111	1	100	76	58	108	203
contig_101_gene1	NODE_101_length_3551_cov_86.778656	240	650	-1	FIG00516972: hypothetical protein	0.193476	1	30	76	20	81	66
contig_138_gene20	NODE_138_length_26879_cov_93.071434	23352	23795	-1	FHA-domain containing secreted protein	-0.0872447	1	54	76	44	65	53
contig_84_gene9	NODE_84_length_56024_cov_89.424515	11020	11316	1	hypothetical protein	-0.525749	1	46	76	18	131	61
contig_5_gene27	NODE_5_length_85387_cov_76.971367	33285	33764	1	Phosphoribosylaminoimidazole carboxylase catalytic subunit (EC 4.1.1.21)	-2.43485	0.129749	282	75	6	185	25
contig_16_gene12	NODE_16_length_19986_cov_88.651810	12731	13948	1	D-alanyl transfer protein DltB	1.05155	0.564674	15	75	38	32	37
contig_220_gene14	NODE_220_length_13088_cov_76.803177	12872	13048	-1	Purine nucleoside phosphorylase (EC 2.4.2.1)	0.109335	1	59	75	81	70	86
contig_134_gene29	NODE_134_length_31353_cov_70.595123	28062	28994	1	rRNA small subunit methyltransferase H	-0.263656	1	75	75	19	128	117
contig_146_gene15	NODE_146_length_18602_cov_74.807922	11882	12508	-1	Cytidylate kinase (EC 2.7.4.14)	5.48159	2.71588e-06	0	74	1	1	11
contig_238_gene4	NODE_238_length_3811_cov_82.778008	2557	3000	1	Ribosomal-protein-S18p-alanine acetyltransferase (EC 2.3.1.-)	1.08918	0.613802	23	74	21	26	45
contig_48_gene21	NODE_48_length_27829_cov_72.015053	21687	23213	-1	sensor histidine kinase	0.873517	0.698148	19	74	31	38	47
contig_127_gene12	NODE_127_length_19542_cov_103.046722	16353	17402	-1	Carbamoyl-phosphate synthase small chain (EC 6.3.5.5)	-0.917085	0.913406	86	74	6	111	45
contig_73_gene4	NODE_73_length_27104_cov_101.264908	5574	6821	-1	Xaa-Pro aminopeptidase (EC 3.4.11.9)	0.594659	0.952771	39	74	25	71	117
contig_47_gene38	NODE_47_length_63289_cov_87.057564	40761	41843	1	Peptide chain release factor 1	-0.63708	0.961759	101	74	24	165	121
contig_173_gene4	NODE_173_length_10791_cov_88.355019	3013	3903	-1	Transcription regulator [contains diacylglycerol kinase catalytic domain]	0.274094	0.990647	29	74	7	63	52
contig_90_gene1	NODE_90_length_12275_cov_97.017273	73	996	1	ATP-dependent protease LonB-like Type I	0.312626	1	90	74	28	113	218
contig_72_gene6	NODE_72_length_65007_cov_99.269928	5129	6475	-1	Phosphoglucosamine mutase (EC 5.4.2.10)	0.28929	1	59	74	27	78	120
contig_46_gene23	NODE_46_length_38176_cov_79.274597	29559	30737	1	Aspartate aminotransferase (EC 2.6.1.1)	0.254351	1	59	74	14	59	90
contig_119_gene3	NODE_119_length_19811_cov_102.549294	1611	2372	-1	Chromosome (plasmid) partitioning protein ParA / Sporulation initiation inhibitor protein Soj	0.11842	1	48	74	34	71	74
contig_3_gene14	NODE_3_length_45207_cov_73.319107	11036	11647	1	Cell division initiation protein DivIVA	-0.28672	1	95	74	29	180	183
contig_105_gene16	NODE_105_length_24325_cov_84.186104	18914	19894	-1	Mannose-6-phosphate isomerase (EC 5.3.1.8)	-0.313488	1	71	74	51	126	107
contig_72_gene32	NODE_72_length_65007_cov_99.269928	39602	40444	-1	Fumarate hydratase class I, aerobic (EC 4.2.1.2); L(+)-tartrate dehydratase alpha subunit (EC 4.2.1.32)	-0.552397	1	67	74	17	101	56
contig_11_gene7	NODE_11_length_53244_cov_97.528038	7595	7822	-1	hypothetical protein	4.36665	0.000847007	8	73	11	2	178
contig_5_gene26	NODE_5_length_85387_cov_76.971367	29345	33091	1	Phosphoribosylformylglycinamidine synthase, synthetase subunit (EC 6.3.5.3) / Phosphoribosylformylglycinamidine synthase, glutamine amidotransferase subunit (EC 6.3.5.3)	-2.45255	0.104426	298	73	8	336	59
contig_88_gene18	NODE_88_length_36595_cov_70.275009	19618	20511	-1	transcriptional regulator, LysR family	0.0501667	1	29	73	14	112	90
contig_186_gene9	NODE_186_length_28917_cov_82.990524	9812	12439	-1	Pyruvate,phosphate dikinase (EC 2.7.9.1)	-0.159186	1	179	73	61	293	411
contig_29_gene5	NODE_29_length_62265_cov_85.025581	5360	6235	-1	FIG00530410: hypothetical protein	-0.187444	1	53	73	39	94	73
contig_38_gene47	NODE_38_length_76062_cov_73.429321	47149	47598	-1	D-tyrosyl-tRNA(Tyr) deacylase	-0.216146	1	57	73	8	100	81
contig_72_gene34	NODE_72_length_65007_cov_99.269928	41784	43400	-1	Sodium-dependent phosphate transporter	-0.601041	1	71	73	16	61	27
contig_181_gene23	NODE_181_length_28012_cov_61.077610	24574	25257	1	Molybdenum transport system permease protein ModB (TC 3.A.1.8.1)	5.94586	2.15371e-06	1	72	2	0	37
contig_74_gene5	NODE_74_length_20339_cov_83.598900	6372	6905	1	Ribosomal subunit interface protein	-1.97705	0.189686	298	72	85	809	244
contig_24_gene2	NODE_24_length_42291_cov_79.764465	712	1608	-1	Homoserine kinase (EC 2.7.1.39)	-0.682155	0.951381	86	72	28	242	157
contig_235_gene1	NODE_235_length_12027_cov_82.237885	139	1152	-1	FIG00523027: hypothetical protein	-0.489696	0.951506	195	72	159	511	496
contig_90_gene4	NODE_90_length_12275_cov_97.017273	4305	5480	-1	NADP-dependent malic enzyme (EC 1.1.1.40)	-0.711655	0.968274	85	72	21	118	70
contig_469_gene1	NODE_469_length_2471_cov_65.532982	150	746	-1	GTP cyclohydrolase I (EC 3.5.4.16) type 1	-0.396091	1	79	72	25	57	48
contig_75_gene19	NODE_75_length_49818_cov_68.072365	21853	22344	1	HD superfamily hydrolase	-0.43285	1	61	72	22	92	57
contig_267_gene4	NODE_267_length_5589_cov_78.766502	4232	5299	-1	Enoyl-[acyl-carrier-protein] reductase [FMN] (EC 1.3.1.9)	-1.79394	0.260799	291	71	17	518	194
contig_115_gene20	NODE_115_length_26304_cov_86.500610	22573	23688	1	Permeases of the major facilitator superfamily	0.369312	0.994752	37	71	9	59	71
contig_145_gene13	NODE_145_length_14921_cov_76.358620	11316	13643	-1	ATP-dependent protease La (EC 3.4.21.53) Type I	0.0636426	1	77	71	36	109	153
contig_9_gene30	NODE_9_length_120959_cov_77.454727	28960	30276	1	Ribosomal RNA small subunit methyltransferase B (EC 2.1.1.-)	0.0159703	1	102	71	49	111	178
contig_22_gene20	NODE_22_length_26895_cov_57.350658	17419	18399	1	Putative deoxyribose-specific ABC transporter, permease protein	6.9113	1.40468e-07	1	70	25	1	307
contig_184_gene23	NODE_184_length_30563_cov_83.209930	22819	23787	-1	Oligopeptide transport ATP-binding protein OppF (TC 3.A.1.5.1)	5.02487	3.58566e-05	2	70	8	4	171
contig_51_gene2	NODE_51_length_26875_cov_75.214066	809	1705	1	Dihydroorotate dehydrogenase, catalytic subunit (EC 1.3.3.1)	-2.2044	0.161059	234	70	8	437	94
contig_5_gene57	NODE_5_length_85387_cov_76.971367	60842	62083	1	ATPase, AAA family	1.12481	0.559541	18	70	19	24	37
contig_176_gene2	NODE_176_length_72911_cov_70.991028	414	1913	-1	sodium-solute symporter, putative	1.02678	0.718823	33	70	3	25	68
contig_16_gene19	NODE_16_length_19986_cov_88.651810	19354	19602	1	Programmed cell death antitoxin YdcD	-0.46477	0.984946	108	70	29	314	274
contig_26_gene72	NODE_26_length_89325_cov_78.528419	83476	84702	-1	Aminopeptidase S (Leu, Val, Phe, Tyr preference) (EC 3.4.11.24)	0.455037	0.998623	43	70	18	84	128
contig_28_gene38	NODE_28_length_71255_cov_75.202965	47702	49429	1	Phosphoglucosamine mutase (EC 5.4.2.10)	0.708921	0.999917	164	70	85	271	747
contig_9_gene31	NODE_9_length_120959_cov_77.454727	30291	31334	1	Ribosomal RNA large subunit methyltransferase N (EC 2.1.1.-)	0.188621	1	94	70	46	100	187
contig_129_gene7	NODE_129_length_15068_cov_90.411072	6270	7037	-1	Chemotaxis protein methyltransferase CheR (EC 2.1.1.80)	-0.373954	1	57	70	21	125	88
contig_16_gene11	NODE_16_length_19986_cov_88.651810	12573	12689	1	hypothetical protein	0.943986	0.681097	19	69	55	29	38
contig_251_gene4	NODE_251_length_6788_cov_70.487038	4026	4601	1	Xanthine phosphoribosyltransferase (EC 2.4.2.22)	-0.88872	0.911347	95	69	5	78	39
contig_176_gene3	NODE_176_length_72911_cov_70.991028	1963	2916	-1	L-lactate dehydrogenase (EC 1.1.1.27)	0.627286	0.939012	38	69	5	43	77
contig_138_gene9	NODE_138_length_26879_cov_93.071434	10489	11757	-1	DNA polymerase III alpha subunit (EC 2.7.7.7)	0.183865	1	45	69	24	64	73
contig_134_gene13	NODE_134_length_31353_cov_70.595123	13340	13735	-1	iron-binding protein, hemerythrin	0.095912	1	78	69	45	87	136
contig_180_gene9	NODE_180_length_10855_cov_86.734314	5864	6238	1	Flagellar biosynthesis protein FliS	0.0944688	1	65	69	45	89	119
contig_46_gene22	NODE_46_length_38176_cov_79.274597	29083	29562	1	Transcriptional regulator, AsnC family	-0.0927657	1	60	69	14	75	77
contig_180_gene7	NODE_180_length_10855_cov_86.734314	5126	5530	1	Flagellin	-0.0956957	1	66	69	28	110	119
contig_180_gene10	NODE_180_length_10855_cov_86.734314	6282	8375	1	Flagellar hook-associated protein FliD	-0.148349	1	73	69	66	124	134
contig_184_gene24	NODE_184_length_30563_cov_83.209930	23789	24784	-1	Oligopeptide transport ATP-binding protein OppD (TC 3.A.1.5.1)	6.42573	5.8499e-07	1	68	8	1	178
contig_279_gene2	NODE_279_length_9501_cov_57.137669	1474	2334	-1	ABC-type amino acid transport/signal transduction systems, periplasmic component/domain	2.87088	0.0406067	12	68	14	106	892
contig_103_gene5	NODE_103_length_34124_cov_68.566376	5193	6155	1	COG5495	-2.39316	0.179144	171	68	59	207	14
contig_31_gene6	NODE_31_length_20574_cov_100.323853	5050	5523	-1	Dimeric dUTPase (EC 3.6.1.23)	1.02344	0.559541	13	68	2	28	26
contig_47_gene6	NODE_47_length_63289_cov_87.057564	6155	6946	-1	hypothetical protein	0.394234	0.93273	23	68	6	36	22
contig_60_gene20	NODE_60_length_28852_cov_73.719360	23937	24455	-1	Isochorismatase (EC 3.3.2.1)	-0.76985	0.947167	82	68	24	126	71
contig_121_gene8	NODE_121_length_14970_cov_89.396660	9395	10894	-1	Teichuronic acid biosynthesis protein TuaE, putative secreted polysaccharide polymerase	0.247954	1	46	68	11	46	58
contig_180_gene8	NODE_180_length_10855_cov_86.734314	5565	5852	1	FIG00515802: hypothetical protein	0.107489	1	57	68	38	104	129
contig_9_gene82	NODE_9_length_120959_cov_77.454727	87405	88559	1	Transcription termination protein NusA	-0.0400418	1	116	68	17	150	231
contig_112_gene10	NODE_112_length_19743_cov_85.133972	12589	13962	1	Proton/sodium-glutamate symport protein	-0.159246	1	15	68	7	85	31
contig_11_gene50	NODE_11_length_53244_cov_97.528038	46578	47861	-1	Magnesium and cobalt efflux protein CorC	-0.312197	1	28	68	7	81	30
contig_164_gene21	NODE_164_length_28328_cov_70.047089	21349	21618	-1	hypothetical protein	5.18103	3.40794e-05	1	67	33	4	212
contig_51_gene1	NODE_51_length_26875_cov_75.214066	46	789	1	Dihydroorotate dehydrogenase electron transfer subunit (EC 1.3.3.1)	-2.09377	0.20411	201	67	9	329	74
contig_90_gene2	NODE_90_length_12275_cov_97.017273	1130	2470	1	Replicative DNA helicase (EC 3.6.1.-) [SA14-24]	0.801391	0.766902	24	67	8	28	39
contig_176_gene13	NODE_176_length_72911_cov_70.991028	13095	14321	-1	Tripeptide aminopeptidase (EC 3.4.11.4)	0.459202	1	54	67	79	71	131
contig_180_gene4	NODE_180_length_10855_cov_86.734314	2985	4316	1	Flagellar hook-associated protein FlgL	0.0706817	1	66	67	28	97	129
contig_65_gene10	NODE_65_length_11024_cov_96.826653	7034	7879	-1	Dimethyladenosine transferase (EC 2.1.1.-)	0.0590795	1	37	67	18	63	52
contig_42_gene9	NODE_42_length_21770_cov_63.049519	15578	16021	1	Cell wall-binding protein	0.0589209	1	33	67	5	142	136
contig_182_gene5	NODE_182_length_12323_cov_94.431549	6441	9458	-1	Choline binding protein A	-0.0843561	1	60	67	26	69	74
contig_9_gene19	NODE_9_length_120959_cov_77.454727	17990	18415	1	hypothetical protein	-0.151919	1	41	67	77	152	126
contig_129_gene10	NODE_129_length_15068_cov_90.411072	8706	9155	-1	Positive regulator of CheA protein activity (CheW)	-0.226319	1	40	67	14	116	82
contig_24_gene3	NODE_24_length_42291_cov_79.764465	1623	3080	-1	Threonine synthase (EC 4.2.3.1)	-1.52181	0.493794	101	66	23	360	112
contig_238_gene2	NODE_238_length_3811_cov_82.778008	1381	1842	1	ATPase YjeE, predicted to have essential role in cell wall biosynthesis	0.555895	0.910918	26	66	18	37	40
contig_38_gene55	NODE_38_length_76062_cov_73.429321	55298	56434	-1	tRNA-guanine transglycosylase (EC 2.4.2.29)	-0.293626	1	90	66	10	52	71
contig_167_gene3	NODE_167_length_25478_cov_87.847710	3004	3915	1	Cysteine synthase (EC 2.5.1.47)	1.21322	0.63663	17	65	39	86	202
contig_134_gene9	NODE_134_length_31353_cov_70.595123	8896	9303	-1	UPF0047 protein Bsu YugU	0.577323	0.800338	11	65	5	46	29
contig_163_gene12	NODE_163_length_31429_cov_74.449677	12721	13602	-1	Chaperonin (heat shock protein 33)	0.460666	0.984946	38	65	21	46	68
contig_9_gene86	NODE_9_length_120959_cov_77.454727	91224	91337	1	hypothetical protein	0.309341	1	71	65	16	83	155
contig_104_gene13	NODE_104_length_23191_cov_92.632790	16149	16865	-1	Ribosomal small subunit pseudouridine synthase A (EC 4.2.1.70)	0.206433	1	28	65	4	52	39
contig_150_gene5	NODE_150_length_8209_cov_99.169449	6894	7925	1	Choline binding protein A	0.179245	1	28	65	9	71	61
contig_16_gene16	NODE_16_length_19986_cov_88.651810	16493	16867	1	Holo-[acyl-carrier protein] synthase (EC 2.7.8.7)	0.0267529	1	211	65	19	420	669
contig_9_gene22	NODE_9_length_120959_cov_77.454727	21697	22578	1	Protein YicC	-0.275751	1	143	65	54	127	195
contig_30_gene1	NODE_30_length_31264_cov_83.124229	350	1480	1	Rod shape-determining protein RodA	-0.379917	1	35	65	9	61	18
contig_40_gene9	NODE_40_length_28503_cov_96.955620	9420	10217	-1	HAD-superfamily hydrolase subfamily IIB	-0.415364	1	34	65	4	72	23
contig_137_gene2	NODE_137_length_8697_cov_78.096474	971	2269	1	Phosphoenolpyruvate phosphomutase (EC 5.4.2.9)	2.41637	0.191519	432	64	429	446	5415
contig_266_gene4	NODE_266_length_7640_cov_67.979317	4222	5553	-1	ATPase with chaperone activity, ATP-binding domain, diverged	0.950363	0.782824	30	64	16	48	109
contig_9_gene29	NODE_9_length_120959_cov_77.454727	27827	28753	1	Methionyl-tRNA formyltransferase (EC 2.1.2.9)	-0.309728	1	97	64	42	106	126
contig_51_gene9	NODE_51_length_26875_cov_75.214066	8711	9724	1	Aspartate--ammonia ligase (EC 6.3.1.1)	-1.15856	0.673347	118	63	4	278	137
contig_105_gene15	NODE_105_length_24325_cov_84.186104	18061	18771	-1	Predicted transcriptional regulator of N-Acetylglucosamine utilization, GntR family	-0.910566	0.942441	58	63	38	112	38
contig_167_gene13	NODE_167_length_25478_cov_87.847710	13510	14016	1	tRNA (cytosine34-2'-O-)-methyltransferase (EC 2.1.1.-)	-0.634027	0.967945	89	63	7	116	89
contig_117_gene1	NODE_117_length_3265_cov_94.793571	202	3273	1	Surface protein pspA precursor	-0.471853	0.999917	78	63	15	115	96
contig_180_gene5	NODE_180_length_10855_cov_86.734314	4354	4782	1	Flagellar assembly factor FliW	0.0934412	1	64	63	30	81	115
contig_9_gene89	NODE_9_length_120959_cov_77.454727	92624	93499	1	tRNA pseudouridine synthase B (EC 4.2.1.70)	0.0497413	1	106	63	18	108	194
contig_92_gene7	NODE_92_length_25857_cov_98.441193	4221	5933	-1	Prolyl-tRNA synthetase, bacterial	-0.0285364	1	98	63	16	97	159
contig_20_gene59	NODE_20_length_73290_cov_70.500381	70685	71791	1	hypothetical protein	1.22906	0.463979	10	62	10	28	41
contig_235_gene2	NODE_235_length_12027_cov_82.237885	1478	2734	-1	Choline binding protein A	-1.06061	0.701652	128	62	53	268	153
contig_350_gene5	NODE_350_length_11464_cov_83.564636	4772	7135	1	Maltodextrin phosphorylase (EC 2.4.1.1)	0.648877	0.952771	29	62	24	115	191
contig_99_gene13	NODE_99_length_13300_cov_86.239700	11970	12896	1	Flagellar basal-body rod modification protein FlgD	-0.408464	0.990647	108	62	95	138	151
contig_350_gene7	NODE_350_length_11464_cov_83.564636	8603	9322	1	Phosphoesterase PHP, N-terminal	0.159004	1	49	62	20	67	87
contig_235_gene6	NODE_235_length_12027_cov_82.237885	5820	6527	-1	Allophanate hydrolase 2 subunit 1 (EC 3.5.1.54)	8.06901	6.85345e-09	0	61	19	0	24
contig_184_gene25	NODE_184_length_30563_cov_83.209930	24798	25706	-1	Dipeptide transport system permease protein DppC (TC 3.A.1.5.2)	6.61217	3.05247e-07	0	61	6	0	154
contig_262_gene4	NODE_262_length_3953_cov_83.463196	1873	2124	1	hypothetical protein	-2.3584	0.128439	212	61	69	357	64
contig_46_gene2	NODE_46_length_38176_cov_79.274597	930	1163	1	hypothetical protein	-1.27968	0.688812	99	61	21	121	42
contig_496_gene1	NODE_496_length_579_cov_75.756477	73	375	-1	hypothetical protein	-1.16883	0.746828	87	61	6	142	54
contig_91_gene13	NODE_91_length_42528_cov_60.406109	15736	17856	-1	Choline binding protein A	0.562942	0.869723	27	61	9	8	1
contig_99_gene12	NODE_99_length_13300_cov_86.239700	10590	11957	1	Flagellar hook-length control protein FliK	-0.357747	0.998623	111	61	76	140	166
contig_138_gene7	NODE_138_length_26879_cov_93.071434	8214	9182	-1	DNA polymerase III alpha subunit (EC 2.7.7.7)	0.304958	1	37	61	25	51	65
contig_88_gene15	NODE_88_length_36595_cov_70.275009	16453	17190	1	FIG00515882: hypothetical protein	-0.201117	1	35	61	19	90	61
contig_145_gene5	NODE_145_length_14921_cov_76.358620	6351	6572	-1	conserved hypothetical protein	-0.239701	1	40	61	86	126	97
contig_12_gene13	NODE_12_length_22474_cov_82.590279	14342	14515	1	FIG00515074: hypothetical protein	-0.384303	1	20	61	18	115	52
contig_5_gene5	NODE_5_length_85387_cov_76.971367	8009	8428	1	conserved hypothetical protein	-0.500749	1	44	61	17	100	53
contig_181_gene13	NODE_181_length_28012_cov_61.077610	14513	15850	-1	Nitrogenase FeMo-cofactor scaffold and assembly protein NifE	7.21552	2.13532e-08	0	60	0	0	3
contig_167_gene4	NODE_167_length_25478_cov_87.847710	4040	4630	1	Serine acetyltransferase (EC 2.3.1.30)	1.41095	0.499	13	60	35	79	212
contig_29_gene47	NODE_29_length_62265_cov_85.025581	50554	51441	-1	L-serine dehydratase, alpha subunit (EC 4.3.1.17)	0.850921	0.681097	16	60	7	23	20
contig_47_gene14	NODE_47_length_63289_cov_87.057564	13557	13916	1	FIG00522025: hypothetical protein	-1.03226	0.717324	86	60	79	586	303
contig_251_gene3	NODE_251_length_6788_cov_70.487038	2578	3930	1	Uracil-xanthine permease	-0.983451	0.913995	76	60	1	47	12
contig_144_gene2	NODE_144_length_6361_cov_77.882095	1769	2743	-1	Ribosomal large subunit pseudouridine synthase C (EC 4.2.1.70)	0.150222	1	40	60	6	62	70
contig_121_gene9	NODE_121_length_14970_cov_89.396660	10897	12759	-1	UDP-N-acetylglucosamine 4,6-dehydratase (EC 4.2.1.-)	0.0511532	1	50	60	15	46	56
contig_134_gene30	NODE_134_length_31353_cov_70.595123	29034	29540	1	conserved hypothetical protein	0.00363298	1	61	60	17	114	140
contig_9_gene16	NODE_9_length_120959_cov_77.454727	13741	15057	1	GTP-binding protein EngA	-0.157542	1	77	60	13	99	122
contig_38_gene46	NODE_38_length_76062_cov_73.429321	46447	47046	-1	beta-lactamase domain protein	-0.163793	1	56	60	10	77	76
contig_9_gene81	NODE_9_length_120959_cov_77.454727	86926	87387	1	COG0779: clustered with transcription termination protein NusA	-0.360212	1	97	60	7	113	130
contig_167_gene14	NODE_167_length_25478_cov_87.847710	14036	14872	1	DegV family protein	-0.387843	1	76	60	8	98	93
contig_201_gene5	NODE_201_length_11351_cov_74.052773	4480	5391	-1	HPr kinase/phosphorylase (EC 2.7.1.-) (EC 2.7.4.-)	-0.403367	1	64	60	20	109	88
contig_310_gene5	NODE_310_length_6343_cov_83.149773	4111	4326	1	Transposase	-2.22936	0.20411	119	59	4	321	45
contig_116_gene5	NODE_116_length_15708_cov_77.086327	2465	3085	-1	Imidazole glycerol phosphate synthase amidotransferase subunit (EC 2.4.2.-)	1.3928	0.514324	23	59	18	14	60
contig_127_gene3	NODE_127_length_19542_cov_103.046722	5283	6350	-1	Cell wall-binding protein	-1.33872	0.578724	83	59	12	414	158
contig_116_gene6	NODE_116_length_15708_cov_77.086327	3113	3700	-1	Imidazoleglycerol-phosphate dehydratase (EC 4.2.1.19)	1.21395	0.638784	26	59	21	19	66
contig_114_gene2	NODE_114_length_25203_cov_91.571281	505	957	1	conserved hypothetical protein	1.13696	0.720468	29	59	47	94	245
contig_119_gene2	NODE_119_length_19811_cov_102.549294	734	1597	-1	Chromosome (plasmid) partitioning protein ParB / Stage 0 sporulation protein J	0.556446	0.974397	36	59	30	55	94
contig_84_gene19	NODE_84_length_56024_cov_89.424515	22106	22471	-1	Cadmium efflux system accessory protein	0.61576	1	106	59	7	37	205
contig_16_gene5	NODE_16_length_19986_cov_88.651810	4828	5418	1	FIG00515603: hypothetical protein	0.0194638	1	46	59	17	75	81
contig_26_gene69	NODE_26_length_89325_cov_78.528419	81110	82276	-1	Branched-chain amino acid ABC transporter, amino acid-binding protein (TC 3.A.1.4.1)	6.40501	2.86311e-07	0	58	1	1	87
contig_164_gene24	NODE_164_length_28328_cov_70.047089	23434	24282	-1	Amino acid ABC transporter, amino acid-binding protein/permease protein	5.64163	5.45566e-06	1	58	34	3	243
contig_24_gene10	NODE_24_length_42291_cov_79.764465	12527	13816	-1	Glutamate-1-semialdehyde aminotransferase (EC 5.4.3.8)	1.30277	0.514324	17	58	15	26	65
contig_16_gene15	NODE_16_length_19986_cov_88.651810	16094	16423	1	Conserved protein	0.090824	1	181	58	19	414	662
contig_40_gene11	NODE_40_length_28503_cov_96.955620	12330	12827	-1	transcriptional regulator, TetR family	0.0559615	1	32	58	31	59	48
contig_100_gene5	NODE_100_length_29216_cov_74.810616	4819	5658	-1	Undecaprenyl-diphosphatase (EC 3.6.1.27)	-0.0261763	1	47	58	16	45	47
contig_38_gene48	NODE_38_length_76062_cov_73.429321	47665	49878	-1	GTP pyrophosphokinase (EC 2.7.6.5), (p)ppGpp synthetase I	-0.464639	1	47	58	7	89	54
contig_129_gene11	NODE_129_length_15068_cov_90.411072	9169	11106	-1	Serine phosphatase RsbU, regulator of sigma subunit	-0.474514	1	50	58	15	127	85
contig_235_gene5	NODE_235_length_12027_cov_82.237885	4822	5823	-1	Allophanate hydrolase 2 subunit 2 (EC 3.5.1.54)	6.43668	1.9593e-07	0	57	17	0	29
contig_235_gene3	NODE_235_length_12027_cov_82.237885	2957	4303	-1	Biotin carboxylase of acetyl-CoA carboxylase (EC 6.3.4.14)	5.94466	7.27454e-07	0	57	14	0	20
contig_5_gene14	NODE_5_length_85387_cov_76.971367	17560	17991	1	Putative activity regulator of membrane protease YbbK	-2.44842	0.0431478	846	57	145	392	213
contig_5_gene15	NODE_5_length_85387_cov_76.971367	17995	18939	1	Putative stomatin/prohibitin-family membrane protease subunit YbbK	-2.19785	0.0696897	931	57	194	416	294
contig_9_gene18	NODE_9_length_120959_cov_77.454727	16312	17790	1	Stage IV sporulation protein A	2.16068	0.215878	29	57	113	51	358
contig_72_gene26	NODE_72_length_65007_cov_99.269928	32205	34436	-1	Ribonucleotide reductase of class Ia (aerobic), alpha subunit (EC 1.17.4.1)	-1.20208	0.572239	192	57	9	149	116
contig_186_gene6	NODE_186_length_28917_cov_82.990524	5180	6955	-1	DNA primase (EC 2.7.7.-)	-1.06112	0.697162	133	57	20	176	113
contig_140_gene12	NODE_140_length_14679_cov_71.711357	9353	11635	-1	Possible hypoxanthine oxidase XdhD (EC 1.-.-.-)	-1.09694	0.863288	71	57	16	71	19
contig_140_gene11	NODE_140_length_14679_cov_71.711357	8680	9363	-1	CTP:molybdopterin cytidylyltransferase	-1.05594	0.884087	70	57	14	68	19
contig_248_gene5	NODE_248_length_23007_cov_70.699570	3350	4153	-1	Histidinol-phosphatase (EC 3.1.3.15)	0.429906	0.952771	16	57	20	57	54
contig_248_gene21	NODE_248_length_23007_cov_70.699570	15072	15245	1	hypothetical protein	0.49072	0.979675	33	57	32	37	56
contig_248_gene4	NODE_248_length_23007_cov_70.699570	2686	3294	-1	hypothetical protein	0.278461	1	23	57	22	78	79
contig_9_gene28	NODE_9_length_120959_cov_77.454727	27187	27627	1	Peptide deformylase (EC 3.5.1.88)	-0.0735693	1	81	57	40	80	121
contig_277_gene12	NODE_277_length_19640_cov_78.281464	11951	13342	1	ErfK/YbiS/YcfS/YnhG family protein, putative	-0.492338	1	59	57	14	78	55
contig_116_gene7	NODE_116_length_15708_cov_77.086327	3723	4688	-1	Histidinol-phosphate aminotransferase (EC 2.6.1.9)	1.14366	0.655194	23	56	21	18	51
contig_754_gene2	NODE_754_length_3233_cov_85.188683	2708	3106	1	Zn-finger containing protein	0.109259	1	27	56	20	49	37
contig_74_gene7	NODE_74_length_20339_cov_83.598900	10273	11316	1	Peptide chain release factor 2; programmed frameshift-containing	0.0685276	1	35	56	25	67	65
contig_51_gene17	NODE_51_length_26875_cov_75.214066	18403	19131	1	Phosphoserine phosphatase (EC 3.1.3.3)	-0.0631533	1	44	56	16	105	106
contig_3_gene43	NODE_3_length_45207_cov_73.319107	33831	34679	1	Methylenetetrahydrofolate dehydrogenase (NADP+) (EC 1.5.1.5) / Methenyltetrahydrofolate cyclohydrolase (EC 3.5.4.9)	-0.127987	1	52	56	30	100	102
contig_164_gene3	NODE_164_length_28328_cov_70.047089	1583	3487	-1	4-hydroxy-3-methylbut-2-enyl diphosphate reductase (EC 1.17.1.2) / SSU ribosomal protein S1p	-0.207592	1	111	56	23	120	177
contig_115_gene14	NODE_115_length_26304_cov_86.500610	16023	16991	-1	Alpha-L-Rha alpha-1,3-L-rhamnosyltransferase (EC 2.4.1.-)	-0.373096	1	60	56	19	82	69
contig_184_gene26	NODE_184_length_30563_cov_83.209930	25723	26727	-1	Dipeptide transport system permease protein DppB (TC 3.A.1.5.2)	7.27538	3.51283e-08	0	55	5	0	144
contig_122_gene2	NODE_122_length_9922_cov_85.548477	1224	1991	1	formate/nitrite transporter family protein	-0.944775	0.919921	80	55	1	14	4
contig_26_gene32	NODE_26_length_89325_cov_78.528419	31520	34033	-1	Multimodular transpeptidase-transglycosylase (EC 2.4.1.129) (EC 3.4.-.-)	0.190885	1	36	55	20	84	100
contig_9_gene97	NODE_9_length_120959_cov_77.454727	101424	102026	1	Galactoside O-acetyltransferase (EC 2.3.1.18)	-0.0433846	1	30	55	19	65	50
contig_46_gene29	NODE_46_length_38176_cov_79.274597	37732	38127	1	Cytidine deaminase (EC 3.5.4.5)	-0.0547042	1	50	55	56	65	72
contig_58_gene10	NODE_58_length_28039_cov_83.117874	11332	12123	1	GTP pyrophosphokinase (EC 2.7.6.5)	-0.391766	1	46	55	12	74	48
contig_22_gene19	NODE_22_length_26895_cov_57.350658	16326	17414	1	hypothetical protein	7.37015	2.13532e-08	0	54	26	1	251
contig_228_gene1	NODE_228_length_864_cov_92.627312	241	564	1	PTS system, cellobiose-specific IIA component (EC 2.7.1.69)	-4.79095	7.95713e-05	1045	54	9	2222	78
contig_146_gene2	NODE_146_length_18602_cov_74.807922	455	979	-1	MutT/nudix family protein	2.07309	0.221592	19	54	56	40	228
contig_24_gene11	NODE_24_length_42291_cov_79.764465	14039	15007	-1	Porphobilinogen synthase (EC 4.2.1.24)	1.25254	0.655194	26	54	28	35	115
contig_40_gene10	NODE_40_length_28503_cov_96.955620	10446	12170	-1	Periplasmic [Fe] hydrogenase large subunit (EC 1.12.7.2)-hydA2	-0.929285	0.761166	119	54	25	258	169
contig_203_gene1	NODE_203_length_2531_cov_70.713554	2033	2551	-1	Cell division protein FtsI [Peptidoglycan synthetase] (EC 2.4.1.129)	0.691626	0.871178	21	54	11	34	46
contig_256_gene1	NODE_256_length_17478_cov_72.061279	69	1211	-1	N-acetyl-L,L-diaminopimelate aminotransferase (EC 2.6.1.-)	0.557852	0.908325	19	54	6	35	37
contig_9_gene17	NODE_9_length_120959_cov_77.454727	15062	16054	1	Glycerol-3-phosphate dehydrogenase [NAD(P)+] (EC 1.1.1.94)	0.0767125	1	57	54	13	72	103
contig_47_gene27	NODE_47_length_63289_cov_87.057564	29013	29855	1	4-diphosphocytidyl-2-C-methyl-D-erythritol kinase (EC 2.7.1.148)	-0.0387627	1	31	54	6	54	39
contig_22_gene18	NODE_22_length_26895_cov_57.350658	14795	16333	1	Putative deoxyribose-specific ABC transporter, ATP-binding protein	6.82362	1.54333e-07	1	53	29	1	272
contig_124_gene10	NODE_124_length_20186_cov_82.634750	11186	11944	-1	RNA polymerase sporulation specific sigma factor SigF	1.61004	0.494047	44	53	28	141	587
contig_201_gene8	NODE_201_length_11351_cov_74.052773	7002	7247	-1	conserved hypothetical protein	-1.23118	0.675931	96	53	19	142	62
contig_47_gene5	NODE_47_length_63289_cov_87.057564	4722	6065	1	TldE/PmbA protein, part of proposed TldE/TldD proteolytic complex (PMID 12029038)	0.690437	0.911805	26	53	33	48	83
contig_56_gene11	NODE_56_length_27207_cov_81.986732	11070	12221	1	SSU ribosomal protein S1p	-0.571113	0.985912	66	53	23	93	69
contig_119_gene1	NODE_119_length_19811_cov_102.549294	173	694	-1	FIG072699: hypothetical protein	0.355624	1	39	53	25	62	95
contig_3_gene21	NODE_3_length_45207_cov_73.319107	18513	19520	1	FIG00513583: hypothetical protein	0.201275	1	30	53	14	42	42
contig_167_gene7	NODE_167_length_25478_cov_87.847710	6559	7179	1	Endonuclease III (EC 4.2.99.18)	0.174781	1	67	53	38	86	147
contig_9_gene83	NODE_9_length_120959_cov_77.454727	88575	88841	1	COG2740: Predicted nucleic-acid-binding protein implicated in transcription termination	0.129749	1	93	53	19	119	215
contig_149_gene8	NODE_149_length_32140_cov_101.366928	10118	10816	-1	FIG00515497: hypothetical protein	0.0798577	1	22	53	8	52	34
contig_56_gene19	NODE_56_length_27207_cov_81.986732	19790	20638	1	Rod shape-determining protein MreC	0.0742986	1	58	53	25	64	96
contig_157_gene1	NODE_157_length_17051_cov_79.961113	98	1051	-1	Undecaprenyl-phosphate N-acetylglucosaminyl 1-phosphate transferase (EC 2.7.8.-)	0.0375728	1	34	53	12	32	27
contig_82_gene10	NODE_82_length_16950_cov_55.730030	13056	13925	-1	DegV family protein	0.037466	1	45	53	5	54	64
contig_180_gene11	NODE_180_length_10855_cov_86.734314	8407	8739	1	conserved hypothetical protein	-0.0332507	1	45	53	52	72	78
contig_9_gene53	NODE_9_length_120959_cov_77.454727	52575	53273	1	Ribonuclease III (EC 3.1.26.3)	-0.236842	1	66	53	50	93	103
contig_104_gene16	NODE_104_length_23191_cov_92.632790	20598	21044	-1	UPF0178 protein CA_C2825	-0.350647	1	42	53	13	85	60
contig_171_gene1	NODE_171_length_16506_cov_57.160065	277	1740	1	hypothetical protein	-0.373211	1	47	53	16	71	51
contig_92_gene18	NODE_92_length_25857_cov_98.441193	16491	17504	-1	Putative ATP:guanido phosphotransferase YacI (EC 2.7.3.-)	1.14285	0.656866	21	52	130	23	61
contig_116_gene15	NODE_116_length_15708_cov_77.086327	11603	12463	-1	2-hydroxy-3-oxopropionate reductase (EC 1.1.1.60)	0.576515	0.911805	21	52	9	35	42
contig_134_gene10	NODE_134_length_31353_cov_70.595123	9483	10748	1	ErfK/YbiS/YcfS/YnhG family protein, putative	0.810778	0.971328	78	52	10	117	343
contig_104_gene11	NODE_104_length_23191_cov_92.632790	10035	12026	-1	DNA ligase (EC 6.5.1.2)	0.411353	0.991436	32	52	20	33	49
contig_90_gene8	NODE_90_length_12275_cov_97.017273	9232	9990	1	Acyl-ACP thioesterase	0.223132	1	25	52	12	87	94
contig_9_gene44	NODE_9_length_120959_cov_77.454727	44407	44949	1	Archaeal/vacuolar-type H+-ATPase subunit H	0.210674	1	51	52	24	129	184
contig_46_gene21	NODE_46_length_38176_cov_79.274597	28310	28462	1	conserved hypothetical protein	0.0681126	1	29	52	15	62	55
contig_9_gene43	NODE_9_length_120959_cov_77.454727	43916	44395	1	Phosphopantetheine adenylyltransferase (EC 2.7.7.3)	-0.0333577	1	44	52	20	124	133
contig_176_gene35	NODE_176_length_72911_cov_70.991028	31882	33375	-1	Putative amino acid permease	-1.53993	0.78373	15	51	1	129	2
contig_124_gene12	NODE_124_length_20186_cov_82.634750	12401	12736	-1	anti-sigma F factor antagonist (spoIIAA-2); anti sigma b factor antagonist RsbV	0.974719	0.864926	38	51	26	130	320
contig_61_gene29	NODE_61_length_35667_cov_59.262821	32403	33911	1	ATP-dependent Zn protease	-0.665904	0.998623	47	51	3	64	29
contig_56_gene21	NODE_56_length_27207_cov_81.986732	21139	24135	1	Penicillin-binding protein 2 (PBP-2)	0.45182	1	44	51	22	53	103
contig_84_gene47	NODE_84_length_56024_cov_89.424515	53916	54383	1	2-C-methyl-D-erythritol 2,4-cyclodiphosphate synthase (EC 4.6.1.12)	0.38677	1	33	51	34	46	68
contig_9_gene77	NODE_9_length_120959_cov_77.454727	78589	79749	1	1-deoxy-D-xylulose 5-phosphate reductoisomerase (EC 1.1.1.267)	0.264327	1	31	51	15	45	53
contig_47_gene40	NODE_47_length_63289_cov_87.057564	42564	43613	1	YrdC/Sua5 family protein, required for threonylcarbamoyladenosine (t(6)A) formation in tRNA	-0.122182	1	49	51	23	77	80
contig_26_gene65	NODE_26_length_89325_cov_78.528419	77525	78229	-1	Branched-chain amino acid transport ATP-binding protein LivF (TC 3.A.1.4.1)	4.5017	0.000160738	1	50	3	3	77
contig_47_gene21	NODE_47_length_63289_cov_87.057564	20890	21888	1	probable spore coat protein	2.75124	0.0758633	28	50	62	35	451
contig_146_gene14	NODE_146_length_18602_cov_74.807922	11001	11633	-1	Stage II sporulation protein M (SpoIIM)	2.45175	0.120115	18	50	49	27	239
contig_51_gene5	NODE_51_length_26875_cov_75.214066	5530	6240	1	Pyruvate formate-lyase activating enzyme (EC 1.97.1.4)	-1.04762	0.861388	73	50	16	47	18
contig_87_gene35	NODE_87_length_79450_cov_59.868332	30504	31064	1	acetyltransferase, GNAT family	0.724833	0.909599	18	50	53	84	140
contig_99_gene4	NODE_99_length_13300_cov_86.239700	3699	4148	1	Flagellar basal-body rod protein FlgB	-0.724907	0.953289	62	50	12	86	52
contig_58_gene25	NODE_58_length_28039_cov_83.117874	27339	27980	1	2-keto-3-deoxy-D-arabino-heptulosonate-7-phosphate synthase I beta (EC 2.5.1.54)	-0.473796	0.984946	85	50	15	134	129
contig_138_gene12	NODE_138_length_26879_cov_93.071434	13241	13525	-1	Stress responsive alpha-beta barrel domain protein Dabb	0.461823	0.999917	39	50	11	30	62
contig_79_gene7	NODE_79_length_30285_cov_80.111374	6791	7018	-1	D-alanine--poly(phosphoribitol) ligase subunit 2 (EC 6.1.1.13)	0.452096	1	44	50	23	46	93
contig_9_gene84	NODE_9_length_120959_cov_77.454727	88834	89154	1	ribosomal protein L7Ae family protein	0.217491	1	83	50	16	106	203
contig_138_gene18	NODE_138_length_26879_cov_93.071434	20453	21928	-1	Cell division protein FtsI [Peptidoglycan synthetase] (EC 2.4.1.129)	0.0218062	1	54	50	35	46	68
contig_138_gene19	NODE_138_length_26879_cov_93.071434	21930	23150	-1	Cell division protein FtsW	-0.192183	1	45	50	29	39	35
contig_94_gene8	NODE_94_length_35439_cov_71.606110	5781	5960	1	hypothetical protein	-0.225394	1	41	50	68	127	111
contig_147_gene3	NODE_147_length_21457_cov_97.321198	5601	6167	1	1-acyl-sn-glycerol-3-phosphate acyltransferase (EC 2.3.1.51)	-0.290572	1	37	50	7	46	29
contig_186_gene13	NODE_186_length_28917_cov_82.990524	14762	15652	-1	GTP-binding protein Era	-0.330533	1	72	50	19	144	145
contig_21_gene1	NODE_21_length_3698_cov_76.334503	314	1012	-1	Cholinephosphate cytidylyltransferase (EC 2.7.7.15)	2.60883	0.171251	142	49	46	19	1171
contig_124_gene11	NODE_124_length_20186_cov_82.634750	11954	12385	-1	Anti-sigma F factor (EC 2.7.11.1)	1.22587	0.730816	50	49	32	176	545
contig_11_gene18	NODE_11_length_53244_cov_97.528038	20311	20580	-1	Inhibitor of pro-sigmaK processing BofA	0.717565	0.867295	20	49	7	28	41
contig_155_gene2	NODE_155_length_9935_cov_104.771011	1742	2905	-1	Glucose-1-phosphate adenylyltransferase (EC 2.7.7.27)	0.893501	0.931053	87	49	38	376	914
contig_167_gene11	NODE_167_length_25478_cov_87.847710	10642	11583	1	glycosyl hydrolase, family 25, putative	-0.873545	0.937959	32	49	63	149	60
contig_103_gene9	NODE_103_length_34124_cov_68.566376	8469	8843	-1	unknown	-0.670206	0.943336	71	49	7	146	105
contig_114_gene5	NODE_114_length_25203_cov_91.571281	3672	4535	1	prenyltransferase, UbiA family	0.341601	0.968681	17	49	8	34	25
contig_149_gene9	NODE_149_length_32140_cov_101.366928	11026	12102	1	probable proline dipeptidase	0.228709	1	20	49	10	53	48
contig_138_gene15	NODE_138_length_26879_cov_93.071434	16017	16901	-1	FIG000506: Predicted P-loop-containing kinase	0.204203	1	33	49	21	46	54
contig_11_gene20	NODE_11_length_53244_cov_97.528038	21107	21703	-1	Recombination protein RecR	0.101708	1	26	49	10	52	46
contig_92_gene23	NODE_92_length_25857_cov_98.441193	19835	20038	-1	hypothetical protein	0.0742522	1	39	49	14	70	81
contig_167_gene8	NODE_167_length_25478_cov_87.847710	7286	8191	1	D-alanine--D-alanine ligase (EC 6.3.2.4)	-0.203134	1	69	49	29	70	92
contig_84_gene20	NODE_84_length_56024_cov_89.424515	22631	23239	-1	conserved hypothetical protein	-0.389775	1	60	49	57	74	68
contig_181_gene24	NODE_181_length_28012_cov_61.077610	25259	26308	1	Molybdenum transport ATP-binding protein ModC (TC 3.A.1.8.1)	4.73761	5.82933e-05	1	48	0	1	23
contig_28_gene58	NODE_28_length_71255_cov_75.202965	70401	71273	1	Orotidine 5'-phosphate decarboxylase (EC 4.1.1.23)	-1.84037	0.313331	125	48	4	194	53
contig_145_gene11	NODE_145_length_14921_cov_76.358620	10041	10496	-1	FIG01276261: hypothetical protein	-1.2958	0.526338	132	48	240	510	244
contig_279_gene5	NODE_279_length_9501_cov_57.137669	4029	4694	-1	Polar amino acid ABC uptake transporter membrane-spanning protein	1.14736	0.637071	5	48	7	76	148
contig_176_gene41	NODE_176_length_72911_cov_70.991028	40744	41340	1	FIG00512721: hypothetical protein	-1.15579	0.731903	71	48	5	127	53
contig_69_gene4	NODE_69_length_27471_cov_76.941795	3602	4015	-1	protein of unknown function DUF6, transmembrane	0.717003	0.873269	19	48	4	31	47
contig_155_gene1	NODE_155_length_9935_cov_104.771011	611	1717	-1	Glycogen biosynthesis protein GlgD, glucose-1-phosphate adenylyltransferase family	1.01796	0.876724	75	48	36	308	821
contig_16_gene20	NODE_16_length_19986_cov_88.651810	19612	19965	1	Programmed cell death toxin YdcE	-0.561385	0.945974	95	48	31	277	236
contig_58_gene7	NODE_58_length_28039_cov_83.117874	8591	9280	1	Ser/Thr protein phosphatase family protein	0.467155	0.960963	23	48	3	29	35
contig_186_gene15	NODE_186_length_28917_cov_82.990524	16804	17310	-1	FIG000233: metal-dependent hydrolase	0.4882	0.990647	30	48	12	57	91
contig_46_gene28	NODE_46_length_38176_cov_79.274597	36619	37572	1	ABC transporter, permease protein	0.437107	0.999917	34	48	19	34	58
contig_121_gene5	NODE_121_length_14970_cov_89.396660	4341	5561	-1	capsular polysaccharide biosynthesis protein	0.341282	1	30	48	5	32	44
contig_3_gene20	NODE_3_length_45207_cov_73.319107	17625	18452	1	Diaminopimelate epimerase (EC 5.1.1.7)	-0.10324	1	31	48	15	45	33
contig_24_gene28	NODE_24_length_42291_cov_79.764465	33166	33678	-1	hypothetical protein	-0.190413	1	33	48	14	52	37
contig_84_gene35	NODE_84_length_56024_cov_89.424515	40100	41035	-1	Gll3979 protein	6.1958	1.2047e-06	1	47	15	1	171
contig_173_gene10	NODE_173_length_10791_cov_88.355019	7458	8630	-1	FIG002076: hypothetical protein	1.81573	0.331505	15	47	126	98	395
contig_188_gene9	NODE_188_length_19314_cov_60.675209	9191	9841	-1	methyl-accepting chemotaxis protein	0.887838	0.851767	18	47	14	81	159
contig_7_gene3	NODE_7_length_17654_cov_90.576302	3143	3349	-1	Copper chaperone	0.488846	0.994752	31	47	14	48	80
contig_14_gene40	NODE_14_length_76224_cov_57.471622	48062	48229	1	hypothetical protein	0.661809	1	109	47	676	202	515
contig_144_gene3	NODE_144_length_6361_cov_77.882095	2873	4054	-1	N-acetyl-L,L-diaminopimelate deacetylase (EC 3.5.1.47)	0.227279	1	27	47	9	66	76
contig_9_gene34	NODE_9_length_120959_cov_77.454727	34190	35062	1	Ribosome small subunit-stimulated GTPase EngC	0.193678	1	28	47	13	36	37
contig_175_gene16	NODE_175_length_16458_cov_88.528740	14264	14998	-1	Flagellar motor rotation protein MotB	0.145212	1	46	47	13	68	97
contig_9_gene103	NODE_9_length_120959_cov_77.454727	110208	111602	1	Ribosomal protein S12p Asp88 (E. coli) methylthiotransferase	-0.174309	1	66	47	26	77	100
contig_3_gene17	NODE_3_length_45207_cov_73.319107	13359	14522	1	FIG001721: Predicted N6-adenine-specific DNA methylase	-0.37524	1	45	47	16	62	47
contig_201_gene3	NODE_201_length_11351_cov_74.052773	2079	2921	1	COG0613, Predicted metal-dependent phosphoesterases (PHP family)	-0.486171	1	32	47	3	52	20
contig_11_gene24	NODE_11_length_53244_cov_97.528038	24816	25607	1	Thymidylate synthase (EC 2.1.1.45)	-0.567976	1	40	47	4	75	39
contig_12_gene2	NODE_12_length_22474_cov_82.590279	871	1212	1	protein of unknown function DUF805	-0.603336	1	19	47	2	58	9
contig_26_gene66	NODE_26_length_89325_cov_78.528419	78246	79013	-1	Branched-chain amino acid transport ATP-binding protein LivG (TC 3.A.1.4.1)	5.55556	3.83403e-06	0	46	2	2	72
contig_173_gene11	NODE_173_length_10791_cov_88.355019	8637	10565	-1	Serine protein kinase (prkA protein), P-loop containing	1.81074	0.335903	16	46	117	79	330
contig_250_gene3	NODE_250_length_4211_cov_72.942772	2339	3355	-1	Transcriptional activator of acetoin dehydrogenase operon AcoR	0.906947	0.684195	12	46	24	22	28
contig_257_gene4	NODE_257_length_6849_cov_93.566650	6525	6845	-1	Choline binding protein A	0.172771	1	33	46	11	44	54
contig_28_gene26	NODE_28_length_71255_cov_75.202965	28516	29874	-1	proposed amino acid ligase found clustered with an amidotransferase	0.0516062	1	33	46	11	43	44
contig_37_gene15	NODE_37_length_30441_cov_90.346115	28712	29998	-1	Aspartyl aminopeptidase (EC 3.4.11.21)	0.0180321	1	50	46	25	96	121
contig_167_gene6	NODE_167_length_25478_cov_87.847710	5842	6546	1	1-acyl-sn-glycerol-3-phosphate acyltransferase (EC 2.3.1.51)	-0.024536	1	73	46	36	108	158
contig_91_gene8	NODE_91_length_42528_cov_60.406109	8100	9050	-1	Periplasmic binding protein	1.48638	0.418505	14	45	4	9	34
contig_279_gene4	NODE_279_length_9501_cov_57.137669	3371	4048	-1	Amino acid ABC transporter, permease protein, 3-TM region, His/Glu/Gln/Arg/opine	1.43604	0.482333	6	45	4	74	193
contig_38_gene49	NODE_38_length_76062_cov_73.429321	50063	50581	-1	Adenine phosphoribosyltransferase (EC 2.4.2.7)	-1.15662	0.624409	137	45	10	94	77
contig_13_gene7	NODE_13_length_15287_cov_68.528618	7920	8534	1	conserved hypothetical protein	0.780797	0.919921	30	45	36	54	119
contig_106_gene12	NODE_106_length_18371_cov_70.139458	14401	14943	-1	hypothetical protein	0.257803	0.999917	18	45	15	43	37
contig_167_gene22	NODE_167_length_25478_cov_87.847710	24145	24654	-1	hypothetical protein	0.305087	1	108	45	3	122	285
contig_175_gene17	NODE_175_length_16458_cov_88.528740	15002	15820	-1	Flagellar motor rotation protein MotA	0.197362	1	39	45	10	55	80
contig_186_gene12	NODE_186_length_28917_cov_82.990524	14009	14758	-1	DNA recombination and repair protein RecO	-0.248266	1	63	45	17	114	125
contig_9_gene42	NODE_9_length_120959_cov_77.454727	43357	43914	1	Ribosomal RNA small subunit methyltransferase D (EC 2.1.1.-)	-0.333752	1	34	45	17	126	97
contig_26_gene68	NODE_26_length_89325_cov_78.528419	80058	80957	-1	High-affinity branched-chain amino acid transport system permease protein LivH (TC 3.A.1.4.1)	6.50443	2.99538e-07	0	44	2	0	71
contig_103_gene20	NODE_103_length_34124_cov_68.566376	21269	22933	1	COG0028: Thiamine pyrophosphate-requiring enzymes	5.55563	4.14533e-06	0	44	8	1	60
contig_20_gene39	NODE_20_length_73290_cov_70.500381	47343	47621	-1	FIG00528630: hypothetical protein	1.27686	0.552775	13	44	18	25	59
contig_37_gene2	NODE_37_length_30441_cov_90.346115	2290	3480	-1	Choline binding protein A	-1.21644	0.6186	104	44	53	198	103
contig_51_gene6	NODE_51_length_26875_cov_75.214066	6316	6474	-1	Rubredoxin	-1.32724	0.65168	72	44	34	138	51
contig_92_gene19	NODE_92_length_25857_cov_98.441193	17485	18069	-1	Nucleotide excision repair protein, with UvrB/UvrC motif	1.07732	0.681097	17	44	114	21	51
contig_138_gene5	NODE_138_length_26879_cov_93.071434	5729	6934	-1	DNA polymerase III alpha subunit (EC 2.7.7.7)	0.614906	0.936463	22	44	18	34	53
contig_47_gene4	NODE_47_length_63289_cov_87.057564	3340	4719	1	TldD protein, part of proposed TldE/TldD proteolytic complex (PMID 12029038)	0.433563	1	28	44	22	55	84
contig_40_gene2	NODE_40_length_28503_cov_96.955620	599	1843	-1	Gamma-glutamyl phosphate reductase (EC 1.2.1.41)	0.328986	1	26	44	9	32	39
contig_51_gene10	NODE_51_length_26875_cov_75.214066	9921	10316	1	Dihydrolipoamide acyltransferases	0.239464	1	36	44	62	100	138
contig_149_gene24	NODE_149_length_32140_cov_101.366928	29860	30120	1	S4-domain-containing heat shock protein	0.223728	1	67	44	9	89	166
contig_175_gene12	NODE_175_length_16458_cov_88.528740	12310	12579	-1	Flagellar biosynthesis protein FliQ	0.103761	1	38	44	9	52	66
contig_180_gene6	NODE_180_length_10855_cov_86.734314	4784	5002	1	Carbon storage regulator	0.0823133	1	46	44	21	68	95
contig_51_gene18	NODE_51_length_26875_cov_75.214066	19146	19961	1	FIG00516201: hypothetical protein	0.0564944	1	31	44	16	68	73
contig_312_gene5	NODE_312_length_5467_cov_79.514359	3007	3873	-1	tRNA(Cytosine32)-2-thiocytidine synthetase	-0.142144	1	33	44	28	41	33
contig_9_gene90	NODE_9_length_120959_cov_77.454727	93515	94450	1	Riboflavin kinase (EC 2.7.1.26) / FMN adenylyltransferase (EC 2.7.7.2)	-0.21584	1	84	44	13	85	126
contig_9_gene74	NODE_9_length_120959_cov_77.454727	75895	76656	1	Undecaprenyl pyrophosphate synthetase (EC 2.5.1.31)	-0.240745	1	85	44	13	114	150
contig_84_gene18	NODE_84_length_56024_cov_89.424515	19556	22021	-1	Cadmium-transporting ATPase (EC 3.6.3.3)	1.72409	0.532833	78	43	16	52	469
contig_399_gene2	NODE_399_length_3313_cov_67.859344	994	1815	1	Transcriptional regulator, AraC family	1.1329	0.572526	11	43	6	18	31
contig_3_gene5	NODE_3_length_45207_cov_73.319107	4734	5873	1	Cell division protein FtsW	1.37333	0.67051	37	43	13	32	167
contig_114_gene20	NODE_114_length_25203_cov_91.571281	20561	20782	1	conserved domain protein	-0.51512	0.990647	48	43	18	144	107
contig_175_gene4	NODE_175_length_16458_cov_88.528740	3854	3973	-1	FIG00512731: hypothetical protein	-0.556091	0.998623	40	43	20	98	63
contig_175_gene15	NODE_175_length_16458_cov_88.528740	13770	14258	-1	Flagellar biosynthesis protein FliL	0.1102	1	46	43	8	60	90
contig_12_gene6	NODE_12_length_22474_cov_82.590279	6128	8332	1	3'-to-5' exoribonuclease RNase R	-0.091658	1	56	43	40	103	128
contig_94_gene7	NODE_94_length_35439_cov_71.606110	5053	5709	1	HAD-superfamily hydrolase subfamily IA, variant 3:HAD-superfamily hydrolase, subfamily IA, variant 1	-0.318133	1	44	43	44	109	95
contig_48_gene4	NODE_48_length_27829_cov_72.015053	2744	3397	1	Phosphoglycolate phosphatase (EC 3.1.3.18)	-0.434248	1	21	43	1	50	16
contig_26_gene67	NODE_26_length_89325_cov_78.528419	79010	80047	-1	Branched-chain amino acid transport system permease protein LivM (TC 3.A.1.4.1)	5.96359	1.90428e-06	0	42	1	0	61
contig_173_gene9	NODE_173_length_10791_cov_88.355019	6084	7454	-1	FIG004684: SpoVR-like protein	1.71137	0.38854	15	42	114	83	318
contig_202_gene3	NODE_202_length_9104_cov_97.222427	1883	2530	-1	conserved hypothetical protein	0.842979	0.720468	13	42	10	15	18
contig_3_gene32	NODE_3_length_45207_cov_73.319107	26418	26780	1	FIG00512690: hypothetical protein	-1.06426	0.761116	71	42	2	104	53
contig_84_gene48	NODE_84_length_56024_cov_89.424515	54448	55050	-1	conserved hypothetical protein	-0.901415	0.76196	101	42	79	217	150
contig_58_gene6	NODE_58_length_28039_cov_83.117874	8308	8565	1	flagellar biosynthesis related protein	0.704077	0.873269	17	42	3	24	34
contig_143_gene3	NODE_143_length_13151_cov_92.003723	3911	4570	1	probable amino acid ABC transporter	-0.720638	0.909599	79	42	10	72	65
contig_40_gene15	NODE_40_length_28503_cov_96.955620	15667	16551	-1	histidine kinase	-0.596235	0.919921	97	42	54	155	149
contig_92_gene20	NODE_92_length_25857_cov_98.441193	18084	18542	-1	Transcriptional regulator CtsR	0.582397	0.951381	22	42	96	28	45
contig_121_gene4	NODE_121_length_14970_cov_89.396660	3721	4326	-1	Lipid carrier : UDP-N-acetylgalactosaminyltransferase (EC 2.4.1.-)	0.56701	0.956982	25	42	5	24	42
contig_11_gene19	NODE_11_length_53244_cov_97.528038	20604	20882	-1	FIG015094: hypothetical protein	0.38037	1	27	42	7	42	61
contig_332_gene3	NODE_332_length_18383_cov_87.150848	1565	2872	1	5-Enolpyruvylshikimate-3-phosphate synthase (EC 2.5.1.19)	0.17109	1	55	42	14	57	105
contig_9_gene5	NODE_9_length_120959_cov_77.454727	3227	3676	1	Ribonucleotide reductase transcriptional regulator NrdR	-0.111015	1	40	42	9	66	69
contig_127_gene7	NODE_127_length_19542_cov_103.046722	8326	9096	-1	Glutamate racemase (EC 5.1.1.3)	-0.141137	1	31	42	15	41	33
contig_75_gene26	NODE_75_length_49818_cov_68.072365	29576	29839	1	FIG00513608: hypothetical protein	-0.168205	1	29	42	20	70	57
contig_20_gene27	NODE_20_length_73290_cov_70.500381	32249	32983	1	Glutamine amidotransferase, class I	-0.20742	1	20	42	8	44	21
contig_220_gene6	NODE_220_length_13088_cov_76.803177	6367	7041	-1	sulfite reductase	-0.231868	1	82	42	15	84	123
contig_51_gene23	NODE_51_length_26875_cov_75.214066	24971	25726	-1	similar to membrane protein	-0.500942	1	27	42	15	51	20
contig_84_gene36	NODE_84_length_56024_cov_89.424515	41028	41969	-1	hypothetical protein	6.11414	2.06037e-06	1	41	15	1	174
contig_51_gene8	NODE_51_length_26875_cov_75.214066	7459	8412	1	L-lactate dehydrogenase (EC 1.1.1.27)	-1.68192	0.357483	119	41	5	188	67
contig_127_gene10	NODE_127_length_19542_cov_103.046722	12754	12990	-1	hypothetical protein	-1.87989	0.410835	54	41	5	149	20
contig_185_gene2	NODE_185_length_7181_cov_89.647682	534	1361	-1	Sialic acid utilization regulator, RpiR family	-1.62725	0.574366	19	41	5	194	33
contig_140_gene13	NODE_140_length_14679_cov_71.711357	11638	12096	-1	Carbon monoxide dehydrogenase small chain (EC 1.2.99.2)	-1.35716	0.688812	58	41	18	74	18
contig_9_gene79	NODE_9_length_120959_cov_77.454727	80984	82033	1	1-hydroxy-2-methyl-2-(E)-butenyl 4-diphosphate synthase (EC 1.17.7.1)	0.625563	0.900918	18	41	4	22	30
contig_94_gene16	NODE_94_length_35439_cov_71.606110	12438	13994	-1	ABC transporter ATP-binding protein	-0.956528	0.900918	49	41	2	65	26
contig_99_gene14	NODE_99_length_13300_cov_86.239700	12897	13289	1	Putative flagellar hook associated protein	-0.698798	0.925353	68	41	69	98	76
contig_28_gene52	NODE_28_length_71255_cov_75.202965	64040	64903	1	Undecaprenyl-diphosphatase (EC 3.6.1.27)	0.390732	0.952771	15	41	5	25	20
contig_143_gene4	NODE_143_length_13151_cov_92.003723	4557	5279	1	Glutamate transport ATP-binding protein	-0.590606	0.961759	68	41	9	70	65
contig_7_gene10	NODE_7_length_17654_cov_90.576302	10595	11779	-1	N-acetyl-L,L-diaminopimelate deacetylase (EC 3.5.1.47)	0.239584	1	32	41	4	27	41
contig_92_gene8	NODE_92_length_25857_cov_98.441193	6380	7054	-1	2-C-methyl-D-erythritol 4-phosphate cytidylyltransferase (EC 2.7.7.60)	0.217033	1	30	41	10	47	62
contig_51_gene21	NODE_51_length_26875_cov_75.214066	23052	23171	1	hypothetical protein	0.207414	1	28	41	32	71	88
contig_138_gene14	NODE_138_length_26879_cov_93.071434	14665	16020	-1	FIG002813: LPPG:FO 2-phospho-L-lactate transferase like, CofD-like	0.186235	1	30	41	11	40	50
contig_332_gene2	NODE_332_length_18383_cov_87.150848	498	1550	1	3-dehydroquinate synthase (EC 4.2.3.4)	-0.0668067	1	56	41	12	66	94
contig_257_gene2	NODE_257_length_6849_cov_93.566650	3058	4035	-1	Ribose ABC transport system, periplasmic ribose-binding protein RbsB (TC 3.A.1.2.1)	-0.130722	1	34	41	9	26	24
contig_91_gene14	NODE_91_length_42528_cov_60.406109	17977	24063	-1	FIG00516487: hypothetical protein	-0.260024	1	32	41	1	10	1
contig_100_gene3	NODE_100_length_29216_cov_74.810616	2273	3628	-1	Putrescine aminotransferase (EC 2.6.1.82)	6.46626	6.48109e-07	2	40	33	2	407
contig_147_gene15	NODE_147_length_21457_cov_97.321198	20571	21335	-1	membrane protein, putative	1.43765	0.309095	6	40	3	11	11
contig_94_gene14	NODE_94_length_35439_cov_71.606110	11357	12133	1	Ribosomal small subunit pseudouridine synthase A (EC 4.2.1.70)	1.26211	0.471539	6	40	7	23	38
contig_100_gene14	NODE_100_length_29216_cov_74.810616	14772	15455	1	hypothetical protein	1.21635	0.475059	6	40	3	19	27
contig_3_gene4	NODE_3_length_45207_cov_73.319107	3732	4709	1	Phospho-N-acetylmuramoyl-pentapeptide-transferase (EC 2.7.8.13)	1.27833	0.707183	34	40	12	26	131
contig_75_gene28	NODE_75_length_49818_cov_68.072365	32548	35583	1	FIG00519658: hypothetical protein	0.663481	0.788261	15	40	2	8	4
contig_14_gene61	NODE_14_length_76224_cov_57.471622	70893	71831	1	Nickel transport system permease protein NikB (TC 3.A.1.5.3)	0.796775	0.813287	18	40	2	11	21
contig_22_gene1	NODE_22_length_26895_cov_57.350658	157	318	1	hypothetical protein	-0.689387	0.973697	17	40	58	184	96
contig_143_gene2	NODE_143_length_13151_cov_92.003723	2811	3629	1	probable amino acid ABC transporter	-0.468149	0.984946	69	40	16	67	74
contig_174_gene5	NODE_174_length_14115_cov_99.272049	5390	5929	1	Hypoxanthine-guanine phosphoribosyltransferase (EC 2.4.2.8)	-0.580019	0.984946	53	40	11	61	47
contig_65_gene11	NODE_65_length_11024_cov_96.826653	7880	8455	-1	Ribonuclease M5 (EC 3.1.26.8)	-0.58739	0.998623	42	40	12	64	40
contig_332_gene4	NODE_332_length_18383_cov_87.150848	2850	3923	1	Chorismate synthase (EC 4.2.3.5)	0.365907	1	55	40	15	46	112
contig_281_gene5	NODE_281_length_9095_cov_70.352173	2825	3001	1	hypothetical protein	-0.14912	1	26	40	25	34	21
contig_58_gene8	NODE_58_length_28039_cov_83.117874	9494	10450	-1	chemotaxis sensory transducer	-0.304097	1	71	40	14	86	107
contig_5_gene73	NODE_5_length_85387_cov_76.971367	77716	78954	1	peptidase, U32 family large subunit [C1]	-0.362728	1	48	40	10	51	49
contig_181_gene12	NODE_181_length_28012_cov_61.077610	11832	14498	-1	Nitrogenase FeMo-cofactor scaffold and assembly protein NifN / Nitrogenase FeMo-cofactor synthesis FeS core scaffold and assembly protein NifB	7.30092	1.14342e-08	0	39	0	0	2
contig_28_gene57	NODE_28_length_71255_cov_75.202965	69160	70359	1	Dihydroorotase (EC 3.5.2.3)	-1.07903	0.751797	71	39	4	78	42
contig_147_gene6	NODE_147_length_21457_cov_97.321198	9383	10129	-1	Flagellar motor rotation protein MotB	-1.06074	0.779633	52	39	17	124	56
contig_202_gene2	NODE_202_length_9104_cov_97.222427	678	1829	-1	Cysteine desulfurase (EC 2.8.1.7)	0.49712	0.949667	18	39	9	19	23
contig_9_gene95	NODE_9_length_120959_cov_77.454727	99102	100310	1	Aspartokinase (EC 2.7.2.4)	0.755768	0.968259	39	39	33	33	104
contig_92_gene24	NODE_92_length_25857_cov_98.441193	20049	20954	-1	Signal peptidase-like protein	-0.56967	0.9809	48	39	16	99	73
contig_149_gene25	NODE_149_length_32140_cov_101.366928	30299	30592	1	FIG007421: forespore shell protein	0.604834	1	67	39	20	85	230
contig_28_gene54	NODE_28_length_71255_cov_75.202965	66509	67285	1	Beta-lactamase (EC 3.5.2.6)	0.348046	1	51	39	33	145	242
contig_20_gene24	NODE_20_length_73290_cov_70.500381	29219	30253	-1	Low-specificity L-threonine aldolase (EC 4.1.2.5)	0.269574	1	20	39	17	34	36
contig_58_gene22	NODE_58_length_28039_cov_83.117874	24522	25952	1	Cardiolipin synthetase (EC 2.7.8.-)	-0.0514357	1	18	39	5	43	28
contig_3_gene16	NODE_3_length_45207_cov_73.319107	12796	13344	1	Uracil phosphoribosyltransferase (EC 2.4.2.9) / Pyrimidine operon regulatory protein PyrR	-0.46068	1	45	39	18	58	47
contig_235_gene4	NODE_235_length_12027_cov_82.237885	4346	4807	-1	Biotin carboxyl carrier protein	7.47568	1.40468e-07	0	38	11	0	21
contig_100_gene12	NODE_100_length_29216_cov_74.810616	13043	13390	-1	Nitrogen regulatory protein P-II	6.43281	7.62784e-07	4	38	50	7	1101
contig_145_gene10	NODE_145_length_14921_cov_76.358620	9707	10009	-1	no significant homology	-1.38782	0.475059	103	38	251	416	183
contig_28_gene56	NODE_28_length_71255_cov_75.202965	68587	69009	1	Aspartate carbamoyltransferase regulatory chain (PyrI)	-1.26784	0.681097	63	38	2	86	32
contig_201_gene10	NODE_201_length_11351_cov_74.052773	8468	9274	1	Ribonuclease Z (EC 3.1.26.11)	0.948885	0.720298	10	38	4	32	54
contig_28_gene55	NODE_28_length_71255_cov_75.202965	67660	68586	1	Aspartate carbamoyltransferase (EC 2.1.3.2)	-0.98095	0.920414	37	38	3	57	16
contig_28_gene40	NODE_28_length_71255_cov_75.202965	50862	51584	1	N-acetylmannosaminyltransferase (EC 2.4.1.187)	0.251357	1	24	38	9	33	41
contig_138_gene13	NODE_138_length_26879_cov_93.071434	13701	14642	-1	FIG001886: Cytoplasmic hypothetical protein	0.0793711	1	33	38	13	44	56
contig_77_gene1	NODE_77_length_8577_cov_83.293106	93	842	1	Phosphosugar-binding transcriptional regulator, RpiR family	0.0335449	1	20	38	5	27	17
contig_99_gene1	NODE_99_length_13300_cov_86.239700	507	1715	1	Lysine-N-methylase (EC 2.1.1.-)	-0.0630384	1	36	38	4	51	58
contig_186_gene22	NODE_186_length_28917_cov_82.990524	22382	23782	-1	MiaB family protein, possibly involved in tRNA or rRNA modification	-0.141869	1	45	38	12	47	58
contig_285_gene18	NODE_285_length_16791_cov_60.804657	11919	13598	1	FIG00464064: hypothetical protein	-0.301027	1	28	38	7	79	60
contig_181_gene11	NODE_181_length_28012_cov_61.077610	11060	11818	-1	Foldase protein PrsA precursor (EC 5.2.1.8)	5.56334	4.78945e-06	0	37	1	0	3
contig_181_gene10	NODE_181_length_28012_cov_61.077610	10806	11063	-1	Homocitrate synthase omega subunit (EC 2.3.3.14)	5.55543	2.15411e-05	0	37	0	0	4
contig_70_gene4	NODE_70_length_23711_cov_57.885242	4513	5262	-1	hypothetical protein	-2.54151	0.0662096	236	37	87	167	43
contig_218_gene2	NODE_218_length_7440_cov_56.538712	1118	1609	1	hypothetical protein	-2.2757	0.117498	163	37	71	343	81
contig_84_gene29	NODE_84_length_56024_cov_89.424515	32974	34041	-1	Mannose-1-phosphate guanylyltransferase (GDP) (EC 2.7.7.22)	-1.74099	0.35487	81	37	45	222	64
contig_37_gene3	NODE_37_length_30441_cov_90.346115	3576	4814	-1	Choline binding protein A	-1.37143	0.487562	111	37	43	210	104
contig_230_gene14	NODE_230_length_26557_cov_86.119179	15098	16297	1	Carboxynorspermidine dehydrogenase, putative (EC 1.1.1.-)	-0.898748	0.688812	169	37	21	160	169
contig_94_gene15	NODE_94_length_35439_cov_71.606110	12170	12367	1	hypothetical protein	0.89665	0.721961	9	37	9	25	34
contig_28_gene39	NODE_28_length_71255_cov_75.202965	49673	50770	1	TPR repeats containing protein	0.0870806	1	28	37	11	42	47
contig_138_gene16	NODE_138_length_26879_cov_93.071434	17216	18130	-1	UDP-N-acetylenolpyruvoylglucosamine reductase (EC 1.1.1.158)	0.0448489	1	37	37	15	44	60
contig_202_gene12	NODE_202_length_9104_cov_97.222427	7747	8193	1	LSU ribosomal protein L9p	0.0251185	1	85	37	25	118	202
contig_53_gene10	NODE_53_length_21992_cov_83.933113	12125	13066	1	Glucokinase (EC 2.7.1.2)	-0.0660115	1	77	37	22	140	199
contig_220_gene7	NODE_220_length_13088_cov_76.803177	7061	7408	-1	Arsenate reductase (EC 1.20.4.1)	-0.106649	1	53	37	13	64	89
contig_58_gene17	NODE_58_length_28039_cov_83.117874	17887	18408	1	Deoxycytidine triphosphate deaminase (EC 3.5.4.13)	-0.125028	1	33	37	5	30	30
contig_79_gene21	NODE_79_length_30285_cov_80.111374	21281	21718	-1	Deoxyuridine 5'-triphosphate nucleotidohydrolase (EC 3.6.1.23)	-0.232974	1	34	37	3	21	18
contig_9_gene54	NODE_9_length_120959_cov_77.454727	53266	54360	1	Oxygen-independent coproporphyrinogen III oxidase (EC 1.-.-.-)	-0.300258	1	58	37	40	72	84
contig_175_gene7	NODE_175_length_16458_cov_88.528740	5389	6030	-1	Flagellar protein	-0.385017	1	48	37	22	57	56
contig_279_gene3	NODE_279_length_9501_cov_57.137669	2462	3211	-1	Amino-acid ABC transporter ATP-binding protein	1.84532	0.307564	8	36	6	81	315
contig_14_gene62	NODE_14_length_76224_cov_57.471622	71833	72654	1	Nickel transport system permease protein NikC (TC 3.A.1.5.3)	0.928746	0.754297	16	36	1	12	28
contig_116_gene16	NODE_116_length_15708_cov_77.086327	12479	13573	-1	Metal-dependent phosphohydrolase, HD subdomain	0.512513	0.902322	10	36	7	26	22
contig_5_gene77	NODE_5_length_85387_cov_76.971367	82893	84158	1	Cell division protein FtsA	-0.603116	0.956982	57	36	10	82	69
contig_5_gene3	NODE_5_length_85387_cov_76.971367	3693	3995	-1	conserved hypothetical protein	-0.378943	0.966286	124	36	5	118	181
contig_477_gene2	NODE_477_length_2515_cov_73.622665	570	1196	-1	Molecular chaperone, DnaJ family (contain C-term. Zn finger domain)	0.279214	1	38	36	14	65	106
contig_350_gene6	NODE_350_length_11464_cov_83.564636	7418	8374	1	D-3-phosphoglycerate dehydrogenase (EC 1.1.1.95)	0.112963	1	29	36	10	42	53
contig_16_gene17	NODE_16_length_19986_cov_88.651810	16864	18372	1	YjeF protein, function unknown	0.0956745	1	137	36	11	257	445
contig_148_gene1	NODE_148_length_11303_cov_59.387684	226	960	1	hypothetical protein	0.066098	1	53	36	256	68	111
contig_178_gene1	NODE_178_length_12232_cov_97.675034	512	1513	-1	Maltose operon transcriptional repressor MalR, LacI family	0.0287291	1	22	36	4	23	17
contig_148_gene2	NODE_148_length_11303_cov_59.387684	989	2146	1	putative phage DNA-binding protein	0.0234766	1	48	36	246	56	86
contig_58_gene1	NODE_58_length_28039_cov_83.117874	537	1619	1	Glycosyltransferase	-0.0204378	1	20	36	2	30	20
contig_51_gene15	NODE_51_length_26875_cov_75.214066	15242	16930	1	Arginyl-tRNA synthetase (EC 6.1.1.19)	-0.0888404	1	55	36	12	52	82
contig_180_gene1	NODE_180_length_10855_cov_86.734314	274	543	1	Negative regulator of flagellin synthesis	-0.175528	1	36	36	2	61	62
contig_5_gene64	NODE_5_length_85387_cov_76.971367	67591	70230	1	Alanyl-tRNA synthetase (EC 6.1.1.7)	-0.245872	1	61	36	18	68	90
contig_3_gene48	NODE_3_length_45207_cov_73.319107	38846	39658	1	RNA binding methyltransferase FtsJ like	-0.27758	1	53	36	19	63	74
contig_58_gene14	NODE_58_length_28039_cov_83.117874	15770	16453	1	FIG00513836: hypothetical protein	-0.296602	1	39	36	6	23	23
contig_164_gene22	NODE_164_length_28328_cov_70.047089	21641	22414	-1	Amino acid ABC transporter, ATP-binding protein	5.52359	1.22465e-05	1	35	19	2	159
contig_164_gene23	NODE_164_length_28328_cov_70.047089	22640	23404	-1	Amino acid ABC transporter, glutamine-binding protein/permease protein	5.17097	3.01379e-05	1	35	19	2	123
contig_178_gene5	NODE_178_length_12232_cov_97.675034	5377	6693	-1	FIG00521077: hypothetical protein	-1.49335	0.390247	148	35	11	100	68
contig_14_gene64	NODE_14_length_76224_cov_57.471622	73470	74231	1	Nickel transport ATP-binding protein NikE (TC 3.A.1.5.3)	0.909543	0.748575	15	35	1	9	19
contig_115_gene1	NODE_115_length_26304_cov_86.500610	140	583	-1	conserved hypothetical protein	0.700252	0.766902	8	35	3	20	16
contig_28_gene9	NODE_28_length_71255_cov_75.202965	6898	7620	1	Choline binding protein A	0.758291	0.792206	11	35	4	22	28
contig_24_gene16	NODE_24_length_42291_cov_79.764465	19650	20507	-1	Dissimilatory sulfite reductase (desulfoviridin), alpha and beta subunits	0.939461	0.856901	19	35	31	68	154
contig_163_gene2	NODE_163_length_31429_cov_74.449677	744	1109	-1	Chemotaxis regulator - transmits chemoreceptor signals to flagelllar motor components CheY	-0.803627	0.939012	30	35	30	111	55
contig_168_gene1	NODE_168_length_6914_cov_90.030083	108	1115	-1	Catabolite control protein A	0.601804	0.952771	20	35	14	25	44
contig_100_gene4	NODE_100_length_29216_cov_74.810616	3992	4744	1	regulatory protein, LuxR	0.43189	0.956982	9	35	3	40	39
contig_9_gene15	NODE_9_length_120959_cov_77.454727	12401	13741	1	Fe-S oxidoreductase, related to NifB/MoaA family with PDZ N-terminal domain	-0.501478	0.990647	48	35	10	66	57
contig_11_gene16	NODE_11_length_53244_cov_97.528038	18356	18544	-1	conserved hypothetical protein	0.221547	1	19	35	15	40	44
contig_175_gene13	NODE_175_length_16458_cov_88.528740	12593	13372	-1	Flagellar biosynthesis protein FliP	0.12405	1	33	35	5	51	70
contig_219_gene7	NODE_219_length_9819_cov_96.878090	5069	6334	1	Carboxyl-terminal protease (EC 3.4.21.102)	0.104542	1	20	35	3	29	25
contig_176_gene5	NODE_176_length_72911_cov_70.991028	3906	4586	1	protein of unknown function DUF124	0.0936749	1	22	35	3	71	76
contig_79_gene4	NODE_79_length_30285_cov_80.111374	3540	5327	-1	oligoendopeptidase F	0.023302	1	38	35	16	73	94
contig_359_gene1	NODE_359_length_2764_cov_62.366497	141	443	1	Methyl-accepting chemotaxis protein I (serine chemoreceptor protein)	-0.136597	1	21	35	4	17	5
contig_9_gene75	NODE_9_length_120959_cov_77.454727	76670	77464	1	Phosphatidate cytidylyltransferase (EC 2.7.7.41)	-0.309107	1	57	35	7	73	86
contig_262_gene3	NODE_262_length_3953_cov_83.463196	1062	1697	-1	hypothetical protein	-0.316943	1	43	35	7	48	48
contig_277_gene5	NODE_277_length_19640_cov_78.281464	5080	6855	1	Zn-dependent hydrolase, RNA-metabolising, CPSF 100 kDa analog	-0.449653	1	36	35	27	78	59
contig_181_gene9	NODE_181_length_28012_cov_61.077610	10099	10737	-1	isopropylmalate/homocitrate/citramalate synthase-like protein	4.94014	3.24357e-05	0	34	0	0	3
contig_3_gene40	NODE_3_length_45207_cov_73.319107	31849	32388	1	Stage III sporulation protein AH	3.24712	0.031211	37	34	62	25	670
contig_38_gene21	NODE_38_length_76062_cov_73.429321	19520	20182	-1	Undecaprenyl-phosphate galactosephosphotransferase (EC 2.7.8.6)	2.53047	0.104048	12	34	27	16	158
contig_137_gene3	NODE_137_length_8697_cov_78.096474	2340	3473	1	Phosphonopyruvate decarboxylase (EC 4.1.1.82)	2.21187	0.26714	314	34	313	395	3776
contig_176_gene60	NODE_176_length_72911_cov_70.991028	65698	66807	-1	Glycerol dehydrogenase (EC 1.1.1.6)	1.69207	0.365609	10	34	30	23	91
contig_40_gene5	NODE_40_length_28503_cov_96.955620	4426	5073	-1	COG1272: Predicted membrane protein hemolysin III homolog	-1.16511	0.772594	19	34	51	155	51
contig_164_gene5	NODE_164_length_28328_cov_70.047089	3538	4191	-1	Cytidylate kinase (EC 2.7.4.14)	-0.864152	0.813287	73	34	4	88	68
contig_9_gene111	NODE_9_length_120959_cov_77.454727	119608	120819	1	hypothetical protein	-0.742643	0.861087	85	34	13	68	73
contig_106_gene14	NODE_106_length_18371_cov_70.139458	17025	18200	1	Aspartate aminotransferase (EC 2.6.1.1)	0.958686	0.868594	25	34	26	49	131
contig_30_gene17	NODE_30_length_31264_cov_83.124229	16797	18038	-1	D-alanyl-D-alanine carboxypeptidase (EC 3.4.16.4)	-0.789354	0.973222	27	34	6	70	28
contig_24_gene36	NODE_24_length_42291_cov_79.764465	40780	41538	-1	Cobalt-precorrin-4 C11-methyltransferase (EC 2.1.1.133)	-0.512872	0.990647	55	34	8	17	26
contig_332_gene6	NODE_332_length_18383_cov_87.150848	5189	6001	1	Shikimate 5-dehydrogenase I alpha (EC 1.1.1.25)	0.529783	1	48	34	12	44	123
contig_26_gene75	NODE_26_length_89325_cov_78.528419	88532	89155	1	Membrane-bound lytic murein transglycosylase D precursor (EC 3.2.1.-)	0.393302	1	24	34	7	26	43
contig_28_gene45	NODE_28_length_71255_cov_75.202965	56904	57548	1	Formiminotetrahydrofolate cyclodeaminase (EC 4.3.1.4)	0.353151	1	26	34	5	38	61
contig_75_gene21	NODE_75_length_49818_cov_68.072365	23244	24623	1	Trk system potassium uptake protein TrkA	0.332953	1	23	34	4	20	29
contig_119_gene14	NODE_119_length_19811_cov_102.549294	12021	13127	1	DNA polymerase III beta subunit (EC 2.7.7.7)	0.31518	1	47	34	14	41	94
contig_104_gene1	NODE_104_length_23191_cov_92.632790	116	601	-1	FIG009886: phosphoesterase	0.197331	1	21	34	3	24	26
contig_176_gene11	NODE_176_length_72911_cov_70.991028	10978	11694	-1	Iron-sulfur cluster assembly ATPase protein SufC	0.00376011	1	24	34	45	84	87
contig_277_gene2	NODE_277_length_19640_cov_78.281464	1414	2580	-1	Alanine racemase (EC 5.1.1.1)	-0.0945812	1	39	34	24	31	43
contig_175_gene8	NODE_175_length_16458_cov_88.528740	6045	6908	-1	Flagellar synthesis regulator FleN	-0.139286	1	43	34	23	51	65
contig_119_gene7	NODE_119_length_19811_cov_102.549294	6111	7493	-1	GTPase and tRNA-U34 5-formylation enzyme TrmE	-0.176353	1	31	34	15	45	44
contig_276_gene4	NODE_276_length_2457_cov_105.195358	2102	2485	-1	PTS system, cellobiose-specific IIC component (EC 2.7.1.69)	-5.84619	4.29364e-06	1093	33	6	1031	8
contig_146_gene13	NODE_146_length_18602_cov_74.807922	10031	10909	-1	Tyrosine recombinase XerD	2.65283	0.0958938	18	33	44	22	269
contig_65_gene8	NODE_65_length_11024_cov_96.826653	4805	5365	-1	Conserved membrane-associated protein	1.92326	0.320779	21	33	74	57	304
contig_47_gene24	NODE_47_length_63289_cov_87.057564	23805	25367	1	Peptidoglycan-binding LysM	1.60102	0.547875	45	33	65	84	420
contig_44_gene6	NODE_44_length_9637_cov_66.195808	3773	3961	-1	hypothetical protein	-1.49594	0.561991	45	33	49	140	39
contig_80_gene2	NODE_80_length_14192_cov_58.502254	1830	2774	-1	L-lactate dehydrogenase (EC 1.1.1.27)	0.995948	0.86944	29	33	90	48	145
contig_30_gene19	NODE_30_length_31264_cov_83.124229	19357	20058	1	FIG00517544: hypothetical protein	-0.728676	0.886165	68	33	14	102	85
contig_184_gene4	NODE_184_length_30563_cov_83.209930	3165	3830	1	Undecaprenyl-phosphate galactosephosphotransferase (EC 2.7.8.6)	-0.676486	0.909599	60	33	55	165	126
contig_155_gene5	NODE_155_length_9935_cov_104.771011	5350	6789	-1	Glycogen synthase, ADP-glucose transglucosylase (EC 2.4.1.21)	0.626477	1	58	33	33	204	421
contig_46_gene26	NODE_46_length_38176_cov_79.274597	33986	35515	1	Predicted nucleoside ABC transporter, ATP-binding component	0.346444	1	26	33	11	24	41
contig_103_gene26	NODE_103_length_34124_cov_68.566376	28335	28820	1	YbaK family protein	0.240489	1	22	33	20	31	40
contig_186_gene23	NODE_186_length_28917_cov_82.990524	23787	24548	-1	Ribosomal RNA small subunit methyltransferase E (EC 2.1.1.-)	-0.130144	1	44	33	13	47	64
contig_24_gene29	NODE_24_length_42291_cov_79.764465	33693	34217	-1	FIG00532547: hypothetical protein	-0.229248	1	28	33	11	46	39
contig_8_gene6	NODE_8_length_10648_cov_90.694588	6911	7588	-1	probable enzyme with TIM-barrel fold	-0.300714	1	23	33	20	46	31
contig_24_gene30	NODE_24_length_42291_cov_79.764465	34272	35774	-1	Cobyric acid synthase	-0.37704	1	32	33	14	59	47
contig_8_gene3	NODE_8_length_10648_cov_90.694588	3167	3733	-1	Signal peptidase I (EC 3.4.21.89)	-0.392525	1	32	33	7	47	36
contig_92_gene12	NODE_92_length_25857_cov_98.441193	10236	11612	-1	DNA repair protein RadA	-0.429984	1	23	33	14	54	31
contig_24_gene23	NODE_24_length_42291_cov_79.764465	26379	28148	1	Adenine deaminase (EC 3.5.4.2)	-0.601166	1	2	33	3	93	33
contig_181_gene8	NODE_181_length_28012_cov_61.077610	9327	10124	-1	Homocitrate synthase (EC 2.3.3.14)	4.70741	4.70152e-05	0	32	0	0	2
contig_91_gene22	NODE_91_length_42528_cov_60.406109	31241	33151	-1	Threonyl-tRNA synthetase (EC 6.1.1.3)	2.99218	0.0363421	9	32	8	14	185
contig_140_gene15	NODE_140_length_14679_cov_71.711357	13077	14399	-1	Uracil-xanthine permease	-1.47435	0.585847	54	32	4	71	19
contig_88_gene3	NODE_88_length_36595_cov_70.275009	1060	1599	1	Nicotinamidase (EC 3.5.1.19)	0.919899	0.663997	8	32	3	12	12
contig_14_gene63	NODE_14_length_76224_cov_57.471622	72654	73457	1	Nickel transport ATP-binding protein NikD (TC 3.A.1.5.3)	0.885428	0.782348	15	32	1	11	25
contig_66_gene20	NODE_66_length_26861_cov_68.289673	18651	19154	1	hypothetical protein	0.807261	0.876724	12	32	67	47	84
contig_277_gene11	NODE_277_length_19640_cov_78.281464	11845	11964	1	hypothetical protein	-1.01356	0.896567	35	32	15	54	18
contig_91_gene28	NODE_91_length_42528_cov_60.406109	40033	41040	1	Chromosome (plasmid) partitioning protein ParB / Stage 0 sporulation protein J	-0.508316	0.959704	67	32	38	83	89
contig_135_gene4	NODE_135_length_10241_cov_63.287571	3316	3705	1	hypothetical protein	0.430254	0.960589	9	32	14	32	32
contig_163_gene25	NODE_163_length_31429_cov_74.449677	27090	28073	-1	Oligopeptide transport ATP-binding protein OppF (TC 3.A.1.5.1)	0.463517	1	7	32	5	305	438
contig_5_gene18	NODE_5_length_85387_cov_76.971367	21452	22270	1	amino acid ABC transporter, amino acid-binding protein	0.186785	1	45	32	22	38	79
contig_441_gene3	NODE_441_length_6218_cov_66.788033	1621	2742	-1	choline binding protein PcpA	0.175036	1	26	32	4	37	50
contig_176_gene10	NODE_176_length_72911_cov_70.991028	10058	10975	-1	Iron-sulfur cluster assembly protein SufB	0.125292	1	26	32	49	93	113
contig_59_gene4	NODE_59_length_4496_cov_75.956406	3531	4124	1	hypothetical protein	0.0980027	1	52	32	40	142	203
contig_358_gene3	NODE_358_length_6897_cov_52.337395	1813	2568	1	Glucosamine-6-phosphate deaminase (EC 3.5.99.6)	-0.0664825	1	36	32	34	35	48
contig_51_gene12	NODE_51_length_26875_cov_75.214066	11806	12852	1	conserved hypothetical protein	-0.188311	1	26	32	4	35	28
contig_308_gene3	NODE_308_length_1766_cov_54.610420	1219	1632	1	hypothetical protein	-0.299406	1	65	32	25	99	120
contig_28_gene50	NODE_28_length_71255_cov_75.202965	60933	62675	1	Conserved protein, tetratricopeptide repeat family protein	-0.440641	1	20	32	3	40	18
contig_134_gene6	NODE_134_length_31353_cov_70.595123	5629	6942	1	peptidase, U32 family large subunit [C1]	-0.468809	1	42	32	11	41	37
contig_139_gene5	NODE_139_length_6969_cov_68.385994	3721	4149	1	Predicted transcriptional regulator of cysteine synthase, Rrf2 family	-0.538013	1	33	32	11	59	40
contig_205_gene9	NODE_205_length_7707_cov_99.249252	6933	7706	1	amidohydrolase	2.51939	0.0540468	2	31	10	9	46
contig_171_gene14	NODE_171_length_16506_cov_57.160065	11884	12411	-1	Phosphatidylglycerophosphatase B (EC 3.1.3.27)	1.31013	0.360028	4	31	5	9	6
contig_91_gene29	NODE_91_length_42528_cov_60.406109	41189	42142	-1	Phage integrase:Phage integrase, N-terminal SAM-like	1.2263	0.45322	6	31	5	10	12
contig_147_gene4	NODE_147_length_21457_cov_97.321198	6610	8184	1	Cold-shock DEAD-box protein A	-1.45853	0.519557	69	31	3	94	36
contig_207_gene7	NODE_207_length_21080_cov_69.035103	5081	5386	-1	regulatory protein, ArsR	1.03135	0.761116	15	31	16	23	58
contig_174_gene8	NODE_174_length_14115_cov_99.272049	9876	10658	1	Pantothenate kinase type III, CoaX-like (EC 2.7.1.33)	-0.917133	0.800338	63	31	7	67	48
contig_195_gene14	NODE_195_length_24400_cov_55.469589	12698	14707	-1	Methyl-accepting chemotaxis protein	-0.605898	0.886676	101	31	11	115	134
contig_155_gene6	NODE_155_length_9935_cov_104.771011	6885	9467	-1	1,4-alpha-glucan (glycogen) branching enzyme, GH-13-type (EC 2.4.1.18)	0.57669	1	80	31	46	238	505
contig_5_gene20	NODE_5_length_85387_cov_76.971367	22981	23664	1	amino acid ABC transporter, ATP-binding protein	0.460019	1	36	31	18	34	81
contig_72_gene7	NODE_72_length_65007_cov_99.269928	6725	7039	-1	His repressor	0.321514	1	26	31	17	41	66
contig_47_gene30	NODE_47_length_63289_cov_87.057564	31666	32076	1	hypothetical fig|282458.1.peg.583 homolog	0.272913	1	19	31	2	32	40
contig_5_gene19	NODE_5_length_85387_cov_76.971367	22328	22969	1	polar amino acid ABC transporter, inner membrane subunit	0.257399	1	39	31	26	39	78
contig_46_gene27	NODE_46_length_38176_cov_79.274597	35508	36617	1	ABC transporter, permease protein	0.215575	1	28	31	10	22	37
contig_400_gene4	NODE_400_length_5641_cov_52.082787	3002	3847	-1	NADH pyrophosphatase (EC 3.6.1.22)	0.20506	1	13	31	6	43	42
contig_51_gene13	NODE_51_length_26875_cov_75.214066	12873	13913	1	conserved hypothetical protein	0.201916	1	23	31	3	26	34
contig_175_gene14	NODE_175_length_16458_cov_88.528740	13362	13760	-1	putative flagellar formation protein	0.107223	1	36	31	4	43	66
contig_594_gene1	NODE_594_length_3046_cov_72.520027	285	1121	1	FIG00533131: hypothetical protein	0.0925159	1	12	31	0	22	10
contig_186_gene11	NODE_186_length_28917_cov_82.990524	13370	14002	-1	N-terminal of elongation factor Ts	0.0613762	1	58	31	25	117	177
contig_43_gene1	NODE_43_length_12731_cov_80.926010	21	419	1	Phosphopentomutase (EC 5.4.2.7)	-0.032872	1	22	31	49	33	30
contig_114_gene1	NODE_114_length_25203_cov_91.571281	185	331	1	hypothetical protein	-0.110794	1	23	31	18	61	57
contig_134_gene26	NODE_134_length_31353_cov_70.595123	25098	26885	1	putative ATP /GTP binding protein	-0.144076	1	34	31	14	57	63
contig_119_gene6	NODE_119_length_19811_cov_102.549294	4213	6099	-1	tRNA uridine 5-carboxymethylaminomethyl modification enzyme GidA	-0.163093	1	34	31	13	49	55
contig_24_gene7	NODE_24_length_42291_cov_79.764465	5552	6109	-1	FIG00524224: hypothetical protein	-0.193527	1	17	31	9	43	28
contig_186_gene24	NODE_186_length_28917_cov_82.990524	24557	25501	-1	Ribosomal protein L11 methyltransferase (EC 2.1.1.-)	-0.22636	1	45	31	19	50	64
contig_3_gene47	NODE_3_length_45207_cov_73.319107	36977	38833	1	1-deoxy-D-xylulose 5-phosphate synthase (EC 2.2.1.7)	-0.37637	1	41	31	13	51	50
contig_11_gene22	NODE_11_length_53244_cov_97.528038	22346	24013	-1	DNA polymerase III subunits gamma and tau (EC 2.7.7.7)	-0.562412	1	24	31	7	52	26
contig_171_gene12	NODE_171_length_16506_cov_57.160065	9893	10315	1	hypothetical protein	-3.1006	0.0141726	269	30	28	714	98
contig_134_gene20	NODE_134_length_31353_cov_70.595123	17991	18134	1	hypothetical protein	2.60011	0.067153	2	30	22	6	35
contig_14_gene51	NODE_14_length_76224_cov_57.471622	58085	59203	-1	uncharacterized conserved membrane protein	1.86463	0.163194	3	30	7	9	19
contig_56_gene10	NODE_56_length_27207_cov_81.986732	10412	10861	1	Inosine-5'-monophosphate dehydrogenase (EC 1.1.1.205)	-1.63491	0.397892	75	30	18	138	48
contig_30_gene30	NODE_30_length_31264_cov_83.124229	30122	30307	1	hypothetical protein	-1.58814	0.473163	65	30	3	84	27
contig_163_gene21	NODE_163_length_31429_cov_74.449677	21411	22271	-1	Dipeptide transport system permease protein DppB (TC 3.A.1.5.2)	0.862893	0.648141	7	30	2	9	4
contig_285_gene19	NODE_285_length_16791_cov_60.804657	13944	14189	1	conserved hypothetical protein	1.09622	0.681097	9	30	17	28	59
contig_199_gene11	NODE_199_length_14491_cov_87.896484	11430	13190	-1	1-deoxy-D-xylulose 5-phosphate synthase (EC 2.2.1.7)	0.552164	0.892332	11	30	4	13	12
contig_29_gene48	NODE_29_length_62265_cov_85.025581	51458	52138	-1	L-serine dehydratase, beta subunit (EC 4.3.1.17)	0.301066	0.976434	12	30	3	17	11
contig_332_gene7	NODE_332_length_18383_cov_87.150848	6078	6593	1	Shikimate kinase I (EC 2.7.1.71)	0.607831	1	44	30	12	27	98
contig_186_gene16	NODE_186_length_28917_cov_82.990524	17307	19439	-1	Membrane protein containing HD superfamily hydrolase domain, YQFF ortholog	0.438346	1	21	30	8	41	66
contig_48_gene25	NODE_48_length_27829_cov_72.015053	26151	26828	1	Transglutaminase-like enzyme, putative cysteine protease	0.382192	1	21	30	30	40	61
contig_200_gene5	NODE_200_length_5557_cov_52.756344	3867	3983	1	hypothetical protein	0.342363	1	36	30	103	41	83
contig_332_gene5	NODE_332_length_18383_cov_87.150848	3957	5111	1	Chorismate mutase I (EC 5.4.99.5) / Prephenate dehydratase (EC 4.2.1.51)	0.302842	1	48	30	13	37	92
contig_163_gene26	NODE_163_length_31429_cov_74.449677	28073	29080	-1	Oligopeptide transport ATP-binding protein OppD (TC 3.A.1.5.1)	0.202041	1	5	30	5	342	403
contig_186_gene10	NODE_186_length_28917_cov_82.990524	12547	13185	-1	CBS domain protein, lmo1865 homolog	-0.192063	1	44	30	23	83	97
contig_103_gene23	NODE_103_length_34124_cov_68.566376	25276	25701	1	Protein containing Zn-finger domain	-0.396209	1	23	30	8	42	25
contig_79_gene17	NODE_79_length_30285_cov_80.111374	17044	17511	1	FIG00522638: hypothetical protein	1.90743	0.294523	10	29	35	33	157
contig_177_gene33	NODE_177_length_50321_cov_73.636772	42135	50213	1	FIG00523507: hypothetical protein	-1.78513	0.313108	97	29	40	73	28
contig_72_gene37	NODE_72_length_65007_cov_99.269928	44815	45549	-1	tRNA pseudouridine synthase A (EC 4.2.1.70)	1.02609	0.637071	9	29	5	6	9
contig_147_gene7	NODE_147_length_21457_cov_97.321198	10148	10930	-1	Flagellar motor rotation protein MotA	-1.36266	0.646691	42	29	16	99	31
contig_3_gene3	NODE_3_length_45207_cov_73.319107	2328	3692	1	UDP-N-acetylmuramoylalanyl-D-glutamyl-2,6-diaminopimelate--D-alanyl-D-alanine ligase (EC 6.3.2.10)	1.4366	0.656866	29	29	9	20	127
contig_94_gene2	NODE_94_length_35439_cov_71.606110	457	1305	1	DegV family protein	0.538246	0.925353	10	29	7	24	27
contig_92_gene26	NODE_92_length_25857_cov_98.441193	21909	22241	-1	protein from nitrogen regulatory protein P-II (GLNB) family, ortholog YAAQ B. subtilis	-0.596276	0.95517	44	29	19	106	83
contig_121_gene10	NODE_121_length_14970_cov_89.396660	12823	13806	-1	Glycosyltransferase related enzyme	-0.684831	0.973222	37	29	8	39	25
contig_71_gene2	NODE_71_length_41353_cov_59.426861	1265	1612	-1	hypothetical protein	0.505976	0.976434	16	29	14	21	32
contig_9_gene62	NODE_9_length_120959_cov_77.454727	62456	63142	1	tRNA (Guanine37-N1) -methyltransferase (EC 2.1.1.31)	-0.54665	0.984946	44	29	14	35	34
contig_38_gene44	NODE_38_length_76062_cov_73.429321	43459	44718	-1	Histidyl-tRNA synthetase (EC 6.1.1.21)	-0.331735	0.990647	67	29	19	67	94
contig_227_gene4	NODE_227_length_31773_cov_60.948132	3251	3664	1	Peptide deformylase (EC 3.5.1.88)	0.226625	0.999917	9	29	6	30	22
contig_42_gene6	NODE_42_length_21770_cov_63.049519	8525	9553	-1	2-keto-3-deoxy-D-arabino-heptulosonate-7-phosphate synthase I alpha (EC 2.5.1.54)	0.416831	1	40	29	13	100	181
contig_146_gene9	NODE_146_length_18602_cov_74.807922	6672	7478	-1	FIG00531546: hypothetical protein	0.307082	1	76	29	113	178	327
contig_253_gene2	NODE_253_length_4057_cov_107.563469	1738	1968	-1	no significant homology.	0.206961	1	21	29	33	30	39
contig_47_gene7	NODE_47_length_63289_cov_87.057564	7069	8028	1	Sarcosine oxidase alpha subunit (EC 1.5.3.1)	0.143467	1	19	29	7	32	35
contig_170_gene4	NODE_170_length_9138_cov_74.309258	2536	2682	-1	FIG00524829: hypothetical protein	0.141024	1	20	29	12	37	42
contig_202_gene10	NODE_202_length_9104_cov_97.222427	5457	5786	1	no significant homology 2 putative transmembrane regions were found by PSORT.	-0.115541	1	49	29	15	80	108
contig_30_gene6	NODE_30_length_31264_cov_83.124229	7331	8032	1	FIG017108: hypothetical protein	-0.182581	1	36	29	8	34	43
contig_163_gene27	NODE_163_length_31429_cov_74.449677	29093	30037	-1	Oligopeptide transport system permease protein OppC (TC 3.A.1.5.1)	-0.211011	1	6	29	4	332	288
contig_119_gene5	NODE_119_length_19811_cov_102.549294	3473	4192	-1	rRNA small subunit methyltransferase, glucose inhibited division protein GidB	-0.322228	1	41	29	12	57	61
contig_9_gene96	NODE_9_length_120959_cov_77.454727	100461	101360	1	Permease of the drug/metabolite transporter (DMT) superfamily	-0.520114	1	22	29	7	37	17
contig_171_gene9	NODE_171_length_16506_cov_57.160065	7821	8246	1	Glutathione peroxidase family protein	-2.7459	0.0347465	209	28	30	561	100
contig_176_gene18	NODE_176_length_72911_cov_70.991028	18647	20053	-1	Amino acid permease	-2.30207	0.142988	99	28	13	142	27
contig_40_gene1	NODE_40_length_28503_cov_96.955620	25	384	-1	Methylglyoxal synthase (EC 4.2.3.3)	-2.09135	0.229984	80	28	16	99	20
contig_79_gene18	NODE_79_length_30285_cov_80.111374	17520	18155	1	FIG00523106: hypothetical protein	1.8799	0.294007	8	28	33	31	136
contig_163_gene20	NODE_163_length_31429_cov_74.449677	20579	21409	-1	Dipeptide transport system permease protein DppC (TC 3.A.1.5.2)	1.06782	0.560897	8	28	3	5	4
contig_143_gene6	NODE_143_length_13151_cov_92.003723	7804	8979	-1	Cobalt-zinc-cadmium resistance protein	0.818985	0.756663	9	28	4	12	16
contig_9_gene61	NODE_9_length_120959_cov_77.454727	61933	62433	1	16S rRNA processing protein RimM	-0.711	0.908325	56	28	16	36	38
contig_5_gene72	NODE_5_length_85387_cov_76.971367	77063	77707	1	FIG011945: O-methyltransferase family protein	-0.652314	0.95517	42	28	7	52	41
contig_47_gene8	NODE_47_length_63289_cov_87.057564	8068	8631	-1	putative acyl-CoA thioesterase	0.409814	0.956982	11	28	3	16	14
contig_27_gene11	NODE_27_length_22010_cov_84.143661	14252	15088	1	DegV family protein	-0.723561	0.989338	27	28	1	32	13
contig_180_gene2	NODE_180_length_10855_cov_86.734314	553	963	1	FIG00513492: hypothetical protein	-0.504674	0.990647	37	28	4	57	48
contig_28_gene41	NODE_28_length_71255_cov_75.202965	51597	53129	1	Proposed peptidoglycan lipid II flippase MurJ	0.370631	1	17	28	6	24	33
contig_47_gene29	NODE_47_length_63289_cov_87.057564	30629	31618	1	tRNA (5-methylaminomethyl-2-thiouridylate)-methyltransferase (EC 2.1.1.61)	0.279179	1	21	28	3	27	40
contig_3_gene8	NODE_3_length_45207_cov_73.319107	7618	8010	1	FIG025307: hypothetical protein	0.256596	1	25	28	7	20	36
contig_94_gene33	NODE_94_length_35439_cov_71.606110	27940	28242	1	Rhodanese-like domain protein	0.204618	1	6	28	34	49	43
contig_201_gene11	NODE_201_length_11351_cov_74.052773	9360	11336	-1	5-methyltetrahydrofolate--homocysteine methyltransferase (EC 2.1.1.13)	-0.246629	1	28	28	6	48	46
contig_72_gene18	NODE_72_length_65007_cov_99.269928	21423	23027	-1	NAD(FAD)-utilizing dehydrogenase, sll0175 homolog	-0.309194	1	16	28	11	28	12
contig_110_gene12	NODE_110_length_25941_cov_82.972397	11173	11313	-1	hypothetical protein	-0.334886	1	24	28	0	21	13
contig_175_gene6	NODE_175_length_16458_cov_88.528740	4618	5349	-1	RNA polymerase sigma factor for flagellar operon	-0.349917	1	38	28	20	45	46
contig_28_gene22	NODE_28_length_71255_cov_75.202965	24584	25192	-1	Flavoredoxin	-0.35111	1	30	28	4	31	27
contig_46_gene3	NODE_46_length_38176_cov_79.274597	1612	2628	1	Tryptophanyl-tRNA synthetase (EC 6.1.1.2)	-0.365309	1	46	28	10	56	63
contig_37_gene6	NODE_37_length_30441_cov_90.346115	7436	7663	1	FIG00518823: hypothetical protein	-0.417518	1	15	28	44	93	61
contig_30_gene21	NODE_30_length_31264_cov_83.124229	20626	21993	1	RNA methyltransferase, TrmA family	-0.49715	1	31	28	2	37	27
contig_61_gene16	NODE_61_length_35667_cov_59.262821	16409	17671	1	Beta-ureidopropionase (EC 3.5.1.6)	5.49539	5.38695e-06	0	27	4	0	13
contig_184_gene28	NODE_184_length_30563_cov_83.209930	29073	29876	1	Beta-lactamase (EC 3.5.2.6)	4.17313	0.000554983	0	27	12	2	52
contig_60_gene19	NODE_60_length_28852_cov_73.719360	23571	23804	-1	hypothetical protein	-1.6968	0.48409	24	27	35	135	26
contig_252_gene3	NODE_252_length_5055_cov_77.329376	2737	3021	1	anti-anti-sigma factor	1.03216	0.67051	5	27	6	21	34
contig_114_gene3	NODE_114_length_25203_cov_91.571281	984	1448	1	acetobutylicum phosphotransbutyrylase	1.21861	0.673347	12	27	22	35	99
contig_43_gene2	NODE_43_length_12731_cov_80.926010	582	1313	1	Choline binding protein A	0.594941	0.842693	7	27	20	16	12
contig_115_gene13	NODE_115_length_26304_cov_86.500610	15154	16005	-1	dTDP-4-dehydrorhamnose reductase (EC 1.1.1.133)	-0.467041	0.984946	45	27	10	59	59
contig_168_gene2	NODE_168_length_6914_cov_90.030083	1303	2796	-1	Galactose-1-phosphate uridylyltransferase (EC 2.7.7.10)	0.537996	0.990647	20	27	20	33	60
contig_72_gene27	NODE_72_length_65007_cov_99.269928	34633	35523	-1	two-component sensor histidine kinase	0.469876	0.990647	16	27	41	28	43
contig_161_gene8	NODE_161_length_6199_cov_91.828362	4201	5880	-1	Conserved protein, with a weak D-galactarate dehydratase/altronate hydrolase domain	0.359083	0.999917	13	27	10	29	35
contig_119_gene15	NODE_119_length_19811_cov_102.549294	13166	13372	1	FIG002958: hypothetical protein	0.585464	1	29	27	7	16	53
contig_199_gene1	NODE_199_length_14491_cov_87.896484	219	440	1	Methyl-accepting chemotaxis protein I (serine chemoreceptor protein)	0.505671	1	41	27	5	62	142
contig_53_gene11	NODE_53_length_21992_cov_83.933113	13353	14045	1	hypothetical protein	0.277862	1	34	27	25	38	74
contig_49_gene9	NODE_49_length_20547_cov_68.795929	8635	9198	-1	hypothetical protein	0.0200892	1	43	27	22	47	79
contig_104_gene12	NODE_104_length_23191_cov_92.632790	12202	15555	-1	ATP-dependent DNA helicase UvrD/PcrA	0.0152829	1	30	27	25	29	43
contig_18_gene23	NODE_18_length_23062_cov_100.255051	20476	21420	1	Fructokinase (EC 2.7.1.4)	-0.0453524	1	19	27	9	23	20
contig_249_gene2	NODE_249_length_3230_cov_82.838387	1226	1486	1	Zinc finger domain-containing protein	-0.224872	1	52	27	28	87	109
contig_8_gene2	NODE_8_length_10648_cov_90.694588	2511	3059	-1	Signal peptidase I (EC 3.4.21.89)	-0.270554	1	29	27	7	31	31
contig_60_gene14	NODE_60_length_28852_cov_73.719360	19882	20439	-1	Substrate-specific component MtsA of methionine-regulated ECF transporter	-0.424851	1	31	27	6	27	23
contig_47_gene58	NODE_47_length_63289_cov_87.057564	59635	60396	1	Stage II sporulation protein related to metaloproteases (SpoIIQ)	3.39502	0.0197396	27	26	37	23	602
contig_3_gene35	NODE_3_length_45207_cov_73.319107	28567	28764	1	Stage III sporulation protein AC	3.37144	0.031211	35	26	26	5	496
contig_70_gene5	NODE_70_length_23711_cov_57.885242	5322	5999	-1	hypothetical protein	-2.7674	0.0424552	182	26	66	108	23
contig_90_gene7	NODE_90_length_12275_cov_97.017273	7994	8980	1	Transporter	-0.829215	0.877914	53	26	4	13	18
contig_350_gene1	NODE_350_length_11464_cov_83.564636	17	856	1	Maltose/maltodextrin transport ATP-binding protein MalK (EC 3.6.3.19); Multiple sugar ABC transporter, ATP-binding protein	-0.447233	0.886676	273	26	63	243	418
contig_14_gene1	NODE_14_length_76224_cov_57.471622	30	221	1	conserved hypothetical protein	0.585699	0.93273	9	26	27	28	35
contig_116_gene8	NODE_116_length_15708_cov_77.086327	4612	4752	1	hypothetical protein	0.633637	0.943336	15	26	11	11	23
contig_26_gene22	NODE_26_length_89325_cov_78.528419	21702	23129	1	Sodium/glycine symporter GlyP	0.668723	0.9809	22	26	2	136	252
contig_82_gene13	NODE_82_length_16950_cov_55.730030	15722	16291	1	FIG00519840: hypothetical protein	-0.501195	0.990647	27	26	17	105	79
contig_118_gene19	NODE_118_length_47690_cov_72.941185	11003	11179	-1	hypothetical protein	0.361544	0.998623	15	26	14	11	14
contig_168_gene3	NODE_168_length_6914_cov_90.030083	2898	3887	-1	UDP-glucose 4-epimerase (EC 5.1.3.2)	0.439384	1	26	26	21	35	69
contig_94_gene26	NODE_94_length_35439_cov_71.606110	22590	22925	-1	hypothetical protein	0.171046	1	10	26	8	47	46
contig_167_gene2	NODE_167_length_25478_cov_87.847710	1181	2428	1	Magnesium transporter	-0.0880549	1	26	26	14	25	30
contig_144_gene4	NODE_144_length_6361_cov_77.882095	4093	6195	-1	Cell division protein FtsA	-0.155971	1	15	26	4	36	24
contig_220_gene9	NODE_220_length_13088_cov_76.803177	8831	9880	-1	HD-GYP hydrolase domain containing protein	-0.174387	1	22	26	5	57	53
contig_167_gene12	NODE_167_length_25478_cov_87.847710	11835	13367	1	Vancomycin B-type resistance protein VanW	-0.220512	1	29	26	4	29	32
contig_312_gene7	NODE_312_length_5467_cov_79.514359	4451	5050	1	Substrate-specific component PanT of predicted pantothenate ECF transporter	-0.285907	1	24	26	11	33	27
contig_149_gene20	NODE_149_length_32140_cov_101.366928	25621	26172	1	Stage V sporulation protein T, AbrB family transcriptional regulator (SpoVT)	-0.741246	1	9	26	23	59	18
contig_163_gene28	NODE_163_length_31429_cov_74.449677	30050	30976	-1	Oligopeptide transport system permease protein OppB (TC 3.A.1.5.1)	-1.05574	0.717576	4	25	7	388	180
contig_84_gene10	NODE_84_length_56024_cov_89.424515	11433	12362	-1	8-oxoguanine-DNA-glycosylase	-0.881432	0.788261	56	25	16	72	55
contig_101_gene3	NODE_101_length_3551_cov_86.778656	1161	1838	-1	Uracil-DNA glycosylase, family 1	0.635416	0.884087	8	25	8	16	19
contig_201_gene6	NODE_201_length_11351_cov_74.052773	5410	5595	-1	Ortholog of S. aureus MRSA252 (BX571856) SAR1351	-0.820777	0.931094	29	25	4	55	29
contig_155_gene3	NODE_155_length_9935_cov_104.771011	3058	4890	-1	Neopullulanase (EC 3.2.1.135)	0.823925	0.953289	41	25	19	151	356
contig_87_gene24	NODE_87_length_79450_cov_59.868332	19693	20484	1	FIG00529811: hypothetical protein	0.612654	0.968259	15	25	9	31	56
contig_60_gene21	NODE_60_length_28852_cov_73.719360	24813	25577	-1	Exodeoxyribonuclease III (EC 3.1.11.2)	-0.481437	0.9809	45	25	31	53	56
contig_56_gene13	NODE_56_length_27207_cov_81.986732	13896	15365	1	Aminoacyl-histidine dipeptidase (Peptidase D) (EC 3.4.13.3)	-0.673594	0.9809	25	25	11	48	27
contig_71_gene15	NODE_71_length_41353_cov_59.426861	15608	16558	1	Vitamin B12 ABC transporter, B12-binding component BtuF	0.488918	0.990647	18	25	6	13	27
contig_3_gene15	NODE_3_length_45207_cov_73.319107	11855	12769	1	Ribosomal large subunit pseudouridine synthase D (EC 4.2.1.70)	-0.570871	0.990647	30	25	11	43	31
contig_26_gene35	NODE_26_length_89325_cov_78.528419	35940	37730	1	GTP-binding protein HflX	-0.529923	0.998623	28	25	5	55	39
contig_170_gene2	NODE_170_length_9138_cov_74.309258	759	893	-1	hypothetical protein	-0.683108	0.999917	20	25	16	41	18
contig_51_gene16	NODE_51_length_26875_cov_75.214066	17127	18251	1	Permease	0.359884	1	14	25	3	29	37
contig_158_gene7	NODE_158_length_13339_cov_68.633858	3723	5039	1	Hemolysins and related proteins containing CBS domains	0.345749	1	18	25	5	26	39
contig_207_gene5	NODE_207_length_21080_cov_69.035103	3484	4098	-1	Acetyltransferase	0.300629	1	16	25	19	27	35
contig_75_gene22	NODE_75_length_49818_cov_68.072365	24613	26061	1	Potassium uptake protein TrkH	0.240776	1	18	25	1	13	18
contig_46_gene20	NODE_46_length_38176_cov_79.274597	25892	28150	1	ATP-dependent Clp protease ATP-binding subunit ClpA	0.236742	1	18	25	8	25	34
contig_253_gene3	NODE_253_length_4057_cov_107.563469	1989	3395	-1	Glycerol-3-phosphate dehydrogenase (EC 1.1.5.3)	0.176106	1	20	25	20	31	40
contig_3_gene9	NODE_3_length_45207_cov_73.319107	8023	8757	1	Division initiation protein	0.144822	1	22	25	8	27	38
contig_399_gene4	NODE_399_length_3313_cov_67.859344	2349	3071	1	FIG00589690: hypothetical protein	0.0982753	1	16	25	6	28	28
contig_252_gene2	NODE_252_length_5055_cov_77.329376	725	2725	1	Methyl-accepting chemotaxis protein	0.0669287	1	11	25	8	46	41
contig_184_gene22	NODE_184_length_30563_cov_83.209930	21871	22767	1	Signal transduction histidine kinase	-0.0243433	1	17	25	19	32	30
contig_554_gene3	NODE_554_length_2085_cov_70.031174	1581	1775	1	hypothetical protein	-0.117101	1	21	25	28	37	36
contig_114_gene21	NODE_114_length_25203_cov_91.571281	20763	21236	1	FIG00525818: hypothetical protein	-0.218082	1	20	25	11	69	60
contig_248_gene22	NODE_248_length_23007_cov_70.699570	15545	16222	1	Similar to pipB	-0.261154	1	16	25	1	28	17
contig_3_gene49	NODE_3_length_45207_cov_73.319107	39676	40602	1	NAD kinase (EC 2.7.1.23)	-0.304895	1	37	25	12	44	51
contig_146_gene11	NODE_146_length_18602_cov_74.807922	8970	9632	-1	Nucleolar, serine-rich protein with a role in preribosome assembly or transport; may function as a chaperone of small nucleolar ribonucleoprotein particles (snoRNPs); immunologically and structurally to rat Nopp140	-0.531537	1	17	25	2	53	28
contig_40_gene16	NODE_40_length_28503_cov_96.955620	16884	18104	1	Proton/glutamate symport protein @ Sodium/glutamate symport protein	-2.66725	0.104048	17	24	3	249	20
contig_181_gene6	NODE_181_length_28012_cov_61.077610	7224	8687	-1	FIG00524490: hypothetical protein	1.57534	0.36728	6	24	3	7	25
contig_140_gene14	NODE_140_length_14679_cov_71.711357	12202	12984	-1	FIG00512717: hypothetical protein	-1.34048	0.671319	38	24	8	51	16
contig_207_gene8	NODE_207_length_21080_cov_69.035103	5383	6975	-1	FIG00532716: hypothetical protein	1.003	0.766902	12	24	19	19	48
contig_43_gene9	NODE_43_length_12731_cov_80.926010	9900	10049	1	FIG00528114: hypothetical protein	-0.939831	0.788261	57	24	4	15	21
contig_24_gene22	NODE_24_length_42291_cov_79.764465	25058	26113	1	FIG00522075: hypothetical protein	-1.20906	0.792206	4	24	14	110	29
contig_119_gene4	NODE_119_length_19811_cov_102.549294	2580	3359	-1	Chromosome (plasmid) partitioning protein ParB / Stage 0 sporulation protein J	-0.831204	0.859971	47	24	13	71	51
contig_91_gene27	NODE_91_length_42528_cov_60.406109	38950	39924	1	Chromosome (plasmid) partitioning protein ParA / Sporulation initiation inhibitor protein Soj	-0.71204	0.877853	58	24	39	66	63
contig_26_gene43	NODE_26_length_89325_cov_78.528419	46728	47168	1	putative type IV pilin	-0.590409	0.892332	90	24	16	178	179
contig_532_gene1	NODE_532_length_2577_cov_58.985641	263	487	-1	conserved hypothetical protein	0.764508	0.896567	11	24	23	22	40
contig_196_gene10	NODE_196_length_11749_cov_55.081539	8672	10195	1	no significant homology.	0.825407	0.911805	17	24	6	36	84
contig_73_gene1	NODE_73_length_27104_cov_101.264908	62	2005	-1	Methionyl-tRNA synthetase (EC 6.1.1.10)	-0.464274	0.943336	76	24	5	62	93
contig_44_gene13	NODE_44_length_9637_cov_66.195808	8445	8561	-1	hypothetical protein	0.831514	0.945304	22	24	22	23	71
contig_134_gene22	NODE_134_length_31353_cov_70.595123	18784	19650	1	Thioredoxin reductase (EC 1.8.1.9)	0.379049	0.990647	8	24	14	33	36
contig_44_gene14	NODE_44_length_9637_cov_66.195808	8536	9396	-1	Esterase/lipase-like protein	0.493165	1	25	24	27	53	102
contig_79_gene20	NODE_79_length_30285_cov_80.111374	19230	21155	1	COG0488: ATPase components of ABC transporters with duplicated ATPase domains	0.243507	1	18	24	4	33	45
contig_124_gene6	NODE_124_length_20186_cov_82.634750	5949	8468	-1	Probable calcium-transporting ATPase	0.166642	1	14	24	2	15	15
contig_146_gene6	NODE_146_length_18602_cov_74.807922	3663	4292	-1	Thiol:disulfide oxidoreductase related to ResA	0.150125	1	23	24	14	30	45
contig_202_gene11	NODE_202_length_9104_cov_97.222427	5807	7744	1	Phosphoesterase, DHH family protein	0.121237	1	36	24	11	49	82
contig_52_gene18	NODE_52_length_21777_cov_73.111816	20662	21660	-1	Hexuronate utilization operon transcriptional repressor ExuR	0.104695	1	15	24	7	28	29
contig_230_gene17	NODE_230_length_26557_cov_86.119179	18630	19121	1	Flavodoxin	0.0227243	1	17	24	14	84	91
contig_150_gene3	NODE_150_length_8209_cov_99.169449	2104	5307	1	RND multidrug efflux transporter; Acriflavin resistance protein	-0.0634736	1	29	24	5	15	25
contig_357_gene1	NODE_357_length_2831_cov_71.387497	210	1190	1	hypothetical protein	-0.0798172	1	30	24	23	58	71
contig_20_gene53	NODE_20_length_73290_cov_70.500381	62219	62674	1	hypothetical protein	-0.096004	1	10	24	8	63	52
contig_253_gene4	NODE_253_length_4057_cov_107.563469	3408	3920	-1	Transcriptional repressor for NAD biosynthesis in gram-positives	-0.169599	1	21	24	17	34	31
contig_30_gene5	NODE_30_length_31264_cov_83.124229	5494	7347	1	FIG092679: Fe-S oxidoreductase	-0.230127	1	32	24	4	29	37
contig_277_gene1	NODE_277_length_19640_cov_78.281464	144	1331	1	LSU m5C1962 methyltransferase RlmI	-0.28782	1	20	24	5	33	26
contig_61_gene18	NODE_61_length_35667_cov_59.262821	18691	19467	1	Pyrimidine ABC transporter, transmembrane component 1	6.07713	1.90428e-06	0	23	1	0	1
contig_124_gene17	NODE_124_length_20186_cov_82.634750	18578	20185	-1	Cation-transporting ATPase	3.1283	0.0363731	12	23	31	7	180
contig_65_gene1	NODE_65_length_11024_cov_96.826653	69	914	1	degV family protein	-1.40658	0.529237	22	23	85	251	89
contig_47_gene36	NODE_47_length_63289_cov_87.057564	38160	38747	1	Thymidine kinase (EC 2.7.1.21)	-1.05803	0.789808	31	23	7	64	28
contig_45_gene4	NODE_45_length_4309_cov_71.626595	2128	2964	1	FIG00514536: hypothetical protein	-0.6971	0.910918	43	23	3	66	53
contig_175_gene5	NODE_175_length_16458_cov_88.528740	4051	4599	-1	FIG00515019: hypothetical protein	-0.517931	0.998623	29	23	9	38	30
contig_47_gene28	NODE_47_length_63289_cov_87.057564	29931	30614	1	Stage II sporulation protein required for processing of pro-sigma-E (SpoIIR)	0.259934	1	22	23	3	28	46
contig_47_gene9	NODE_47_length_63289_cov_87.057564	8649	9281	-1	endodeoxyribonuclease RusA family protein	0.239027	1	10	23	2	18	14
contig_170_gene5	NODE_170_length_9138_cov_74.309258	2745	3824	-1	conserved hypothetical protein	-0.0233962	1	24	23	7	24	32
contig_175_gene11	NODE_175_length_16458_cov_88.528740	10458	12296	-1	Flagellar biosynthesis protein FliR / Flagellar biosynthesis protein FlhB	-0.218612	1	21	23	3	28	25
contig_58_gene16	NODE_58_length_28039_cov_83.117874	17125	17874	1	FIG00527171: hypothetical protein	-0.436928	1	26	23	2	18	15
contig_79_gene24	NODE_79_length_30285_cov_80.111374	28032	29294	-1	Uracil permease	-0.545282	1	18	23	1	12	1
contig_22_gene21	NODE_22_length_26895_cov_57.350658	18519	19109	1	similar to Transcriptional regulator	6.35902	2.01538e-06	0	22	8	0	58
contig_171_gene8	NODE_171_length_16506_cov_57.160065	7563	7709	1	hypothetical protein	-2.79025	0.033512	158	22	23	428	72
contig_100_gene28	NODE_100_length_29216_cov_74.810616	25323	25787	-1	6,7-dimethyl-8-ribityllumazine synthase (EC 2.5.1.9)	-2.20734	0.124211	134	22	31	44	23
contig_28_gene37	NODE_28_length_71255_cov_75.202965	46690	47277	1	LSU ribosomal protein L25p	1.98726	0.285091	13	22	57	49	259
contig_195_gene5	NODE_195_length_24400_cov_55.469589	5457	6701	1	N-carbamoyl-L-amino acid hydrolase (EC 3.5.1.87)	1.81985	0.308537	7	22	5	8	43
contig_65_gene9	NODE_65_length_11024_cov_96.826653	5381	6898	-1	conserved hypothetical protein	1.95074	0.331222	23	22	74	57	333
contig_9_gene93	NODE_9_length_120959_cov_77.454727	97184	98491	1	FIG007959: peptidase, M16 family	-1.23842	0.655194	35	22	9	113	48
contig_285_gene20	NODE_285_length_16791_cov_60.804657	14189	14581	1	hypothetical protein	0.733726	0.888667	9	22	17	20	34
contig_26_gene9	NODE_26_length_89325_cov_78.528419	8579	8785	-1	Transcriptional regulator, Cro/CI family	0.543814	0.925353	7	22	16	18	19
contig_220_gene12	NODE_220_length_13088_cov_76.803177	12139	12297	-1	FIG00516526: hypothetical protein	-0.798047	0.960963	20	22	21	50	23
contig_149_gene22	NODE_149_length_32140_cov_101.366928	27851	29302	1	Nucleoside triphosphate pyrophosphohydrolase MazG	0.711838	0.968681	19	22	10	33	77
contig_220_gene10	NODE_220_length_13088_cov_76.803177	9938	11005	-1	HD-GYP hydrolase domain containing protein	-0.613739	0.974397	24	22	4	69	46
contig_11_gene36	NODE_11_length_53244_cov_97.528038	37136	37288	-1	hypothetical protein	-0.659086	0.9809	31	22	8	18	14
contig_170_gene7	NODE_170_length_9138_cov_74.309258	5244	9143	-1	Activator of (R)-2-hydroxyglutaryl-CoA dehydratase	0.567258	0.984946	14	22	13	39	67
contig_233_gene3	NODE_233_length_10295_cov_88.801552	4549	5109	1	conserved hypothetical protein	0.263657	0.984946	8	22	5	14	8
contig_48_gene2	NODE_48_length_27829_cov_72.015053	1400	1675	1	hypothetical protein	0.461902	0.998623	9	22	7	53	73
contig_14_gene2	NODE_14_length_76224_cov_57.471622	682	1431	1	Transcriptional regulator, DeoR family	0.328394	1	14	22	10	15	19
contig_72_gene28	NODE_72_length_65007_cov_99.269928	35957	36649	-1	Response regulator receiver	0.205623	1	20	22	41	30	44
contig_7_gene2	NODE_7_length_17654_cov_90.576302	1787	2992	1	Alanyl-tRNA synthetase family protein	0.118684	1	17	22	5	28	33
contig_233_gene5	NODE_233_length_10295_cov_88.801552	5722	6717	-1	Protease IV (EC 3.4.21.-)	0.0958872	1	15	22	10	47	53
contig_106_gene6	NODE_106_length_18371_cov_70.139458	8862	9491	-1	possible phosphoglycerate mutase	0.0894936	1	13	22	12	30	30
contig_53_gene1	NODE_53_length_21992_cov_83.933113	50	919	-1	MSM (multiple sugar metabolism) operon regulatory protein	0.0591375	1	7	22	4	24	14
contig_230_gene18	NODE_230_length_26557_cov_86.119179	19145	19666	1	putative NADH dehydrogenase/NAD(P)H nitroreductase	0.0299966	1	15	22	14	79	85
contig_16_gene18	NODE_16_length_19986_cov_88.651810	18435	19064	1	Membrane associated protein	-0.0878115	1	76	22	11	144	214
contig_149_gene6	NODE_149_length_32140_cov_101.366928	7734	8345	1	DNA-3-methyladenine glycosylase II (EC 3.2.2.21)	-0.165102	1	22	22	31	46	46
contig_106_gene13	NODE_106_length_18371_cov_70.139458	15066	16760	-1	SOS-response repressor and protease LexA (EC 3.4.21.88)	-0.339375	1	18	22	7	38	28
contig_167_gene1	NODE_167_length_25478_cov_87.847710	975	1103	1	hypothetical protein	-0.585486	1	28	22	17	14	11
contig_61_gene20	NODE_61_length_35667_cov_59.262821	20344	21411	1	Pyrimidine ABC transporter, substrate-binding component	6.42882	6.53403e-07	0	21	1	0	2
contig_61_gene19	NODE_61_length_35667_cov_59.262821	19486	20253	1	Pyrimidine ABC transporter, transmembrane component 2	5.95524	2.98988e-06	0	21	1	0	1
contig_38_gene31	NODE_38_length_76062_cov_73.429321	27035	28063	-1	Molybdopterin biosynthesis protein MoeA	2.46648	0.0503865	2	21	0	2	9
contig_164_gene17	NODE_164_length_28328_cov_70.047089	17536	18549	-1	Hydroxymethylpyrimidine ABC transporter, substrate-binding component	2.60879	0.110467	14	21	6	13	175
contig_38_gene30	NODE_38_length_76062_cov_73.429321	25806	27014	-1	Molybdopterin biosynthesis protein MoeA	1.83996	0.190835	3	21	0	3	8
contig_14_gene50	NODE_14_length_76224_cov_57.471622	57311	58012	-1	hypothetical protein	1.38516	0.351808	2	21	2	7	9
contig_473_gene1	NODE_473_length_2446_cov_69.368355	318	1997	-1	conserved protein (pathogens)	-1.45387	0.467303	61	21	2	82	38
contig_146_gene10	NODE_146_length_18602_cov_74.807922	7750	8805	-1	Methyl-accepting chemotaxis protein	-1.44407	0.487562	51	21	23	93	39
contig_60_gene15	NODE_60_length_28852_cov_73.719360	20711	21157	-1	hypothetical protein	-1.01989	0.701652	55	21	7	63	46
contig_127_gene1	NODE_127_length_19542_cov_103.046722	91	1416	-1	Spore cortex-lytic enzyme pre-pro-form	-1.22455	0.761429	14	21	27	77	21
contig_65_gene4	NODE_65_length_11024_cov_96.826653	1754	1942	-1	Ferredoxin	-1.33785	0.786885	12	21	19	61	10
contig_164_gene4	NODE_164_length_28328_cov_70.047089	3438	3551	-1	hypothetical protein	-0.801927	0.858488	49	21	5	43	41
contig_71_gene6	NODE_71_length_41353_cov_59.426861	4697	5767	1	Glycerol dehydrogenase (EC 1.1.1.6)	0.576867	0.861087	6	21	4	12	10
contig_24_gene37	NODE_24_length_42291_cov_79.764465	41573	42238	-1	Cobalt-precorrin-2 C20-methyltransferase (EC 2.1.1.130)	-0.662439	0.934263	41	21	4	14	21
contig_161_gene7	NODE_161_length_6199_cov_91.828362	3918	4118	1	hypothetical protein	-0.74286	0.973697	20	21	14	45	22
contig_344_gene2	NODE_344_length_2953_cov_75.945816	1438	2253	-1	FIG01282651: hypothetical protein	-0.434647	0.986369	37	21	10	55	57
contig_44_gene12	NODE_44_length_9637_cov_66.195808	7963	8448	-1	conserved hypothetical protein	0.555366	1	28	21	14	38	91
contig_28_gene42	NODE_28_length_71255_cov_75.202965	53193	54491	1	TPR/glycosyl transferase domain protein	0.377306	1	17	21	6	28	47
contig_30_gene16	NODE_30_length_31264_cov_83.124229	15785	16690	1	Similar to ribosomal large subunit pseudouridine synthase D, CAC1266-type	0.234914	1	15	21	5	21	28
contig_12_gene10	NODE_12_length_22474_cov_82.590279	11242	12075	1	Methionine ABC transporter substrate-binding protein	0.167452	1	31	21	11	54	88
contig_70_gene6	NODE_70_length_23711_cov_57.885242	6290	7168	-1	Ribosomal protein L11 methyltransferase (EC 2.1.1.-)	0.133291	1	17	21	21	32	41
contig_441_gene4	NODE_441_length_6218_cov_66.788033	3187	4863	-1	Zn-dependent hydrolase, RNA-metabolising, CPSF 100 kDa analog	0.110478	1	19	21	6	33	43
contig_12_gene4	NODE_12_length_22474_cov_82.590279	1967	3991	1	Pyrophosphate-energized proton pump (EC 3.6.1.1)	0.0272926	1	24	21	43	68	84
contig_182_gene6	NODE_182_length_12323_cov_94.431549	10104	11747	-1	Choline binding protein A	-0.0679232	1	27	21	10	36	48
contig_149_gene15	NODE_149_length_32140_cov_101.366928	18020	18706	1	Response regulator (CheY-like receiver domain and HTH-type DNA-binding domain)	-0.0997016	1	19	21	4	31	33
contig_28_gene51	NODE_28_length_71255_cov_75.202965	62807	63949	1	conserved protein	-0.101443	1	12	21	2	22	15
contig_327_gene1	NODE_327_length_2066_cov_75.619553	985	1722	1	regulatory protein GntR, HTH	-0.113829	1	13	21	2	27	21
contig_163_gene13	NODE_163_length_31429_cov_74.449677	13636	14373	-1	FIG145533: hypothetical protein	-0.183489	1	22	21	8	19	21
contig_9_gene56	NODE_9_length_120959_cov_77.454727	58336	59244	1	Signal recognition particle receptor protein FtsY (=alpha subunit) (TC 3.A.5.1.1)	-0.199716	1	38	21	12	41	60
contig_115_gene18	NODE_115_length_26304_cov_86.500610	20295	21353	1	capsular polysaccharide biosynthesis protein	-0.200823	1	12	21	3	26	17
contig_8_gene4	NODE_8_length_10648_cov_90.694588	3905	4471	-1	Signal peptidase I (EC 3.4.21.89)	-0.249961	1	20	21	6	31	28
contig_7_gene6	NODE_7_length_17654_cov_90.576302	6455	7897	-1	GAF domain/HD domain protein	-0.253174	1	15	21	9	60	49
contig_257_gene3	NODE_257_length_6849_cov_93.566650	4050	6056	-1	Methyl-accepting chemotaxis protein	-0.30026	1	22	21	5	18	16
contig_14_gene59	NODE_14_length_76224_cov_57.471622	68113	69030	1	regulatory protein, LysR:LysR, substrate-binding	-0.321531	1	16	21	7	36	26
contig_24_gene24	NODE_24_length_42291_cov_79.764465	28194	29303	-1	HD-GYP hydrolase domain containing protein	-0.453632	1	24	21	3	30	23
contig_554_gene2	NODE_554_length_2085_cov_70.031174	1009	1440	1	hypothetical protein	-0.481395	1	24	21	19	40	31
contig_100_gene6	NODE_100_length_29216_cov_74.810616	5897	7378	-1	Betaine aldehyde dehydrogenase (EC 1.2.1.8)	5.23665	3.06624e-05	1	20	15	2	164
contig_238_gene5	NODE_238_length_3811_cov_82.778008	3068	3643	-1	Substrate-specific component RibU of riboflavin ECF transporter	-3.30099	0.0203511	100	20	40	132	6
contig_195_gene4	NODE_195_length_24400_cov_55.469589	4458	5402	1	D-3-phosphoglycerate dehydrogenase (EC 1.1.1.95)	2.01312	0.245723	7	20	4	5	42
contig_65_gene2	NODE_65_length_11024_cov_96.826653	917	1375	1	Transcriptional regulator PadR-like	-1.21974	0.678024	14	20	42	156	59
contig_350_gene2	NODE_350_length_11464_cov_83.564636	906	1850	1	transcriptional regulator, CdaR	-0.715216	0.718823	190	20	41	128	210
contig_135_gene1	NODE_135_length_10241_cov_63.287571	832	1602	-1	acetyltransferase, GNAT family	1.05974	0.725381	9	20	4	12	32
contig_20_gene4	NODE_20_length_73290_cov_70.500381	3992	4408	1	conserved hypothetical protein	-1.15735	0.747788	29	20	2	48	19
contig_43_gene8	NODE_43_length_12731_cov_80.926010	9167	9790	1	Cobalt-precorrin-8x methylmutase (EC 5.4.1.2)	-0.982584	0.780367	43	20	2	14	15
contig_119_gene11	NODE_119_length_19811_cov_102.549294	9322	9699	-1	Ribonuclease P protein component (EC 3.1.26.5)	-0.851983	0.838978	43	20	7	43	35
contig_181_gene5	NODE_181_length_28012_cov_61.077610	5988	6971	-1	Sucrose operon repressor ScrR, LacI family	0.689703	0.880994	7	20	4	16	23
contig_147_gene13	NODE_147_length_21457_cov_97.321198	17168	18817	-1	Sulfate permease	0.87809	0.888737	13	20	5	22	55
contig_560_gene1	NODE_560_length_1350_cov_76.614075	287	970	1	Methionine synthase activation domain (EC 2.1.1.13)	-0.821801	0.923568	23	20	4	49	25
contig_71_gene1	NODE_71_length_41353_cov_59.426861	228	1022	-1	Iron-sulfur cluster-binding protein	0.541877	0.931053	7	20	7	17	19
contig_47_gene37	NODE_47_length_63289_cov_87.057564	38769	40526	1	FIG069887: hypothetical protein / Methylase of polypeptide chain release factors	-0.658171	0.952771	30	20	4	41	31
contig_60_gene22	NODE_60_length_28852_cov_73.719360	25608	27017	-1	AAA ATPase, central region	-0.531659	0.956236	40	20	21	48	51
contig_69_gene21	NODE_69_length_27471_cov_76.941795	21590	21958	-1	Transcriptional regulator, GntR family	0.667596	0.973222	14	20	35	36	71
contig_312_gene6	NODE_312_length_5467_cov_79.514359	4148	4363	1	hypothetical protein	0.383298	0.973222	9	20	10	8	7
contig_163_gene1	NODE_163_length_31429_cov_74.449677	126	458	-1	hypothetical protein	-0.684368	0.979675	17	20	13	50	27
contig_177_gene18	NODE_177_length_50321_cov_73.636772	18375	19184	-1	putative alpha-dextrin endo-1, 6-alpha-glucosidase	0.499767	0.984946	11	20	10	26	38
contig_26_gene74	NODE_26_length_89325_cov_78.528419	87918	88517	1	Dephospho-CoA kinase (EC 2.7.1.24)	0.561741	0.990868	16	20	7	26	52
contig_6_gene2	NODE_6_length_18491_cov_74.507759	1334	3712	1	Phenylalanyl-tRNA synthetase beta chain (EC 6.1.1.20)	-0.194328	0.998623	75	20	7	71	130
contig_187_gene8	NODE_187_length_8341_cov_71.641167	5567	6385	1	FIG011178: rRNA methylase	-0.471325	0.998623	28	20	7	35	32
contig_5_gene13	NODE_5_length_85387_cov_76.971367	15144	17042	-1	NAD synthetase (EC 6.3.1.5) / Glutamine amidotransferase chain of NAD synthetase	0.468878	1	21	20	2	24	53
contig_31_gene17	NODE_31_length_20574_cov_100.323853	14551	15054	1	FIG01107848: hypothetical protein	0.349689	1	11	20	6	26	35
contig_102_gene5	NODE_102_length_15794_cov_69.038055	3635	4039	1	hypothetical protein	0.288399	1	19	20	31	63	92
contig_15_gene1	NODE_15_length_17228_cov_90.169785	107	232	1	hypothetical protein	0.127298	1	9	20	1	9	3
contig_3_gene7	NODE_3_length_45207_cov_73.319107	6881	7606	1	Division initiation protein	0.0514899	1	20	20	9	21	30
contig_134_gene18	NODE_134_length_31353_cov_70.595123	16846	17316	1	hypothetical protein	-0.0786102	1	28	20	11	19	32
contig_72_gene19	NODE_72_length_65007_cov_99.269928	23165	24424	-1	uncharacterized secreted protein, YBBR Bacillus subtilis homolog	-0.0839277	1	27	20	43	33	46
contig_30_gene11	NODE_30_length_31264_cov_83.124229	11081	12370	1	COG0536: GTP-binding protein Obg	-0.126409	1	55	20	4	54	96
contig_38_gene65	NODE_38_length_76062_cov_73.429321	65779	66342	-1	conserved hypothetical protein	-0.219244	1	16	20	11	34	29
contig_249_gene3	NODE_249_length_3230_cov_82.838387	1501	1947	1	hypothetical protein	-0.224681	1	31	20	17	56	66
contig_149_gene4	NODE_149_length_32140_cov_101.366928	6150	6659	1	Ribonucleotide reductase of class III (anaerobic), activating protein (EC 1.97.1.4)	-0.300624	1	26	20	26	54	54
contig_147_gene2	NODE_147_length_21457_cov_97.321198	2513	4972	-1	ATPase, E1-E2 type	-0.679754	1	11	20	7	35	12
contig_61_gene17	NODE_61_length_35667_cov_59.262821	17843	18688	1	Pyrimidine ABC transporter, ATP-binding protein	7.02626	1.01657e-06	0	19	1	0	4
contig_3_gene36	NODE_3_length_45207_cov_73.319107	28776	29159	1	Stage III sporulation protein AD	3.11119	0.0544251	26	19	16	4	314
contig_22_gene22	NODE_22_length_26895_cov_57.350658	19436	20629	1	FIG00520257: hypothetical protein	2.43911	0.0975879	3	19	9	13	81
contig_38_gene19	NODE_38_length_76062_cov_73.429321	17626	18306	-1	Tyrosine-protein kinase transmembrane modulator EpsC	2.57634	0.160039	24	19	12	5	197
contig_75_gene17	NODE_75_length_49818_cov_68.072365	18474	21212	1	Lead, cadmium, zinc and mercury transporting ATPase (EC 3.6.3.3) (EC 3.6.3.5); Copper-translocating P-type ATPase (EC 3.6.3.4)	1.68615	0.234933	3	19	1	4	9
contig_227_gene13	NODE_227_length_31773_cov_60.948132	14742	15596	-1	Transcriptional regulator, AraC family	1.46876	0.362214	4	19	5	3	7
contig_75_gene13	NODE_75_length_49818_cov_68.072365	12189	14159	1	Serine phosphatase RsbU, regulator of sigma subunit	1.64039	0.426075	8	19	5	17	72
contig_84_gene49	NODE_84_length_56024_cov_89.424515	55470	55877	1	conserved hypothetical protein	-1.29528	0.690526	21	19	8	69	21
contig_188_gene8	NODE_188_length_19314_cov_60.675209	7995	8891	-1	Permease of the drug/metabolite transporter (DMT) superfamily	0.566698	0.900918	6	19	2	12	13
contig_229_gene28	NODE_229_length_29732_cov_55.768162	23685	24911	1	FliB family protein	0.684749	0.906193	9	19	16	14	23
contig_28_gene8	NODE_28_length_71255_cov_75.202965	6041	6766	1	Aminodeoxychorismate lyase (EC 4.1.3.38)	0.639259	0.911171	8	19	2	13	20
contig_248_gene13	NODE_248_length_23007_cov_70.699570	9861	10511	-1	Segregation and condensation protein B	-0.644151	0.931053	37	19	20	34	34
contig_12_gene5	NODE_12_length_22474_cov_82.590279	4527	5816	1	O-acetylhomoserine sulfhydrylase (EC 2.5.1.49) / O-succinylhomoserine sulfhydrylase (EC 2.5.1.48)	0.909953	0.932327	36	19	19	108	286
contig_6_gene1	NODE_6_length_18491_cov_74.507759	62	1081	1	Phenylalanyl-tRNA synthetase alpha chain (EC 6.1.1.20)	-0.429952	0.943336	74	19	6	70	105
contig_95_gene12	NODE_95_length_16658_cov_60.286110	15203	16096	1	predicted transcriptional regulator	0.536362	0.952771	10	19	4	8	13
contig_114_gene7	NODE_114_length_25203_cov_91.571281	5798	7027	-1	putative membrane protein	0.544596	0.96844	11	19	1	8	16
contig_146_gene5	NODE_146_length_18602_cov_74.807922	2680	3564	-1	Permease of the drug/metabolite transporter (DMT) superfamily	0.496729	0.973222	11	19	4	8	14
contig_90_gene9	NODE_90_length_12275_cov_97.017273	10058	11305	-1	NAD(FAD)-utilizing dehydrogenases	0.445828	0.973222	9	19	2	11	14
contig_51_gene24	NODE_51_length_26875_cov_75.214066	26234	26701	-1	Transcriptional regulator AsnC	-0.649385	0.985912	7	19	4	80	41
contig_115_gene6	NODE_115_length_26304_cov_86.500610	4773	5726	-1	Bactoprenol glucosyl transferase (EC 2.4.1.-)	-0.451208	0.990647	30	19	3	29	31
contig_4_gene16	NODE_4_length_20658_cov_74.543182	18650	20107	1	Type I restriction-modification system, DNA-methyltransferase subunit M (EC 2.1.1.72)	-0.516158	0.991153	24	19	9	34	28
contig_9_gene45	NODE_9_length_120959_cov_77.454727	44953	46134	-1	FIGfam003972: membrane protein	0.505953	1	16	19	6	30	56
contig_51_gene11	NODE_51_length_26875_cov_75.214066	10517	11485	-1	Biotin-protein ligase (EC 6.3.4.15) / Biotin operon repressor	0.392594	1	14	19	15	22	34
contig_236_gene3	NODE_236_length_4689_cov_86.759438	2914	3033	1	hypothetical protein	0.282043	1	33	19	0	59	110
contig_115_gene2	NODE_115_length_26304_cov_86.500610	570	995	-1	conserved hypothetical protein	0.213716	1	8	19	1	13	9
contig_46_gene19	NODE_46_length_38176_cov_79.274597	25587	25886	1	ATP-dependent Clp protease adaptor protein ClpS	0.197214	1	14	19	5	15	20
contig_70_gene8	NODE_70_length_23711_cov_57.885242	7844	8905	-1	Glycerol dehydrogenase (EC 1.1.1.6)	0.115874	1	15	19	25	33	41
contig_20_gene45	NODE_20_length_73290_cov_70.500381	52929	54164	1	Cytosine/purine/uracil/thiamine/allantoin permease family protein	0.0618335	1	11	19	0	5	2
contig_138_gene21	NODE_138_length_26879_cov_93.071434	23898	26720	-1	Excinuclease ABC subunit A	0.0105143	1	14	19	12	25	26
contig_170_gene6	NODE_170_length_9138_cov_74.309258	3912	4937	-1	N-acetylmuramoyl-L-alanine amidase/putative S-layer protein	-0.0253544	1	16	19	8	22	24
contig_101_gene5	NODE_101_length_3551_cov_86.778656	2825	3469	-1	2-deoxyglucose-6-phosphate hydrolase YniC	-0.0305977	1	9	19	2	13	4
contig_175_gene18	NODE_175_length_16458_cov_88.528740	15832	16023	-1	Flagellar protein FlbD	-0.0588863	1	15	19	5	25	24
contig_7_gene12	NODE_7_length_17654_cov_90.576302	13153	13839	-1	putative transport protein	-0.0699951	1	21	19	1	6	11
contig_9_gene68	NODE_9_length_120959_cov_77.454727	69016	71109	1	DNA topoisomerase I (EC 5.99.1.2)	-0.117896	1	51	19	2	52	91
contig_149_gene18	NODE_149_length_32140_cov_101.366928	20754	24254	1	Transcription-repair coupling factor	-0.151735	1	24	19	5	32	39
contig_92_gene30	NODE_92_length_25857_cov_98.441193	24797	25741	1	putative cation transporter	-0.24735	1	15	19	5	23	17
contig_31_gene23	NODE_31_length_20574_cov_100.323853	18301	19032	1	similar to Acetyltransferase (isoleucine patch superfamily)	-0.260644	1	42	19	4	33	54
contig_230_gene9	NODE_230_length_26557_cov_86.119179	9315	10220	-1	Transcriptional regulator, ArsR family	-0.271917	1	14	19	7	37	28
contig_20_gene29	NODE_20_length_73290_cov_70.500381	34115	34651	1	nitroreductase family protein	-0.272263	1	12	19	7	46	34
contig_149_gene5	NODE_149_length_32140_cov_101.366928	6704	7579	1	Aldose 1-epimerase	-0.297598	1	24	19	31	44	44
contig_184_gene21	NODE_184_length_30563_cov_83.209930	20661	21659	1	hypothetical protein	-0.319651	1	27	19	29	52	53
contig_28_gene2	NODE_28_length_71255_cov_75.202965	833	1297	1	no significant homology 4 putative transmembrane regions were found by PSORT.	-0.548763	1	15	19	3	47	28
contig_94_gene24	NODE_94_length_35439_cov_71.606110	21273	22103	-1	FIG00521512: hypothetical protein	-0.760677	1	10	19	0	29	7
contig_100_gene11	NODE_100_length_29216_cov_74.810616	11835	12905	-1	ABC transporter, periplasmic spermidine putrescine-binding protein PotD (TC 3.A.1.11.1)	8.31968	2.35375e-09	0	18	24	0	349
contig_102_gene1	NODE_102_length_15794_cov_69.038055	2	193	1	hypothetical protein	-2.32625	0.0541019	278	18	12	39	59
contig_91_gene21	NODE_91_length_42528_cov_60.406109	30272	31120	1	oxetanocin A resistance protein	2.37475	0.122025	4	18	9	7	56
contig_104_gene18	NODE_104_length_23191_cov_92.632790	22663	23151	-1	hypothetical protein	-1.59812	0.32873	82	18	26	299	122
contig_256_gene12	NODE_256_length_17478_cov_72.061279	13967	16609	-1	Valyl-tRNA synthetase (EC 6.1.1.9)	-0.940687	0.655194	95	18	5	58	76
contig_611_gene1	NODE_611_length_1659_cov_50.792645	206	1318	-1	hypothetical protein	-1.30393	0.688812	23	18	7	50	15
contig_163_gene19	NODE_163_length_31429_cov_74.449677	19041	20573	-1	Oligopeptide ABC transporter, periplasmic oligopeptide-binding protein OppA (TC 3.A.1.5.1)	0.736697	0.761116	6	18	1	5	4
contig_177_gene4	NODE_177_length_50321_cov_73.636772	3185	3649	-1	Methylated-DNA--protein-cysteine methyltransferase (EC 2.1.1.63)	0.705232	0.826713	4	18	4	15	17
contig_58_gene23	NODE_58_length_28039_cov_83.117874	26100	26501	1	nucleotidyltransferase substrate binding protein, HI0074 family	-0.83009	0.871289	32	18	11	61	40
contig_3_gene2	NODE_3_length_45207_cov_73.319107	809	2269	1	UDP-N-acetylmuramoylalanyl-D-glutamate--2,6-diaminopimelate ligase (EC 6.3.2.13)	1.10327	0.876724	25	18	8	15	87
contig_3_gene46	NODE_3_length_45207_cov_73.319107	36094	36960	1	Octaprenyl-diphosphate synthase (EC 2.5.1.-) / Dimethylallyltransferase (EC 2.5.1.1) / Geranyltranstransferase (farnesyldiphosphate synthase) (EC 2.5.1.10) / Geranylgeranyl pyrophosphate synthetase (EC 2.5.1.29)	-0.723214	0.900918	35	18	13	50	40
contig_26_gene24	NODE_26_length_89325_cov_78.528419	23743	24156	1	Nucleoside diphosphate kinase (EC 2.7.4.6)	-0.580856	0.973222	22	18	3	65	47
contig_162_gene11	NODE_162_length_29299_cov_62.273697	16318	18075	-1	ABC transporter ATP-binding protein uup	0.365121	0.977506	9	18	1	8	8
contig_71_gene14	NODE_71_length_41353_cov_59.426861	14180	15532	1	Multi antimicrobial extrusion protein (Na(+)/drug antiporter), MATE family of MDR efflux pumps	0.40466	0.999917	13	18	6	8	14
contig_173_gene1	NODE_173_length_10791_cov_88.355019	78	1538	1	Fe-S OXIDOREDUCTASE (1.8.-.-)	-0.54152	0.999917	19	18	2	29	20
contig_44_gene9	NODE_44_length_9637_cov_66.195808	6551	7030	-1	conserved hypothetical protein	0.56933	1	19	18	12	47	94
contig_44_gene11	NODE_44_length_9637_cov_66.195808	7679	7861	-1	hypothetical protein	0.555843	1	21	18	13	41	86
contig_20_gene49	NODE_20_length_73290_cov_70.500381	57907	58353	-1	aminoglycoside acetyltransferase (6') type I	0.458689	1	13	18	17	31	51
contig_233_gene4	NODE_233_length_10295_cov_88.801552	5205	5735	-1	RDD domain containing protein	0.334843	1	11	18	8	31	41
contig_251_gene1	NODE_251_length_6788_cov_70.487038	229	1611	1	Multi antimicrobial extrusion protein (Na(+)/drug antiporter), MATE family of MDR efflux pumps	0.316885	1	17	18	4	22	38
contig_26_gene73	NODE_26_length_89325_cov_78.528419	84910	87780	1	DNA polymerase I (EC 2.7.7.7)	0.215188	1	18	18	8	29	45
contig_17_gene1	NODE_17_length_1439_cov_398.134827	96	1280	1	transposase	0.163939	1	10	18	4	23	24
contig_47_gene13	NODE_47_length_63289_cov_87.057564	13160	13477	1	PTS system, cellobiose-specific IIA component (EC 2.7.1.69)	0.0942872	1	10	18	19	46	49
contig_219_gene9	NODE_219_length_9819_cov_96.878090	7868	9841	1	Excinuclease ABC subunit B	0.0815918	1	11	18	23	26	27
contig_106_gene7	NODE_106_length_18371_cov_70.139458	9642	10847	-1	FIG00522590: hypothetical protein	-0.0566451	1	13	18	13	44	44
contig_104_gene2	NODE_104_length_23191_cov_92.632790	624	1238	-1	Nucleoside 5-triphosphatase RdgB (dHAPTP, dITP, XTP-specific) (EC 3.6.1.15)	-0.116474	1	13	18	1	17	14
contig_316_gene4	NODE_316_length_4943_cov_63.858387	2697	4814	-1	Ribonucleotide reductase of class III (anaerobic), large subunit (EC 1.17.4.2)	-0.13826	1	20	18	2	12	16
contig_459_gene1	NODE_459_length_1195_cov_80.180756	166	1002	-1	Sialic acid utilization regulator, RpiR family	-0.160111	1	11	18	3	33	26
contig_11_gene17	NODE_11_length_53244_cov_97.528038	18619	20013	-1	Choline binding protein A	-0.255832	1	14	18	8	31	24
contig_357_gene3	NODE_357_length_2831_cov_71.387497	1834	2814	1	Tyrosine recombinase XerC	-0.305323	1	25	18	15	49	50
contig_28_gene3	NODE_28_length_71255_cov_75.202965	1284	1913	1	FIG00515314: hypothetical protein	-0.3356	1	14	18	2	40	29
contig_146_gene22	NODE_146_length_18602_cov_74.807922	17769	18281	-1	conserved hypothetical protein, truncated	-0.344934	1	14	18	7	30	21
contig_176_gene16	NODE_176_length_72911_cov_70.991028	16793	17581	1	Hydrolase (HAD superfamily) in cluster with DUF1447	-0.349216	1	16	18	2	20	15
contig_150_gene2	NODE_150_length_8209_cov_99.169449	849	2099	1	Probable Co/Zn/Cd efflux system membrane fusion protein	-0.385835	1	30	18	6	17	24
contig_79_gene6	NODE_79_length_30285_cov_80.111374	6210	6620	1	hypothetical protein	3.30251	0.0197396	9	17	4	18	296
contig_3_gene33	NODE_3_length_45207_cov_73.319107	26960	27886	1	Stage III sporulation protein AA	3.45938	0.0221082	17	17	11	3	267
contig_164_gene13	NODE_164_length_28328_cov_70.047089	12249	13769	-1	hypothetical protein	-1.8577	0.350987	38	17	14	53	11
contig_137_gene4	NODE_137_length_8697_cov_78.096474	3515	4696	1	2-aminoethylphosphonate:pyruvate aminotransferase (EC 2.6.1.37)	1.97412	0.38162	254	17	263	371	2820
contig_229_gene27	NODE_229_length_29732_cov_55.768162	22833	23573	1	Transglutaminase-like	1.50669	0.430699	4	17	27	12	35
contig_70_gene15	NODE_70_length_23711_cov_57.885242	18714	20261	-1	Ferredoxin--sulfite reductase (EC 1.8.7.1)	1.32563	0.51632	5	17	2	5	15
contig_43_gene7	NODE_43_length_12731_cov_80.926010	7805	9133	1	Cobyrinic acid A,C-diamide synthase	-1.47804	0.569205	40	17	1	10	4
contig_220_gene2	NODE_220_length_13088_cov_76.803177	2835	4049	1	FIG00512788: hypothetical protein	-1.17672	0.681097	38	17	3	29	17
contig_38_gene25	NODE_38_length_76062_cov_73.429321	22808	23299	-1	Molybdopterin-guanine dinucleotide biosynthesis protein MobB	0.969314	0.688812	5	17	3	4	7
contig_24_gene12	NODE_24_length_42291_cov_79.764465	15103	16578	-1	Uroporphyrinogen-III methyltransferase (EC 2.1.1.107) / Uroporphyrinogen-III synthase (EC 4.2.1.75)	1.31099	0.690526	15	17	10	14	67
contig_26_gene23	NODE_26_length_89325_cov_78.528419	23262	23534	-1	Acylphosphate phosphohydrolase (EC 3.6.1.7), putative	0.738756	0.754297	3	17	4	10	8
contig_69_gene8	NODE_69_length_27471_cov_76.941795	7193	7627	1	Organic hydroperoxide resistance transcriptional regulator	-0.902557	0.761116	43	17	12	103	71
contig_45_gene3	NODE_45_length_4309_cov_71.626595	1587	2087	1	carbonic anhydrase, family 3	-0.903437	0.782824	37	17	3	62	43
contig_3_gene45	NODE_3_length_45207_cov_73.319107	35880	36104	1	Exodeoxyribonuclease VII small subunit (EC 3.1.11.6)	-0.739483	0.886676	37	17	12	54	45
contig_11_gene47	NODE_11_length_53244_cov_97.528038	45275	45538	-1	hypothetical protein	0.596755	0.914533	5	17	10	16	20
contig_92_gene25	NODE_92_length_25857_cov_98.441193	20958	21890	-1	DNA polymerase III delta prime subunit (EC 2.7.7.7)	-0.666913	0.937959	26	17	11	53	39
contig_115_gene11	NODE_115_length_26304_cov_86.500610	12566	13747	-1	Teichoic acid export ATP-binding protein TagH (EC 3.6.3.40)	-0.531545	0.952771	36	17	8	44	46
contig_163_gene18	NODE_163_length_31429_cov_74.449677	18048	19019	-1	Oligopeptide transport ATP-binding protein OppD (TC 3.A.1.5.1)	0.398098	0.956982	8	17	2	7	6
contig_17_gene2	NODE_17_length_1439_cov_398.134827	1270	1428	1	ISCpe6, transposase orfB	0.512889	0.976434	7	17	4	17	22
contig_75_gene11	NODE_75_length_49818_cov_68.072365	9362	11458	1	Glycogen debranching enzyme (EC 3.2.1.-)	0.672661	0.9809	15	17	13	28	63
contig_84_gene43	NODE_84_length_56024_cov_89.424515	49228	50283	1	radical SAM domain protein	0.411513	0.999917	8	17	3	24	33
contig_220_gene1	NODE_220_length_13088_cov_76.803177	1063	2406	-1	Neopullulanase (EC 3.2.1.135)	0.455077	1	17	17	20	42	74
contig_176_gene51	NODE_176_length_72911_cov_70.991028	52202	52687	-1	Flavodoxin	0.445234	1	14	17	10	62	99
contig_28_gene53	NODE_28_length_71255_cov_75.202965	65316	66413	1	6-phosphofructokinase (EC 2.7.1.11)	0.431044	1	17	17	8	67	111
contig_103_gene18	NODE_103_length_34124_cov_68.566376	19841	20770	1	tRNA delta(2)-isopentenylpyrophosphate transferase (EC 2.5.1.8)	0.387005	1	17	17	4	15	32
contig_14_gene31	NODE_14_length_76224_cov_57.471622	39411	39800	1	Transcriptional regulator, MerR family	0.121311	1	11	17	5	17	18
contig_92_gene4	NODE_92_length_25857_cov_98.441193	1472	2305	-1	RNA methyltransferase TrmH, group 3	0.0925974	1	32	17	15	35	67
contig_94_gene30	NODE_94_length_35439_cov_71.606110	24988	25461	-1	Membrane spanning protein	0.0533866	1	9	17	5	16	14
contig_75_gene10	NODE_75_length_49818_cov_68.072365	9025	9330	1	Anti-sigma F factor antagonist (spoIIAA-2); Anti-sigma B factor antagonist RsbV	-0.0111794	1	19	17	21	50	60
contig_7_gene11	NODE_7_length_17654_cov_90.576302	11871	12881	-1	hypothetical protein	-0.041202	1	13	17	1	8	7
contig_316_gene2	NODE_316_length_4943_cov_63.858387	991	1989	1	Ribose operon repressor	-0.0740018	1	9	17	3	21	15
contig_195_gene15	NODE_195_length_24400_cov_55.469589	14852	16024	-1	Tellurite resistance protein	-0.195269	1	27	17	10	41	52
contig_175_gene10	NODE_175_length_16458_cov_88.528740	8249	10312	-1	Flagellar biosynthesis protein FlhA	-0.348529	1	23	17	3	25	27
contig_220_gene11	NODE_220_length_13088_cov_76.803177	11094	11984	-1	FIG028593: membrane protein	-0.513892	1	11	17	2	25	11
contig_219_gene3	NODE_219_length_9819_cov_96.878090	2294	3148	1	hypothetical protein BH3604	-0.641316	1	8	17	3	25	7
contig_110_gene6	NODE_110_length_25941_cov_82.972397	5157	6317	1	Putative regulatory protein	4.89224	6.51743e-05	0	16	4	0	23
contig_199_gene6	NODE_199_length_14491_cov_87.896484	6276	6614	1	Nitrogen regulatory protein P-II	3.60292	0.00517632	0	16	16	2	26
contig_171_gene11	NODE_171_length_16506_cov_57.160065	8907	9770	1	Thioredoxin reductase (EC 1.8.1.9)	-3.03267	0.0125667	262	16	21	763	124
contig_171_gene10	NODE_171_length_16506_cov_57.160065	8301	8846	1	Glutathione peroxidase (EC 1.11.1.9)	-2.95207	0.0162668	230	16	17	623	108
contig_82_gene6	NODE_82_length_16950_cov_55.730030	7462	8454	1	Adenosine deaminase (EC 3.5.4.4)	2.16157	0.110467	2	16	9	1	6
contig_176_gene50	NODE_176_length_72911_cov_70.991028	51613	52065	1	FIG00521541: hypothetical protein	-1.76721	0.41364	46	16	1	6	2
contig_251_gene5	NODE_251_length_6788_cov_70.487038	5318	5818	1	Substrate-specific component QueT (COG4708) of predicted queuosine-regulated ECF transporter	-1.18831	0.506512	80	16	49	13	33
contig_285_gene17	NODE_285_length_16791_cov_60.804657	11216	11926	1	hypothetical protein	-1.39264	0.660452	18	16	5	56	15
contig_158_gene14	NODE_158_length_13339_cov_68.633858	8461	8970	1	Mannose-6-phosphate isomerase	-1.07941	0.67051	40	16	14	140	79
contig_79_gene13	NODE_79_length_30285_cov_80.111374	12889	13311	-1	Zinc uptake regulation protein ZUR	-1.29919	0.670793	24	16	5	49	17
contig_43_gene10	NODE_43_length_12731_cov_80.926010	10302	11444	1	Cobalt-precorrin-6 synthase, anaerobic	-1.10189	0.725202	36	16	3	18	13
contig_32_gene3	NODE_32_length_3919_cov_90.559578	2696	3502	1	ATP/GTP-binding protein, SA1392 homolog	-1.20603	0.731363	15	16	6	62	21
contig_103_gene24	NODE_103_length_34124_cov_68.566376	25850	26410	1	FIG00527899: hypothetical protein	-1.04127	0.884087	10	16	24	50	16
contig_116_gene12	NODE_116_length_15708_cov_77.086327	8385	9023	1	FIG00528540: hypothetical protein	0.742101	0.892332	7	16	7	12	22
contig_164_gene12	NODE_164_length_28328_cov_70.047089	10920	12095	-1	LSU m5C1962 methyltransferase RlmI	-0.829157	0.909599	23	16	1	28	17
contig_121_gene11	NODE_121_length_14970_cov_89.396660	14071	14925	-1	Lipopolysaccharide cholinephosphotransferase LicD1 (EC 2.7.8.-)	-0.812675	0.911805	21	16	5	34	20
contig_372_gene1	NODE_372_length_1907_cov_76.682220	33	1016	1	Pullulanase (EC 3.2.1.41)	0.8667	0.923979	16	16	18	41	101
contig_69_gene20	NODE_69_length_27471_cov_76.941795	20886	21590	-1	ABC-type multidrug transport system, ATPase component	0.64384	0.964807	9	16	34	27	49
contig_57_gene8	NODE_57_length_14081_cov_67.257439	6367	7356	1	Choloylglycine hydrolase (EC 3.5.1.24)	0.464067	0.973222	8	16	2	12	15
contig_187_gene7	NODE_187_length_8341_cov_71.641167	4915	5580	1	Potassium uptake protein, integral membrane component, KtrA	-0.558228	0.973222	26	16	10	32	30
contig_12_gene1	NODE_12_length_22474_cov_82.590279	59	481	1	Enolase (EC 4.2.1.11)	-0.913033	0.973222	7	16	11	38	10
contig_218_gene5	NODE_218_length_7440_cov_56.538712	5355	6068	1	Trehalose operon transcriptional repressor	0.598063	0.974397	12	16	8	7	19
contig_3_gene51	NODE_3_length_45207_cov_73.319107	41070	42758	1	DNA repair protein RecN	-0.433944	0.975602	36	16	7	38	48
contig_121_gene6	NODE_121_length_14970_cov_89.396660	5835	7859	-1	Methyl-accepting chemotaxis protein	-0.591248	0.979675	16	16	7	57	38
contig_114_gene19	NODE_114_length_25203_cov_91.571281	20469	20582	1	hypothetical protein	-0.617634	0.9809	18	16	4	53	35
contig_18_gene17	NODE_18_length_23062_cov_100.255051	13025	14482	1	Cobyric acid synthase	0.431968	0.984946	9	16	4	10	13
contig_104_gene3	NODE_104_length_23191_cov_92.632790	1310	2287	-1	Thiamine-monophosphate kinase (EC 2.7.4.16)	0.41761	0.984946	9	16	2	10	13
contig_28_gene43	NODE_28_length_71255_cov_75.202965	54496	55653	1	Putative teichuronic acid biosynthesis glycosyl transferase TuaC	0.341116	1	14	16	4	22	37
contig_79_gene12	NODE_79_length_30285_cov_80.111374	12039	12839	1	Zinc ABC transporter, inner membrane permease protein ZnuB	0.2221	1	7	16	10	11	9
contig_375_gene1	NODE_375_length_3720_cov_74.949997	260	3613	-1	Type I restriction-modification system, restriction subunit R (EC 3.1.21.3)	0.217793	1	18	16	11	34	53
contig_400_gene5	NODE_400_length_5641_cov_52.082787	4090	4521	-1	conserved hypothetical protein	0.208057	1	32	16	20	46	88
contig_176_gene8	NODE_176_length_72911_cov_70.991028	7455	9209	-1	Probable ATP-dependent RNA helicase	0.196574	1	18	16	5	24	40
contig_92_gene5	NODE_92_length_25857_cov_98.441193	2336	2749	-1	COG1939: Ribonuclease III family protein	0.193286	1	29	16	7	33	67
contig_12_gene12	NODE_12_length_22474_cov_82.590279	13289	14251	1	Ribonuclease HI-related protein	0.1547	1	11	16	3	22	26
contig_92_gene3	NODE_92_length_25857_cov_98.441193	949	1461	-1	Hypothetical protein DUF901, similar to C-terminal domain of ribosome protection-type Tc-resistance proteins	0.146856	1	29	16	9	32	62
contig_37_gene4	NODE_37_length_30441_cov_90.346115	5196	6527	-1	Choline binding protein A	0.126231	1	15	16	5	24	33
contig_74_gene10	NODE_74_length_20339_cov_83.598900	13506	14201	1	DNA-binding response regulator	0.0689088	1	8	16	1	15	11
contig_5_gene36	NODE_5_length_85387_cov_76.971367	43752	44069	1	hypothetical protein	-0.0091708	1	23	16	11	62	80
contig_478_gene3	NODE_478_length_5052_cov_91.926765	1805	3262	1	Membrane protein involved in the export of O-antigen, teichoic acid lipoteichoic acids	-0.041275	1	10	16	1	12	8
contig_31_gene4	NODE_31_length_20574_cov_100.323853	3635	4450	-1	hypothetical protein	-0.0890862	1	8	16	5	26	19
contig_16_gene2	NODE_16_length_19986_cov_88.651810	1993	2745	1	tRNA (adenine37-N(6))-methyltransferase TrmN6 (EC 2.1.1.223)	-0.121514	1	19	16	14	26	31
contig_176_gene28	NODE_176_length_72911_cov_70.991028	27134	27343	1	Cold shock protein CspA	-0.166601	1	7	16	26	23	14
contig_29_gene2	NODE_29_length_62265_cov_85.025581	1076	2149	-1	Transcriptional repressor of arabinoside utilization operon, GntR family	-0.224484	1	17	16	14	22	23
contig_28_gene6	NODE_28_length_71255_cov_75.202965	4091	4684	1	Para-aminobenzoate synthase, amidotransferase component (EC 2.6.1.85) # PabAb	-0.227696	1	10	16	3	17	10
contig_61_gene7	NODE_61_length_35667_cov_59.262821	7748	8521	1	SAM-dependent methyltransferase	-0.294097	1	15	16	3	22	18
contig_149_gene17	NODE_149_length_32140_cov_101.366928	20164	20739	1	Peptidyl-tRNA hydrolase (EC 3.1.1.29)	-0.396261	1	20	16	6	38	33
contig_26_gene38	NODE_26_length_89325_cov_78.528419	40502	41149	1	FIG000605: protein co-occurring with transport systems (COG1739)	-0.44814	1	15	16	5	23	16
contig_254_gene7	NODE_254_length_8799_cov_94.653938	5536	5874	1	Transcriptional regulator, MarR family	-0.561687	1	8	16	1	16	2
contig_20_gene46	NODE_20_length_73290_cov_70.500381	54253	55518	1	Cytosine deaminase (EC 3.5.4.1)	-0.634426	1	19	16	0	4	1
contig_105_gene5	NODE_105_length_24325_cov_84.186104	4860	5411	-1	Substrate-specific component BioY of biotin ECF transporter	6.4685	6.10688e-07	4	15	122	10	1501
contig_87_gene56	NODE_87_length_79450_cov_59.868332	51334	52518	1	Threonine dehydratase (EC 4.3.1.19)	4.6759	0.000170498	0	15	22	3	113
contig_94_gene13	NODE_94_length_35439_cov_71.606110	9187	11214	1	Methyl-accepting chemotaxis protein I (serine chemoreceptor protein)	4.19413	0.000434938	0	15	1	1	21
contig_87_gene57	NODE_87_length_79450_cov_59.868332	52757	53944	1	Acetylornithine deacetylase (EC 3.5.1.16)	4.01775	0.00169133	1	15	20	3	91
contig_9_gene3	NODE_9_length_120959_cov_77.454727	1991	2764	1	RNA polymerase sporulation specific sigma factor SigG	2.63563	0.0836498	7	15	6	32	260
contig_3_gene1	NODE_3_length_45207_cov_73.319107	9	527	1	Cell division protein FtsI [Peptidoglycan synthetase] (EC 2.4.1.129)	2.68001	0.114869	12	15	10	4	118
contig_75_gene9	NODE_75_length_49818_cov_68.072365	7814	8524	1	FIG00527260: hypothetical protein	-1.80049	0.259849	67	15	7	67	29
contig_178_gene3	NODE_178_length_12232_cov_97.675034	3513	4415	-1	Maltose/maltodextrin ABC transporter, permease protein MalG	-1.62407	0.319691	72	15	2	26	23
contig_38_gene50	NODE_38_length_76062_cov_73.429321	50708	51586	-1	Single-stranded-DNA-specific exonuclease RecJ, clostridial paralog	-1.51375	0.425343	51	15	2	45	23
contig_60_gene18	NODE_60_length_28852_cov_73.719360	23309	23464	1	no significant homology.	-1.81858	0.452198	21	15	15	53	8
contig_310_gene6	NODE_310_length_6343_cov_83.149773	5269	6021	1	Lactose phosphotransferase system repressor	-1.52667	0.479972	30	15	2	77	26
contig_230_gene12	NODE_230_length_26557_cov_86.119179	12573	14099	1	Arginine decarboxylase (EC 4.1.1.19)	-1.04702	0.616082	69	15	14	49	52
contig_11_gene26	NODE_11_length_53244_cov_97.528038	26316	27203	1	Fumarylacetoacetate hydrolase family protein	-1.18818	0.727856	22	15	1	39	15
contig_38_gene26	NODE_38_length_76062_cov_73.429321	23287	23721	-1	Molybdenum cofactor biosynthesis protein MoaB @ Molybdopterin biosynthesis Mog protein, molybdochelatase	0.90258	0.751797	6	15	0	4	7
contig_20_gene38	NODE_20_length_73290_cov_70.500381	46573	47229	-1	putative fibronectin-binding protein	1.11264	0.761166	10	15	7	15	47
contig_75_gene12	NODE_75_length_49818_cov_68.072365	11525	11962	1	Serine-protein kinase RsbW (EC 2.7.11.1)	1.1931	0.761429	16	15	14	27	98
contig_219_gene8	NODE_219_length_9819_cov_96.878090	6355	7653	1	Membrane protein containing C-terminal PDZ domain	0.734246	0.768388	5	15	0	6	5
contig_47_gene22	NODE_47_length_63289_cov_87.057564	22034	22897	1	Sporulation-specific protease YabG	1.07303	0.789808	11	15	28	28	77
contig_38_gene71	NODE_38_length_76062_cov_73.429321	74915	75514	1	conserved hypothetical protein	0.865457	0.797639	3	15	6	18	30
contig_48_gene12	NODE_48_length_27829_cov_72.015053	10922	12121	1	probable Na+/H+ antiporter	0.88472	0.876724	8	15	6	28	60
contig_11_gene3	NODE_11_length_53244_cov_97.528038	3517	4371	-1	essential for the expression of the ptsGHI operon	-0.882731	0.891794	22	15	5	25	14
contig_20_gene44	NODE_20_length_73290_cov_70.500381	51322	52557	1	hypothetical protein	1.01846	0.896567	35	15	14	86	264
contig_94_gene6	NODE_94_length_35439_cov_71.606110	3711	4880	1	FIG00519985: hypothetical protein	-0.95106	0.911805	17	15	1	23	8
contig_95_gene10	NODE_95_length_16658_cov_60.286110	12304	13596	-1	Uracil permease	-0.730297	0.937959	23	15	2	24	17
contig_5_gene71	NODE_5_length_85387_cov_76.971367	76020	77045	1	FIG004453: protein YceG like	-0.619029	0.969873	22	15	5	27	21
contig_163_gene17	NODE_163_length_31429_cov_74.449677	17236	17997	-1	Oligopeptide transport ATP-binding protein OppF (TC 3.A.1.5.1)	0.426934	0.976434	9	15	1	5	6
contig_94_gene31	NODE_94_length_35439_cov_71.606110	25489	26250	-1	Integral membrane protein	0.337366	0.984946	7	15	5	8	7
contig_3_gene44	NODE_3_length_45207_cov_73.319107	34723	35868	1	Exodeoxyribonuclease VII large subunit (EC 3.1.11.6)	-0.475256	0.985912	23	15	13	40	37
contig_69_gene14	NODE_69_length_27471_cov_76.941795	13558	14859	1	Pyrimidine-nucleoside phosphorylase (EC 2.4.2.2)	0.528794	0.990647	11	15	10	13	26
contig_87_gene22	NODE_87_length_79450_cov_59.868332	18755	19249	1	Ribosomal-protein-alanine acetyltransferase (EC 2.3.1.128)	0.598523	1	17	15	17	30	67
contig_30_gene4	NODE_30_length_31264_cov_83.124229	3288	5270	1	FIG00525430: hypothetical protein	0.474111	1	20	15	19	66	120
contig_477_gene1	NODE_477_length_2515_cov_73.622665	57	548	-1	membrane protein	0.465411	1	14	15	4	20	40
contig_28_gene44	NODE_28_length_71255_cov_75.202965	55643	56869	1	hypothetical protein	0.389796	1	11	15	1	14	23
contig_150_gene4	NODE_150_length_8209_cov_99.169449	5442	6761	1	FIG00519705: hypothetical protein	0.317532	1	25	15	9	43	82
contig_56_gene20	NODE_56_length_27207_cov_81.986732	20651	21142	1	Rod shape-determining protein MreD	0.178561	1	16	15	7	15	27
contig_476_gene1	NODE_476_length_2852_cov_62.709679	56	904	-1	hypothetical protein	0.170378	1	12	15	5	37	48
contig_94_gene17	NODE_94_length_35439_cov_71.606110	14417	15376	1	Inner membrane protein YrbG, predicted calcium/sodium:proton antiporter	0.158357	1	8	15	4	15	14
contig_477_gene3	NODE_477_length_2515_cov_73.622665	1198	2103	-1	FIG00519281: hypothetical protein	0.135736	1	14	15	8	21	29
contig_207_gene14	NODE_207_length_21080_cov_69.035103	12307	12444	-1	hypothetical protein	0.0946609	1	7	15	5	22	20
contig_196_gene7	NODE_196_length_11749_cov_55.081539	6359	7024	-1	HAD-superfamily hydrolase subfamily IA, variant 3:HAD-superfamily hydrolase, subfamily IA, variant 1	0.0895329	1	10	15	4	11	11
contig_576_gene2	NODE_576_length_3401_cov_49.204353	2340	3281	-1	multimeric flavodoxin WrbA fused to cytochrome c-like domain	0.0214231	1	10	15	9	40	42
contig_275_gene9	NODE_275_length_13625_cov_78.687782	10294	10992	-1	Response regulator receiver	-0.045576	1	7	15	6	15	9
contig_38_gene56	NODE_38_length_76062_cov_73.429321	56628	57653	-1	S-adenosylmethionine:tRNA ribosyltransferase-isomerase (EC 5.-.-.-)	-0.0879524	1	22	15	5	21	32
contig_330_gene1	NODE_330_length_1872_cov_103.785789	180	1808	1	Methionyl-tRNA synthetase, clostridial paralog	-0.0887728	1	43	15	4	38	74
contig_7_gene7	NODE_7_length_17654_cov_90.576302	8385	9095	-1	Two-component response regulator	-0.183589	1	25	15	7	44	55
contig_5_gene22	NODE_5_length_85387_cov_76.971367	24202	25464	1	FIG00518954: hypothetical protein	-0.198409	1	18	15	19	25	27
contig_176_gene6	NODE_176_length_72911_cov_70.991028	4771	5847	-1	NLP/P60 family protein	-0.226086	1	15	15	4	30	29
contig_94_gene39	NODE_94_length_35439_cov_71.606110	32046	33230	1	N-acetyl-L,L-diaminopimelate deacetylase (EC 3.5.1.47)	-0.295491	1	12	15	7	32	24
contig_146_gene12	NODE_146_length_18602_cov_74.807922	9635	9835	-1	hypothetical protein	-0.440866	1	15	15	0	30	22
contig_66_gene5	NODE_66_length_26861_cov_68.289673	3212	4438	-1	ATP-dependent RNA helicase YfmL	-0.456191	1	21	15	3	19	19
contig_205_gene6	NODE_205_length_7707_cov_99.249252	4290	5696	1	Osmosensitive K+ channel histidine kinase KdpD (EC 2.7.3.-)	-0.464327	1	13	15	10	22	13
contig_38_gene72	NODE_38_length_76062_cov_73.429321	75613	75903	-1	Histidine kinase, HAMP region:Bacterial chemotaxis sensory transducer	-0.749961	1	7	15	0	20	2
contig_100_gene7	NODE_100_length_29216_cov_74.810616	7486	8862	-1	FIG00515478: hypothetical protein	7.9453	1.01114e-08	0	14	9	0	141
contig_162_gene2	NODE_162_length_29299_cov_62.273697	1713	3038	1	Adenosylmethionine-8-amino-7-oxononanoate aminotransferase (EC 2.6.1.62)	4.6233	0.000190677	0	14	12	0	15
contig_87_gene58	NODE_87_length_79450_cov_59.868332	53968	55560	1	N-acyl-D-amino-acid deacylase (EC 3.5.1.81)	3.84466	0.00277345	1	14	14	4	85
contig_3_gene34	NODE_3_length_45207_cov_73.319107	27874	28392	1	Stage III sporulation protein AB	3.60441	0.0168668	15	14	10	2	248
contig_38_gene59	NODE_38_length_76062_cov_73.429321	59799	60377	-1	Conserved protein	2.48072	0.124611	9	14	21	27	220
contig_30_gene25	NODE_30_length_31264_cov_83.124229	24843	25607	1	Glucose-1-phosphate cytidylyltransferase (EC 2.7.7.33)	-2.3442	0.133349	62	14	28	29	7
contig_46_gene1	NODE_46_length_38176_cov_79.274597	336	770	1	FIG00528095: hypothetical protein	-1.67574	0.26477	95	14	18	145	72
contig_57_gene5	NODE_57_length_14081_cov_67.257439	2661	2900	1	putative lipoprotein	-1.84233	0.307111	31	14	48	106	28
contig_42_gene4	NODE_42_length_21770_cov_63.049519	5751	6458	1	MgtC/SapB transporter	1.66451	0.357408	3	14	4	8	29
contig_22_gene13	NODE_22_length_26895_cov_57.350658	10252	11112	1	DegV	-1.37244	0.485992	47	14	3	36	23
contig_53_gene6	NODE_53_length_21992_cov_83.933113	7013	8725	1	Methyl-accepting chemotaxis protein	-1.35923	0.564674	22	14	7	101	38
contig_71_gene21	NODE_71_length_41353_cov_59.426861	21927	22370	1	hypothetical protein	-1.55878	0.591184	13	14	1	53	10
contig_57_gene9	NODE_57_length_14081_cov_67.257439	7552	7779	1	hypothetical protein	1.18714	0.670793	4	14	6	14	34
contig_26_gene26	NODE_26_length_89325_cov_78.528419	25387	26172	-1	Spermidine Putrescine ABC transporter permease component potC (TC_3.A.1.11.1)	-0.946604	0.670793	57	14	5	13	30
contig_275_gene11	NODE_275_length_13625_cov_78.687782	12733	13407	1	COG2110, Macro domain, possibly ADP-ribose binding module	1.11529	0.686468	3	14	11	19	41
contig_94_gene5	NODE_94_length_35439_cov_71.606110	2786	3403	1	Uridine kinase (EC 2.7.1.48) [C1]	-1.06709	0.753271	28	14	5	23	14
contig_26_gene27	NODE_26_length_89325_cov_78.528419	26166	27008	-1	Spermidine Putrescine ABC transporter permease component PotB (TC 3.A.1.11.1)	-0.823203	0.762031	46	14	3	9	24
contig_100_gene26	NODE_100_length_29216_cov_74.810616	24340	24885	1	Rubrerythrin	-1.35536	0.873269	1	14	5	41	3
contig_15_gene5	NODE_15_length_17228_cov_90.169785	7554	8567	-1	transcriptional regulator (LacI family)	0.616193	0.909599	6	14	3	8	11
contig_114_gene6	NODE_114_length_25203_cov_91.571281	4714	5700	1	Phosphoserine phosphatase (EC 3.1.3.3)	0.456887	0.911805	4	14	1	8	6
contig_79_gene5	NODE_79_length_30285_cov_80.111374	5482	5883	-1	conserved hypothetical protein	-0.651625	0.923568	27	14	6	50	41
contig_43_gene11	NODE_43_length_12731_cov_80.926010	11447	12103	1	Cobalt-precorrin-6y C5-methyltransferase (EC 2.1.1.-)	-0.761811	0.93273	24	14	1	11	10
contig_38_gene23	NODE_38_length_76062_cov_73.429321	21017	21721	-1	FIG00520048: hypothetical protein	0.398101	0.951381	4	14	3	11	8
contig_28_gene31	NODE_28_length_71255_cov_75.202965	38334	39659	1	Lysine/cadaverine antiporter membrane protein CadB	-0.906272	0.956982	11	14	2	24	7
contig_26_gene30	NODE_26_length_89325_cov_78.528419	28900	29754	1	FIG00526936: hypothetical protein	-0.644662	0.973222	18	14	7	29	20
contig_9_gene27	NODE_9_length_120959_cov_77.454727	24982	27174	1	Helicase PriA essential for oriC/DnaA-independent DNA replication	-0.505064	0.974397	25	14	12	29	30
contig_20_gene58	NODE_20_length_73290_cov_70.500381	68786	70492	1	conserved hypothetical protein	0.482501	0.984946	7	14	11	16	23
contig_30_gene12	NODE_30_length_31264_cov_83.124229	12532	12834	1	FIG004454: RNA binding protein	-0.293458	0.984946	50	14	3	49	81
contig_3_gene50	NODE_3_length_45207_cov_73.319107	40599	41051	1	Arginine pathway regulatory protein ArgR, repressor of arg regulon	-0.380158	0.984946	35	14	8	38	51
contig_134_gene25	NODE_134_length_31353_cov_70.595123	23291	25060	1	FIG00523281: hypothetical protein	-0.529947	0.989476	18	14	6	32	25
contig_69_gene19	NODE_69_length_27471_cov_76.941795	20083	20892	-1	FIG00518069: hypothetical protein	0.515686	0.990647	9	14	20	20	34
contig_238_gene1	NODE_238_length_3811_cov_82.778008	135	1082	-1	Zinc ABC transporter, periplasmic-binding protein ZnuA	-0.487519	0.990647	19	14	3	33	28
contig_73_gene20	NODE_73_length_27104_cov_101.264908	23043	23759	-1	2-phosphosulfolactate phosphatase	-0.515076	0.998623	16	14	4	29	21
contig_31_gene3	NODE_31_length_20574_cov_100.323853	2352	3557	-1	subtilase family protein	-0.678281	0.998623	8	14	7	36	16
contig_143_gene9	NODE_143_length_13151_cov_92.003723	11250	12056	1	Dihydropteroate synthase (EC 2.5.1.15)	-0.429325	0.999392	22	14	11	21	23
contig_20_gene42	NODE_20_length_73290_cov_70.500381	49301	49795	1	conserved hypothetical protein	0.533076	0.999917	10	14	8	29	52
contig_229_gene7	NODE_229_length_29732_cov_55.768162	5991	6146	1	acetyltransferase	0.393117	1	11	14	6	18	30
contig_14_gene44	NODE_14_length_76224_cov_57.471622	50486	51265	1	metal-dependent phosphohydrolase	0.338656	1	8	14	13	14	18
contig_9_gene8	NODE_9_length_120959_cov_77.454727	5342	7030	1	Phosphate regulon sensor protein PhoR (SphS) (EC 2.7.13.3)	0.299542	1	10	14	5	18	25
contig_9_gene20	NODE_9_length_120959_cov_77.454727	18643	19626	1	L-asparaginase (EC 3.5.1.1)	0.188392	1	11	14	6	10	15
contig_72_gene20	NODE_72_length_65007_cov_99.269928	24391	25254	-1	Hypothetical protein YbbP, contains nucleotide-binding domain of DisA bacterial checkpoint controller	0.133155	1	21	14	26	21	40
contig_70_gene7	NODE_70_length_23711_cov_57.885242	7265	7789	-1	Cob(I)alamin adenosyltransferase (EC 2.5.1.17)	0.0190786	1	18	14	22	26	38
contig_5_gene76	NODE_5_length_85387_cov_76.971367	81624	82655	1	Twitching motility protein PilT	0.0149046	1	16	14	6	49	61
contig_25_gene11	NODE_25_length_19543_cov_71.476791	13278	14141	-1	Ser/Thr protein phosphatase family protein	-0.0249157	1	6	14	2	14	8
contig_42_gene1	NODE_42_length_21770_cov_63.049519	165	2096	1	COG0488: ATPase components of ABC transporters with duplicated ATPase domains	-0.0570717	1	27	14	13	35	55
contig_84_gene41	NODE_84_length_56024_cov_89.424515	47512	48201	-1	regulatory protein GntR, HTH	-0.222385	1	10	14	7	35	29
contig_28_gene1	NODE_28_length_71255_cov_75.202965	285	839	1	no significant homology Putative N-terminal signal sequence and 2 putative transmembrane regions were found by PSORT.	-0.225833	1	14	14	5	32	30
contig_19_gene3	NODE_19_length_12130_cov_86.701157	4335	7250	1	Topoisomerase IV subunit A (EC 5.99.1.-)	-0.253474	1	28	14	7	25	38
contig_4_gene6	NODE_4_length_20658_cov_74.543182	7306	7857	1	hypothetical protein	-0.436784	1	8	14	5	30	17
contig_162_gene4	NODE_162_length_29299_cov_62.273697	4454	5356	1	Beta-ureidopropionase (EC 3.5.1.6)	3.63898	0.00224941	0	13	9	1	12
contig_87_gene59	NODE_87_length_79450_cov_59.868332	55600	56199	1	CTP:molybdopterin cytidylyltransferase	3.59569	0.00533749	0	13	12	5	69
contig_164_gene18	NODE_164_length_28328_cov_70.047089	18660	19403	-1	Hydroxymethylpyrimidine ABC transporter, transmembrane component	2.719	0.0966116	8	13	7	4	88
contig_28_gene32	NODE_28_length_71255_cov_75.202965	39846	40379	1	hypothetical protein	-2.57033	0.135677	29	13	7	61	4
contig_88_gene20	NODE_88_length_36595_cov_70.275009	22197	22679	1	hypothetical protein	-1.93988	0.206079	38	13	19	275	76
contig_176_gene49	NODE_176_length_72911_cov_70.991028	50947	51588	1	Pyrrolidone-carboxylate peptidase (EC 3.4.19.3)	-1.97657	0.3054	44	13	2	3	1
contig_20_gene10	NODE_20_length_73290_cov_70.500381	11514	12791	1	Fragment flavodoxin oxidoreductase	-1.89859	0.427524	7	13	57	67	8
contig_230_gene13	NODE_230_length_26557_cov_86.119179	14179	15039	1	Spermidine synthase (EC 2.5.1.16)	-1.24769	0.45322	88	13	13	60	60
contig_38_gene53	NODE_38_length_76062_cov_73.429321	54213	54587	-1	FIG00514125: hypothetical protein	1.67849	0.455145	7	13	7	9	49
contig_43_gene6	NODE_43_length_12731_cov_80.926010	6909	7742	1	Sirohydrochlorin cobaltochelatase CbiK (EC 4.99.1.3)	-1.63953	0.467162	33	13	1	9	3
contig_44_gene1	NODE_44_length_9637_cov_66.195808	41	607	-1	conserved hypothetical protein	1.56956	0.483868	6	13	9	16	62
contig_176_gene43	NODE_176_length_72911_cov_70.991028	43723	45588	-1	Lipoteichoic acid synthase LtaS Type IVb	-1.12127	0.628129	43	13	2	38	30
contig_32_gene1	NODE_32_length_3919_cov_90.559578	194	1396	-1	Putative GTP-binding protien TM0445	1.43323	0.642898	12	13	3	14	71
contig_5_gene39	NODE_5_length_85387_cov_76.971367	45349	45765	1	hypothetical protein	-1.22164	0.657721	26	13	7	51	24
contig_199_gene2	NODE_199_length_14491_cov_87.896484	534	2027	-1	Choline binding protein A	1.15633	0.725381	7	13	15	28	74
contig_141_gene1	NODE_141_length_4605_cov_63.058632	4	810	-1	Predicted hydrolase	1.07527	0.776196	8	13	9	10	32
contig_38_gene29	NODE_38_length_76062_cov_73.429321	25295	25777	-1	Molybdenum cofactor biosynthesis protein MoaC	0.844419	0.787861	5	13	0	5	8
contig_140_gene6	NODE_140_length_14679_cov_71.711357	3570	4877	-1	Choline binding protein A	-0.825376	0.859098	29	13	2	18	18
contig_312_gene3	NODE_312_length_5467_cov_79.514359	2491	2613	-1	hypothetical protein	-0.775263	0.867295	30	13	11	87	63
contig_87_gene13	NODE_87_length_79450_cov_59.868332	11188	12063	-1	transcriptional regulator, LysR family	0.590157	0.871178	3	13	1	8	7
contig_229_gene6	NODE_229_length_29732_cov_55.768162	4927	5793	1	dTDP-4-dehydrorhamnose reductase (EC 1.1.1.133)	0.774294	0.87368	5	13	4	14	24
contig_18_gene16	NODE_18_length_23062_cov_100.255051	12380	12970	1	Alpha-ribazole-5'-phosphate phosphatase (EC 3.1.3.73)	0.729133	0.884087	6	13	3	6	10
contig_6_gene4	NODE_6_length_18491_cov_74.507759	4441	5409	1	Polysaccharide deacetylase	-0.711496	0.886676	29	13	94	27	27
contig_114_gene18	NODE_114_length_25203_cov_91.571281	20103	20255	1	hypothetical protein	0.810208	0.891794	4	13	11	20	36
contig_128_gene1	NODE_128_length_7781_cov_84.898987	77	1063	-1	probable capsular polysaccharide biosynthesis protein	-0.870004	0.900918	19	13	2	23	13
contig_73_gene21	NODE_73_length_27104_cov_101.264908	23805	24737	-1	COG1242: Predicted Fe-S oxidoreductase	-0.833495	0.909599	17	13	5	28	15
contig_195_gene16	NODE_195_length_24400_cov_55.469589	16097	17314	-1	hypothetical protein	-0.680531	0.919921	22	13	7	37	29
contig_176_gene27	NODE_176_length_72911_cov_70.991028	26426	27028	1	Adenosylhomocysteinase (EC 3.3.1.1)	0.651198	0.925559	6	13	11	9	15
contig_18_gene15	NODE_18_length_23062_cov_100.255051	11968	12387	1	conserved hypothetical protein	0.577912	0.951381	6	13	3	8	12
contig_24_gene35	NODE_24_length_42291_cov_79.764465	39716	40780	-1	Cobalamin biosynthesis protein CbiG	-0.515939	0.969822	25	13	1	10	17
contig_40_gene3	NODE_40_length_28503_cov_96.955620	1949	2761	-1	Glutamate 5-kinase (EC 2.7.2.11)	-0.678187	0.973222	16	13	2	24	15
contig_40_gene7	NODE_40_length_28503_cov_96.955620	5892	7592	1	Isopentenyl-diphosphate delta-isomerase (EC 5.3.3.2)	-0.514786	0.984946	20	13	8	30	26
contig_146_gene21	NODE_146_length_18602_cov_74.807922	17559	17732	-1	hypothetical protein	-0.61225	0.984946	15	13	7	34	23
contig_61_gene15	NODE_61_length_35667_cov_59.262821	14925	16103	1	Cyclopropane-fatty-acyl-phospholipid synthase (EC 2.1.1.79)	0.694837	0.986615	15	13	35	16	47
contig_138_gene8	NODE_138_length_26879_cov_93.071434	9626	10444	-1	mobile intron protein	-0.58939	0.98721	15	13	5	24	17
contig_112_gene5	NODE_112_length_19743_cov_85.133972	7863	8720	-1	Helix-turn-helix, AraC type:Arac protein, arabinose-binding/dimerisation	0.168232	0.990647	4	13	1	10	4
contig_186_gene2	NODE_186_length_28917_cov_82.990524	2019	2366	-1	FIG00521912: hypothetical protein	-0.567144	0.990647	16	13	7	27	20
contig_184_gene29	NODE_184_length_30563_cov_83.209930	30092	30283	-1	hypothetical protein	0.56142	0.992331	11	13	1	0	8
contig_7_gene8	NODE_7_length_17654_cov_90.576302	9152	10333	-1	sensor histidine kinase, putative virS	-0.377203	0.998623	23	13	6	37	39
contig_115_gene12	NODE_115_length_26304_cov_86.500610	13763	15139	-1	Teichoic acid translocation permease protein TagG	-0.402951	0.999917	20	13	4	19	22
contig_112_gene6	NODE_112_length_19743_cov_85.133972	8916	9797	1	hypothetical protein	0.240385	1	5	13	6	12	10
contig_196_gene6	NODE_196_length_11749_cov_55.081539	5767	6261	1	adenylate cyclase	0.198947	1	8	13	3	19	22
contig_106_gene8	NODE_106_length_18371_cov_70.139458	10931	11698	-1	conserved hypothetical protein	0.178054	1	11	13	10	22	30
contig_5_gene10	NODE_5_length_85387_cov_76.971367	11470	13176	1	Lipid A export ATP-binding/permease protein MsbA	0.0774975	1	10	13	3	10	12
contig_142_gene1	NODE_142_length_6873_cov_50.613125	201	1814	1	Sodium-dependent phosphate transporter	0.0414847	1	10	13	4	28	32
contig_476_gene2	NODE_476_length_2852_cov_62.709679	901	2595	-1	FIG00464064: hypothetical protein	0.0319833	1	13	13	7	31	38
contig_177_gene13	NODE_177_length_50321_cov_73.636772	11687	13870	1	DNA topoisomerase III (EC 5.99.1.2)	0.0139505	1	27	13	12	33	56
contig_29_gene6	NODE_29_length_62265_cov_85.025581	6404	7024	1	conserved hypothetical protein	-0.0329732	1	4	13	0	12	5
contig_56_gene3	NODE_56_length_27207_cov_81.986732	1705	2202	-1	Phosphatidylglycerophosphatase B (EC 3.1.3.27)	-0.063932	1	3	13	0	10	2
contig_9_gene7	NODE_9_length_120959_cov_77.454727	4639	5337	1	Phosphate regulon transcriptional regulatory protein PhoB (SphR)	-0.0817397	1	16	13	7	23	29
contig_43_gene5	NODE_43_length_12731_cov_80.926010	4864	6447	1	Na(+)/H(+) antiporter	-0.0865079	1	7	13	5	12	8
contig_134_gene14	NODE_134_length_31353_cov_70.595123	13892	15286	1	Oligoendopeptidase F	-0.100137	1	34	13	18	33	59
contig_42_gene2	NODE_42_length_21770_cov_63.049519	2115	2303	1	conserved domain protein	-0.124359	1	27	13	11	32	49
contig_3_gene6	NODE_3_length_45207_cov_73.319107	6076	6894	1	Cell division protein FtsQ	-0.127229	1	21	13	8	20	30
contig_249_gene4	NODE_249_length_3230_cov_82.838387	1949	2620	1	hypothetical protein	-0.155854	1	19	13	16	37	45
contig_22_gene27	NODE_22_length_26895_cov_57.350658	25373	26809	1	predicted membrane protein	-0.166635	1	10	13	2	13	11
contig_58_gene13	NODE_58_length_28039_cov_83.117874	14252	15586	1	conserved protein, putative metal-dependent peptidase	-0.175197	1	10	13	5	16	13
contig_31_gene24	NODE_31_length_20574_cov_100.323853	19240	19422	1	FIG00522459: hypothetical protein	-0.180043	1	26	13	1	17	32
contig_7_gene13	NODE_7_length_17654_cov_90.576302	13899	14726	-1	transcriptional regulator, MerR family	-0.199691	1	18	13	1	4	9
contig_164_gene1	NODE_164_length_28328_cov_70.047089	254	454	-1	hypothetical protein	-0.200589	1	9	13	16	32	27
contig_187_gene9	NODE_187_length_8341_cov_71.641167	6638	7843	1	NAD(FAD)-utilizing dehydrogenases	-0.205288	1	9	13	4	15	12
contig_138_gene1	NODE_138_length_26879_cov_93.071434	229	1593	-1	RNA methyltransferase, TrmA family	-0.216076	1	11	13	3	19	16
contig_18_gene22	NODE_18_length_23062_cov_100.255051	19029	20483	1	Sucrose-6-phosphate hydrolase (EC 3.2.1.26)	-0.22509	1	10	13	2	12	8
contig_400_gene2	NODE_400_length_5641_cov_52.082787	1152	1988	-1	oxidoreductase, aldo/keto reductase family	-0.241395	1	8	13	1	20	14
contig_554_gene1	NODE_554_length_2085_cov_70.031174	660	944	1	hypothetical protein	-0.268431	1	17	13	12	23	25
contig_19_gene2	NODE_19_length_12130_cov_86.701157	2320	4269	1	Topoisomerase IV subunit B (EC 5.99.1.-)	-0.283371	1	23	13	7	22	29
contig_110_gene21	NODE_110_length_25941_cov_82.972397	17405	18184	-1	transcriptional regulator, DeoR family	-0.301945	1	8	13	2	13	7
contig_350_gene4	NODE_350_length_11464_cov_83.564636	3279	4772	1	4-alpha-glucanotransferase (amylomaltase) (EC 2.4.1.25)	-0.324189	1	12	13	9	46	39
contig_254_gene9	NODE_254_length_8799_cov_94.653938	7246	8016	1	Prolipoprotein diacylglyceryl transferase (EC 2.4.99.-)	-0.371086	1	13	13	0	14	11
contig_73_gene18	NODE_73_length_27104_cov_101.264908	21708	21932	1	BFD domain protein (2Fe-2S)-binding domain protein	-0.425635	1	9	13	0	9	2
contig_134_gene8	NODE_134_length_31353_cov_70.595123	8615	8818	1	conserved hypothetical protein	-0.434437	1	6	13	3	17	7
contig_48_gene8	NODE_48_length_27829_cov_72.015053	5769	7166	1	Na+ driven multidrug efflux pump	-0.587129	1	8	13	0	14	3
contig_87_gene64	NODE_87_length_79450_cov_59.868332	62275	62751	1	Xanthine dehydrogenase iron-sulfur subunit (EC 1.17.1.4)	5.96354	1.10882e-05	0	12	5	0	64
contig_87_gene66	NODE_87_length_79450_cov_59.868332	63725	66532	1	Xanthine dehydrogenase, molybdenum binding subunit (EC 1.17.1.4)	4.49264	0.000435627	1	12	6	1	56
contig_162_gene3	NODE_162_length_29299_cov_62.273697	3121	4275	1	Fe-containing alcohol dehydrogenase	4.08802	0.000719725	0	12	11	0	9
contig_29_gene46	NODE_29_length_62265_cov_85.025581	49239	50321	1	sensory box histidine kinase	2.04471	0.103859	0	12	0	3	6
contig_38_gene69	NODE_38_length_76062_cov_73.429321	72398	73420	-1	Choline binding protein A	-2.1474	0.186843	38	12	11	73	15
contig_229_gene21	NODE_229_length_29732_cov_55.768162	17452	18771	1	Xanthine permease	-1.92543	0.253843	25	12	6	124	31
contig_39_gene3	NODE_39_length_4639_cov_91.062943	4283	4399	-1	hypothetical protein	-1.69505	0.38854	31	12	23	71	23
contig_12_gene8	NODE_12_length_22474_cov_82.590279	9376	10416	1	Methionine ABC transporter ATP-binding protein	-1.72335	0.409743	17	12	7	74	18
contig_20_gene9	NODE_20_length_73290_cov_70.500381	10528	11517	1	Dihydroorotate dehydrogenase electron transfer subunit (EC 1.3.3.1)	-1.9267	0.439058	5	12	53	60	6
contig_38_gene27	NODE_38_length_76062_cov_73.429321	23816	24799	-1	Molybdenum cofactor biosynthesis protein MoaA	1.1537	0.630603	4	12	1	2	7
contig_161_gene6	NODE_161_length_6199_cov_91.828362	3320	3928	1	RNA polymerase, sigma-24 subunit, ECF subfamily	-1.21387	0.688812	16	12	13	58	23
contig_87_gene68	NODE_87_length_79450_cov_59.868332	67881	68102	-1	hypothetical protein	1.02766	0.702211	2	12	15	15	26
contig_38_gene28	NODE_38_length_76062_cov_73.429321	24796	25305	-1	Molybdopterin-guanine dinucleotide biosynthesis protein MobB	0.893954	0.776338	6	12	0	1	5
contig_26_gene28	NODE_26_length_89325_cov_78.528419	27001	28050	-1	Putrescine transport ATP-binding protein PotA (TC 3.A.1.11.1)	-0.765559	0.788261	38	12	4	8	21
contig_167_gene5	NODE_167_length_25478_cov_87.847710	4641	5672	1	Epoxyqueuosine (oQ) reductase QueG	0.920026	0.800978	4	12	7	17	34
contig_184_gene3	NODE_184_length_30563_cov_83.209930	2156	2917	1	Manganese-dependent protein-tyrosine phosphatase (EC 3.1.3.48)	-0.893992	0.854441	19	12	5	41	24
contig_103_gene30	NODE_103_length_34124_cov_68.566376	32929	34020	-1	Putative metal chaperone, involved in Zn homeostasis, GTPase of COG0523 family	0.986761	0.859971	9	12	13	28	70
contig_441_gene1	NODE_441_length_6218_cov_66.788033	88	981	-1	putative inner membrane protein	-0.903087	0.878103	11	12	2	54	26
contig_22_gene16	NODE_22_length_26895_cov_57.350658	12368	13063	-1	conserved hypothetical protein	0.619373	0.886165	3	12	2	9	10
contig_196_gene4	NODE_196_length_11749_cov_55.081539	2732	3586	1	Transcriptional regulator of rhamnose utilization, AraC family	0.592675	0.909599	4	12	8	10	11
contig_28_gene28	NODE_28_length_71255_cov_75.202965	32393	34753	1	Protease (EC 3.4.-.-)	-0.730992	0.909599	22	12	12	31	23
contig_106_gene1	NODE_106_length_18371_cov_70.139458	209	1369	-1	Aspartate aminotransferase (EC 2.6.1.1)	-0.722852	0.911445	11	12	8	100	61
contig_174_gene4	NODE_174_length_14115_cov_99.272049	3994	5388	1	tRNA(Ile)-lysidine synthetase	0.990663	0.914841	22	12	9	31	112
contig_223_gene1	NODE_223_length_2035_cov_71.906143	156	1940	1	5,10-methylenetetrahydrofolate reductase (EC 1.5.1.20) / Homolog of homocysteine-binding domain	0.684137	0.925559	6	12	2	10	18
contig_75_gene38	NODE_75_length_49818_cov_68.072365	46089	47150	1	Histidinol-phosphate aminotransferase (EC 2.6.1.9)	0.849807	0.937959	13	12	1	24	64
contig_11_gene52	NODE_11_length_53244_cov_97.528038	51263	53092	-1	Choline binding protein A	-0.59529	0.948156	18	12	4	74	56
contig_38_gene45	NODE_38_length_76062_cov_73.429321	44858	46285	-1	Hypothetical radical SAM family enzyme, NOT coproporphyrinogen III oxidase, oxygen-independent	-0.516191	0.951506	28	12	3	31	36
contig_135_gene2	NODE_135_length_10241_cov_63.287571	1625	2431	-1	Metal-dependent hydrolase of the beta-lactamase superfamily II	0.575645	0.973222	6	12	3	18	29
contig_20_gene43	NODE_20_length_73290_cov_70.500381	50046	51284	1	hypothetical protein	0.746608	0.984946	24	12	14	75	177
contig_114_gene24	NODE_114_length_25203_cov_91.571281	23479	24132	1	HAD-superfamily hydrolase, subfamily IA, variant 3	0.730244	0.984946	20	12	53	56	130
contig_58_gene2	NODE_58_length_28039_cov_83.117874	1929	3020	1	signal transduction protein containing diguanilate cyclase/phosphodiesterase domain	-0.497268	0.986333	16	12	3	38	31
contig_205_gene7	NODE_205_length_7707_cov_99.249252	5728	6420	1	DNA-binding response regulator KdpE	-0.669778	0.998623	9	12	8	24	10
contig_478_gene4	NODE_478_length_5052_cov_91.926765	3463	4551	1	choline binding protein PcpA	0.635402	1	22	12	13	24	71
contig_75_gene39	NODE_75_length_49818_cov_68.072365	47296	48828	1	Leucine-rich repeat, typical subtype	0.464821	1	12	12	11	22	43
contig_14_gene45	NODE_14_length_76224_cov_57.471622	51420	52274	1	Cof-like hydrolase	0.422025	1	9	12	14	12	22
contig_87_gene36	NODE_87_length_79450_cov_59.868332	31157	31774	-1	hypothetical protein	0.357456	1	4	12	6	26	32
contig_71_gene31	NODE_71_length_41353_cov_59.426861	36263	36949	1	Two-component response regulator	0.352933	1	8	12	7	9	15
contig_92_gene10	NODE_92_length_25857_cov_98.441193	8457	8858	1	Putative uncharacterized protein	0.276014	1	4	12	3	14	13
contig_48_gene20	NODE_48_length_27829_cov_72.015053	20824	21609	1	3-oxoacyl-[acyl-carrier protein] reductase (EC 1.1.1.100)	0.275637	1	12	12	12	17	29
contig_9_gene80	NODE_9_length_120959_cov_77.454727	82300	86652	1	DNA polymerase III alpha subunit (EC 2.7.7.7)	0.229801	1	7	12	1	6	6
contig_28_gene11	NODE_28_length_71255_cov_75.202965	10266	12560	1	phage infection protein	0.213624	1	10	12	2	11	16
contig_191_gene6	NODE_191_length_23408_cov_71.404518	9140	9571	1	Transcriptional regulator, MarR family	0.18875	1	3	12	1	11	7
contig_75_gene27	NODE_75_length_49818_cov_68.072365	30000	32036	1	Penicillin-binding protein 3	0.147508	1	10	12	4	19	25
contig_73_gene16	NODE_73_length_27104_cov_101.264908	19540	20679	-1	FIG00527942: hypothetical protein	0.147143	1	9	12	11	11	14
contig_71_gene32	NODE_71_length_41353_cov_59.426861	36936	37925	1	Sensor protein resE (EC 2.7.3.-)	0.119877	1	7	12	5	12	12
contig_47_gene15	NODE_47_length_63289_cov_87.057564	14038	15180	1	similar to ABC-type sugar transport system periplasmic component	0.116141	1	7	12	2	12	11
contig_88_gene28	NODE_88_length_36595_cov_70.275009	29713	31446	-1	Acetolactate synthase large subunit (EC 2.2.1.6)	0.0337913	1	6	12	2	21	20
contig_47_gene10	NODE_47_length_63289_cov_87.057564	9651	10670	1	YgjD/Kae1/Qri7 family, required for threonylcarbamoyladenosine (t(6)A) formation in tRNA	0.0268849	1	20	12	11	26	42
contig_196_gene11	NODE_196_length_11749_cov_55.081539	10308	10940	-1	hypothetical protein	-0.0655749	1	11	12	4	17	19
contig_99_gene11	NODE_99_length_13300_cov_86.239700	10036	10473	1	Flagellar protein FliJ	-0.142203	1	14	12	5	24	28
contig_9_gene67	NODE_9_length_120959_cov_77.454727	67910	68971	1	Rossmann fold nucleotide-binding protein Smf possibly involved in DNA uptake	-0.149026	1	20	12	1	23	32
contig_16_gene3	NODE_16_length_19986_cov_88.651810	2749	3594	1	rRNA small subunit methyltransferase I	-0.182249	1	16	12	9	19	23
contig_134_gene15	NODE_134_length_31353_cov_70.595123	15320	15667	1	Oligoendopeptidase F	-0.231736	1	25	12	13	28	41
contig_28_gene21	NODE_28_length_71255_cov_75.202965	23562	24551	-1	FIG00529298: hypothetical protein	-0.28857	1	11	12	1	13	11
contig_150_gene1	NODE_150_length_8209_cov_99.169449	40	378	-1	Transcriptional regulator, MarR family	-0.294634	1	12	12	1	8	7
contig_26_gene36	NODE_26_length_89325_cov_78.528419	37997	38902	1	probable nucleotidyltransferase	-0.308845	1	11	12	0	15	12
contig_84_gene2	NODE_84_length_56024_cov_89.424515	2127	2675	-1	hypothetical protein	-0.357786	1	14	12	1	27	24
contig_26_gene3	NODE_26_length_89325_cov_78.528419	3451	4185	1	Cytoplasmic copper homeostasis protein cutC	-0.363292	1	9	12	0	18	11
contig_207_gene22	NODE_207_length_21080_cov_69.035103	18152	18331	1	conserved hypothetical protein	-0.443665	1	11	12	10	22	16
contig_100_gene10	NODE_100_length_29216_cov_74.810616	10563	11693	-1	Putrescine transport ATP-binding protein PotA (TC 3.A.1.11.1)	8.8667	5.09891e-10	0	11	15	0	201
contig_163_gene5	NODE_163_length_31429_cov_74.449677	4188	5543	-1	Gamma-aminobutyrate:alpha-ketoglutarate aminotransferase (EC 2.6.1.19)	8.59318	1.5416e-09	0	11	4	0	278
contig_100_gene8	NODE_100_length_29216_cov_74.810616	8879	9685	-1	Spermidine Putrescine ABC transporter permease component potC (TC_3.A.1.11.1)	7.4501	3.85831e-08	0	11	9	0	115
contig_199_gene5	NODE_199_length_14491_cov_87.896484	4654	6231	1	Ammonium transporter	5.10369	2.86039e-05	0	11	16	0	14
contig_61_gene21	NODE_61_length_35667_cov_59.262821	21520	22887	1	Dihydropyrimidinase (EC 3.5.2.2)	5.10834	3.78192e-05	0	11	1	0	3
contig_87_gene63	NODE_87_length_79450_cov_59.868332	60153	62282	1	Xanthine dehydrogenase, molybdenum binding subunit (EC 1.17.1.4)	4.96231	9.63808e-05	1	11	8	0	64
contig_3_gene37	NODE_3_length_45207_cov_73.319107	29427	30575	1	Stage III sporulation protein AE	3.57249	0.0175658	19	11	14	3	334
contig_3_gene38	NODE_3_length_45207_cov_73.319107	30581	31171	1	Stage III sporulation protein AF	3.5056	0.0218113	23	11	18	4	377
contig_328_gene4	NODE_328_length_2553_cov_51.996475	2101	2550	-1	Methyl-accepting chemotaxis protein	-2.33499	0.124536	46	11	14	59	12
contig_80_gene7	NODE_80_length_14192_cov_58.502254	11173	12756	-1	Exoenzymes regulatory protein aepA precursor	2.03292	0.166327	1	11	3	7	25
contig_30_gene26	NODE_30_length_31264_cov_83.124229	25601	26596	1	UDP-glucose 4-epimerase (EC 5.1.3.2)	-2.10887	0.202678	45	11	18	18	5
contig_178_gene4	NODE_178_length_12232_cov_97.675034	4415	5281	-1	Multiple sugar ABC transporter, membrane-spanning permease protein MsmF	-1.81961	0.228477	60	11	2	33	20
contig_176_gene48	NODE_176_length_72911_cov_70.991028	49973	50902	1	FIG001614: Membrane protein	-1.77836	0.3946	33	11	0	1	1
contig_79_gene16	NODE_79_length_30285_cov_80.111374	15592	16902	-1	Cysteine desulfurase (EC 2.8.1.7)	-1.5578	0.397892	30	11	16	98	37
contig_256_gene5	NODE_256_length_17478_cov_72.061279	6368	7132	-1	Chitooligosaccharide deacetylase (EC 3.5.1.-)	1.63951	0.463724	6	11	16	13	57
contig_305_gene2	NODE_305_length_2165_cov_305.706238	1387	2139	1	ATPas	-1.47184	0.47675	24	11	15	69	26
contig_196_gene2	NODE_196_length_11749_cov_55.081539	960	1598	-1	predicted 4-deoxy-L-threo-5-hexosulose-uronate ketol-isomerase (EC 5.3.1.17)	1.37885	0.499	3	11	12	3	10
contig_103_gene29	NODE_103_length_34124_cov_68.566376	31947	32885	-1	similar to Putative GTPases (G3E family)	1.35308	0.661967	9	11	16	29	102
contig_195_gene11	NODE_195_length_24400_cov_55.469589	11366	11746	-1	Hypothetical protein YaeR with similarity to glyoxylase family	0.825542	0.731903	2	11	1	6	6
contig_305_gene1	NODE_305_length_2165_cov_305.706238	99	1394	1	transposase homolog for IS232 [Insertion sequence IS1181]	-0.998956	0.746828	22	11	16	53	30
contig_171_gene7	NODE_171_length_16506_cov_57.160065	6889	7203	1	Additional substrate-specific component CbiN of cobalt ECF transporter	-1.13961	0.753271	21	11	1	14	7
contig_181_gene7	NODE_181_length_28012_cov_61.077610	8687	9106	-1	Transcriptional regulator, MarR family	0.983722	0.779633	5	11	1	7	17
contig_24_gene8	NODE_24_length_42291_cov_79.764465	6271	7338	-1	ABC transporter, periplasmic spermidine putrescine-binding protein PotD (TC 3.A.1.11.1)	-0.969607	0.789131	18	11	2	35	20
contig_129_gene12	NODE_129_length_15068_cov_90.411072	11207	11932	-1	Branched-chain amino acid aminotransferase (EC 2.6.1.42)	-0.827157	0.827568	25	11	16	46	34
contig_76_gene7	NODE_76_length_9037_cov_89.327103	8388	8510	-1	hypothetical protein	-1.15507	0.861087	19	11	0	2	0
contig_41_gene9	NODE_41_length_12567_cov_56.811729	7254	7721	1	Molybdopterin binding motif, CinA N-terminal domain / C-terminal domain of CinA type S	0.808909	0.870377	4	11	8	10	17
contig_29_gene10	NODE_29_length_62265_cov_85.025581	11529	13541	-1	Methyl-accepting chemotaxis protein I (serine chemoreceptor protein)	-0.679899	0.879335	29	11	6	58	51
contig_26_gene29	NODE_26_length_89325_cov_78.528419	28072	28611	-1	Transcriptional regulator, MerR family, near polyamine transporter	-0.679425	0.886165	29	11	2	10	18
contig_186_gene25	NODE_186_length_28917_cov_82.990524	25674	26336	-1	tRNA (guanine46-N7-)-methyltransferase (EC 2.1.1.33)	-0.690344	0.891794	27	11	5	28	28
contig_48_gene23	NODE_48_length_27829_cov_72.015053	24180	25424	1	probable zinc protease	-0.69604	0.904285	21	11	8	35	29
contig_47_gene34	NODE_47_length_63289_cov_87.057564	36234	37346	-1	Monogalactosyldiacylglycerol synthase precursor	-0.779267	0.931053	14	11	3	26	15
contig_95_gene3	NODE_95_length_16658_cov_60.286110	1949	2587	-1	NAD(P)H nitroreductase (EC 1.-.-.-)	0.735345	0.951381	9	11	8	3	14
contig_114_gene25	NODE_114_length_25203_cov_91.571281	24184	25083	1	Transcriptional regulator, DeoR family	0.795864	0.952771	11	11	38	40	89
contig_4_gene9	NODE_4_length_20658_cov_74.543182	9755	10621	1	Transcriptional regulator, LysR family	0.505476	0.960963	5	11	6	9	12
contig_100_gene27	NODE_100_length_29216_cov_74.810616	24913	25233	1	hypothetical protein	-1.13166	0.96844	1	11	4	27	2
contig_357_gene2	NODE_357_length_2831_cov_71.387497	1190	1690	1	hypothetical protein	-0.53691	0.973222	18	11	14	31	28
contig_134_gene16	NODE_134_length_31353_cov_70.595123	15688	16224	1	Phosphatidylglycerophosphatase B (EC 3.1.3.27)	-0.339335	0.9809	35	11	12	37	55
contig_143_gene10	NODE_143_length_13151_cov_92.003723	12114	12926	1	Dihydroneopterin aldolase (EC 4.1.2.25) / 2-amino-4-hydroxy-6-hydroxymethyldihydropteridine pyrophosphokinase (EC 2.7.6.3)	-0.533725	0.984946	16	11	9	14	13
contig_94_gene1	NODE_94_length_35439_cov_71.606110	160	312	-1	conserved hypothetical protein	-0.712329	0.985912	8	11	3	25	12
contig_176_gene57	NODE_176_length_72911_cov_70.991028	62234	63214	-1	FIG00520486: hypothetical protein	0.531456	0.990647	8	11	2	9	18
contig_14_gene23	NODE_14_length_76224_cov_57.471622	26921	27685	1	Formate efflux transporter (TC 2.A.44 family)	-0.588078	0.990647	12	11	0	22	14
contig_29_gene31	NODE_29_length_62265_cov_85.025581	33409	34074	-1	Trk system potassium uptake protein TrkA	-0.644331	0.990647	8	11	8	29	15
contig_30_gene7	NODE_30_length_31264_cov_83.124229	8172	9620	1	Cytoplasmic axial filament protein CafA and Ribonuclease G (EC 3.1.4.-)	-0.346666	0.998623	22	11	1	20	28
contig_478_gene5	NODE_478_length_5052_cov_91.926765	4728	5015	-1	hypothetical protein	0.351192	0.999917	4	11	4	15	17
contig_350_gene3	NODE_350_length_11464_cov_83.564636	2237	3247	1	Catabolite control protein A	-0.428607	0.999917	13	11	13	49	40
contig_5_gene6	NODE_5_length_85387_cov_76.971367	8679	9677	1	ABC-type nitrate/sulfonate/bicarbonate transport systems, periplasmic components	0.472723	1	12	11	24	15	34
contig_106_gene9	NODE_106_length_18371_cov_70.139458	11790	12803	-1	Uncharacterized phage-associated protein-like protein	0.309132	1	9	11	7	11	18
contig_73_gene8	NODE_73_length_27104_cov_101.264908	8505	9884	-1	Multi antimicrobial extrusion protein (Na(+)/drug antiporter), MATE family of MDR efflux pumps	0.243162	1	6	11	3	8	8
contig_168_gene4	NODE_168_length_6914_cov_90.030083	3946	5115	-1	Galactokinase (EC 2.7.1.6)	0.228399	1	12	11	10	15	26
contig_106_gene10	NODE_106_length_18371_cov_70.139458	12833	13234	-1	hypothetical protein	0.190244	1	14	11	9	12	24
contig_70_gene9	NODE_70_length_23711_cov_57.885242	9047	9424	-1	Conserved domain protein, histidine-rich	0.184189	1	9	11	8	20	26
contig_14_gene58	NODE_14_length_76224_cov_57.471622	67372	67911	1	Phosphinothricin N-acetyltransferase	0.183214	1	8	11	5	18	24
contig_263_gene2	NODE_263_length_1905_cov_70.497635	1278	1874	-1	hypothetical protein	0.168232	1	9	11	1	10	14
contig_103_gene17	NODE_103_length_34124_cov_68.566376	17728	19788	1	DNA mismatch repair protein MutL	0.167715	1	13	11	2	12	22
contig_277_gene4	NODE_277_length_19640_cov_78.281464	4333	4887	1	membrane protein, DedA family	0.143399	1	6	11	0	8	7
contig_38_gene60	NODE_38_length_76062_cov_73.429321	60484	61074	-1	Rubrerythrin	0.0496915	1	9	11	8	24	27
contig_441_gene5	NODE_441_length_6218_cov_66.788033	5562	6008	-1	Galactose/methyl galactoside ABC transport system, D-galactose-binding periplasmic protein MglB (TC 3.A.1.2.3)	0.00761057	1	4	11	4	14	10
contig_72_gene29	NODE_72_length_65007_cov_99.269928	36712	37443	-1	GTP cyclohydrolase III (methanopterin)	-0.0268575	1	8	11	7	17	17
contig_28_gene29	NODE_28_length_71255_cov_75.202965	34813	37173	1	Recombination inhibitory protein MutS2	-0.0551669	1	15	11	14	26	35
contig_42_gene3	NODE_42_length_21770_cov_63.049519	2319	5552	1	COG0553: Superfamily II DNA/RNA helicases, SNF2 family	-0.0656004	1	18	11	7	23	34
contig_145_gene8	NODE_145_length_14921_cov_76.358620	7947	8873	1	FIG00515629: hypothetical protein	-0.0735673	1	14	11	5	33	39
contig_58_gene11	NODE_58_length_28039_cov_83.117874	12261	13040	1	conserved hypothetical protein	-0.0764972	1	10	11	4	14	15
contig_58_gene12	NODE_58_length_28039_cov_83.117874	13061	14146	1	MoxR-like ATPases	-0.085661	1	8	11	3	12	11
contig_48_gene24	NODE_48_length_27829_cov_72.015053	25440	26078	1	probable regulatory protein	-0.0990608	1	14	11	7	29	34
contig_115_gene4	NODE_115_length_26304_cov_86.500610	3355	4203	-1	glycosyl transferase, group 2 family protein	-0.139613	1	7	11	1	12	8
contig_81_gene3	NODE_81_length_24747_cov_74.480263	4178	8875	1	Type II restriction enzyme, methylase subunits	-0.169559	1	17	11	3	22	29
contig_82_gene5	NODE_82_length_16950_cov_55.730030	6843	7082	-1	hypothetical protein	-0.181217	1	5	11	0	13	6
contig_164_gene25	NODE_164_length_28328_cov_70.047089	24440	28333	-1	Activator of (R)-2-hydroxyglutaryl-CoA dehydratase	-0.203338	1	19	11	2	14	23
contig_255_gene3	NODE_255_length_5091_cov_66.305832	3263	3559	1	hypothetical protein	-0.228006	1	21	11	15	30	40
contig_60_gene23	NODE_60_length_28852_cov_73.719360	27289	28794	-1	Fe-S OXIDOREDUCTASE (1.8.-.-)	-0.247011	1	12	11	2	10	12
contig_60_gene12	NODE_60_length_28852_cov_73.719360	17152	17982	-1	Transmembrane component MtsC of energizing module of methionine-regulated ECF transporter	-0.264534	1	11	11	5	8	7
contig_256_gene10	NODE_256_length_17478_cov_72.061279	11336	12643	-1	Dihydrofolate synthase (EC 6.3.2.12) / Folylpolyglutamate synthase (EC 6.3.2.17)	-0.26894	1	11	11	3	21	19
contig_190_gene1	NODE_190_length_5181_cov_56.359585	492	5045	-1	conserved hypothetical protein	-0.293782	1	10	11	3	34	30
contig_9_gene64	NODE_9_length_120959_cov_77.454727	63937	64818	1	50S ribosomal subunit maturation GTPase RbgA (B. subtilis YlqF)	-0.299429	1	22	11	6	17	27
contig_138_gene6	NODE_138_length_26879_cov_93.071434	7289	8158	-1	intein homing endonuclease-related protein	-0.306343	1	16	11	3	18	21
contig_84_gene42	NODE_84_length_56024_cov_89.424515	48238	49077	-1	Patatin-like phospholipase	-0.35358	1	10	11	5	33	27
contig_87_gene76	NODE_87_length_79450_cov_59.868332	78324	79373	1	Transcriptional regulator	-0.418006	1	11	11	7	15	11
contig_87_gene65	NODE_87_length_79450_cov_59.868332	62745	63608	1	Xanthine dehydrogenase, FAD binding subunit (EC 1.17.1.4)	5.04249	0.000134233	1	10	5	0	52
contig_87_gene67	NODE_87_length_79450_cov_59.868332	66730	67677	1	Ketopantoate reductase	3.79467	0.00306043	0	10	5	2	46
contig_185_gene3	NODE_185_length_7181_cov_89.647682	1421	2308	-1	N-acetylmannosamine kinase (EC 2.7.1.60)	-3.2998	0.0162668	9	10	3	252	18
contig_38_gene18	NODE_38_length_76062_cov_73.429321	16082	17431	-1	UDP-glucose dehydrogenase (EC 1.1.1.22)	3.25439	0.0317006	12	10	11	7	214
contig_9_gene107	NODE_9_length_120959_cov_77.454727	115490	115750	1	Stage V sporulation protein required for dehydratation of the spore core and assembly of the coat (SpoVS)	-2.15214	0.130793	64	10	3	106	33
contig_5_gene11	NODE_5_length_85387_cov_76.971367	13381	13695	1	Thioredoxin	-1.75633	0.320779	28	10	13	68	22
contig_163_gene23	NODE_163_length_31429_cov_74.449677	23861	25138	-1	Metal-dependent phosphohydrolase, HD region	-1.89938	0.376699	18	10	3	31	4
contig_186_gene1	NODE_186_length_28917_cov_82.990524	611	1351	-1	S-layer protein	-1.78771	0.409743	19	10	4	33	6
contig_28_gene27	NODE_28_length_71255_cov_75.202965	30211	32256	1	no significant homology	-1.40139	0.452007	36	10	14	62	32
contig_312_gene2	NODE_312_length_5467_cov_79.514359	1132	2463	-1	diguanylate cyclase/phosphodiesterase (GGDEF & EAL domains) with PAS/PAC sensor(s)	-1.45227	0.456306	28	10	5	69	30
contig_167_gene21	NODE_167_length_25478_cov_87.847710	23484	24086	1	Serine/threonine kinase	1.60912	0.4639	4	10	29	20	74
contig_173_gene3	NODE_173_length_10791_cov_88.355019	2324	2971	-1	no significant homology. Putative N-terminal signal sequence and 6 putative transmembrane regions were found by PSORT.	1.44148	0.495616	3	10	1	5	17
contig_87_gene45	NODE_87_length_79450_cov_59.868332	38642	39082	-1	hypothetical protein	1.34231	0.530887	2	10	7	9	23
contig_281_gene4	NODE_281_length_9095_cov_70.352173	2597	2812	1	hypothetical protein	-1.70884	0.540876	19	10	3	14	1
contig_57_gene6	NODE_57_length_14081_cov_67.257439	2938	3102	1	hypothetical protein	-1.52085	0.635995	6	10	22	51	11
contig_5_gene62	NODE_5_length_85387_cov_76.971367	65625	66125	1	Conserved protein	1.12785	0.65659	3	10	73	5	12
contig_20_gene8	NODE_20_length_73290_cov_70.500381	9946	10284	1	hypothetical protein	1.00102	0.660452	2	10	1	3	4
contig_74_gene14	NODE_74_length_20339_cov_83.598900	19167	20087	1	Permease of the drug/metabolite transporter (DMT) superfamily	1.08775	0.675931	3	10	2	5	12
contig_39_gene4	NODE_39_length_4639_cov_91.062943	4474	4608	-1	hypothetical protein	-1.24442	0.698691	15	10	13	37	14
contig_162_gene21	NODE_162_length_29299_cov_62.273697	27349	28383	1	oxidoreductase, YhhX family	-1.12577	0.701652	19	10	2	31	16
contig_11_gene5	NODE_11_length_53244_cov_97.528038	5583	6317	-1	HesA/MoeB/ThiF family protein related to EC-YgdL	-1.08852	0.702593	24	10	3	19	13
contig_171_gene6	NODE_171_length_16506_cov_57.160065	6141	6887	1	Substrate-specific component CbiM of cobalt ECF transporter	-1.21674	0.74565	18	10	2	7	3
contig_11_gene4	NODE_11_length_53244_cov_97.528038	4409	5359	-1	Ribosomal-protein-S5p-alanine acetyltransferase	-1.041	0.746828	19	10	5	28	16
contig_14_gene18	NODE_14_length_76224_cov_57.471622	21955	22659	-1	Transcriptional regulator, RpiR family	0.713694	0.782824	2	10	2	6	6
contig_167_gene9	NODE_167_length_25478_cov_87.847710	8346	9053	1	Phosphate regulon transcriptional regulatory protein PhoB (SphR)	-0.983602	0.789131	17	10	10	28	16
contig_184_gene5	NODE_184_length_30563_cov_83.209930	3824	5014	1	Alpha-D-GlcNAc alpha-1,2-L-rhamnosyltransferase (EC 2.4.1.-)	-0.646841	0.871289	39	10	30	90	83
contig_186_gene4	NODE_186_length_28917_cov_82.990524	3233	3925	-1	Putative tRNA-m1A22 methylase	-0.727825	0.873967	24	10	13	33	29
contig_186_gene3	NODE_186_length_28917_cov_82.990524	2429	3220	-1	Protein of unknown function DUF34	-0.731213	0.884087	22	10	13	35	29
contig_81_gene2	NODE_81_length_24747_cov_74.480263	1347	4178	1	putative ATP-dependent helicase	-0.719674	0.891794	21	10	2	27	23
contig_179_gene10	NODE_179_length_15035_cov_80.109741	8873	9367	-1	hypothetical protein	-0.68296	0.903804	24	10	8	15	18
contig_24_gene34	NODE_24_length_42291_cov_79.764465	38944	39684	-1	Cobalt-precorrin-3b C17-methyltransferase	-0.603819	0.904559	29	10	2	14	24
contig_140_gene4	NODE_140_length_14679_cov_71.711357	3106	3411	-1	Transcriptional regulator, PadR family	0.659679	0.909599	4	10	4	6	8
contig_87_gene43	NODE_87_length_79450_cov_59.868332	36737	37699	1	Nitrogen regulation protein NIFR3	0.547676	0.920414	4	10	1	6	6
contig_38_gene42	NODE_38_length_76062_cov_73.429321	39253	41337	-1	GGDEF domain protein	-0.620158	0.956982	13	10	4	35	25
contig_157_gene12	NODE_157_length_17051_cov_79.961113	11434	13044	-1	Fe-S oxidoreductase	-0.441572	0.972066	25	10	9	27	35
contig_24_gene31	NODE_24_length_42291_cov_79.764465	35861	36955	-1	L-threonine 3-O-phosphate decarboxylase (EC 4.1.1.81)	-0.579311	0.974397	15	10	3	13	12
contig_18_gene21	NODE_18_length_23062_cov_100.255051	18005	19006	1	Sucrose operon repressor ScrR, LacI family	-0.715536	0.974397	12	10	3	13	7
contig_84_gene8	NODE_84_length_56024_cov_89.424515	9364	10851	-1	Periplasmic [Fe] hydrogenase (EC 1.12.7.2)-hydB3	0.737581	0.978949	13	10	17	41	93
contig_66_gene3	NODE_66_length_26861_cov_68.289673	1953	2765	1	Hydrolase (HAD superfamily)	0.702559	0.978949	10	10	14	18	43
contig_74_gene2	NODE_74_length_20339_cov_83.598900	2055	4352	1	RecD-like DNA helicase YrrC	-0.591603	0.984946	12	10	4	23	16
contig_316_gene3	NODE_316_length_4943_cov_63.858387	2065	2562	-1	Ribonucleotide reductase of class III (anaerobic), activating protein (EC 1.97.1.4)	0.348815	0.985912	5	10	0	3	3
contig_438_gene1	NODE_438_length_1933_cov_64.964821	586	987	1	DNA polymerase, beta domain protein region	-0.715812	0.985912	7	10	2	22	10
contig_207_gene15	NODE_207_length_21080_cov_69.035103	12463	12645	-1	hypothetical protein	-0.583529	0.990647	12	10	11	24	17
contig_104_gene15	NODE_104_length_23191_cov_92.632790	17962	20379	-1	spoIID-like domain containing protein, peptidoglycan-binding domain	0.685562	0.998623	22	10	6	58	136
contig_31_gene16	NODE_31_length_20574_cov_100.323853	12394	14388	1	hypothetical protein	-0.445544	0.998623	13	10	6	27	23
contig_73_gene3	NODE_73_length_27104_cov_101.264908	3325	5046	-1	Na+/H+ antiporter	0.528757	1	11	10	1	4	17
contig_49_gene12	NODE_49_length_20547_cov_68.795929	10579	10704	1	hypothetical protein	0.44029	1	9	10	23	23	39
contig_75_gene14	NODE_75_length_49818_cov_68.072365	14380	15237	1	Ribosomal RNA large subunit methyltransferase A (EC 2.1.1.51)	0.413719	1	9	10	3	7	15
contig_372_gene2	NODE_372_length_1907_cov_76.682220	1043	1807	1	Galactose-1-phosphate uridylyltransferase (EC 2.7.7.10)	0.356734	1	9	10	10	25	40
contig_7_gene4	NODE_7_length_17654_cov_90.576302	3402	5858	-1	Lead, cadmium, zinc and mercury transporting ATPase (EC 3.6.3.3) (EC 3.6.3.5); Copper-translocating P-type ATPase (EC 3.6.3.4)	0.274717	1	22	10	4	18	47
contig_103_gene19	NODE_103_length_34124_cov_68.566376	20815	21045	1	RNA-binding protein Hfq	0.272906	1	9	10	2	4	10
contig_279_gene9	NODE_279_length_9501_cov_57.137669	7690	8379	1	Molybdenum transport system permease protein ModB (TC 3.A.1.8.1)	0.265242	1	6	10	0	7	8
contig_71_gene33	NODE_71_length_41353_cov_59.426861	38009	38695	1	ABC transporter, ATPase component	0.255862	1	7	10	5	9	12
contig_81_gene4	NODE_81_length_24747_cov_74.480263	8893	15228	1	Helicase, C-terminal:Type III restriction enzyme, res subunit:DEAD/DEAH box helicase, N-terminal	0.250497	1	14	10	6	18	33
contig_88_gene27	NODE_88_length_36595_cov_70.275009	29427	29720	-1	Acetolactate synthase small subunit (EC 2.2.1.6)	0.202395	1	6	10	2	16	18
contig_84_gene45	NODE_84_length_56024_cov_89.424515	51458	52360	1	Polysaccharide deacetylase	0.154356	1	11	10	8	7	15
contig_70_gene10	NODE_70_length_23711_cov_57.885242	9486	12212	-1	Probable ATP-dependent RNA helicase	0.122215	1	8	10	7	21	26
contig_279_gene8	NODE_279_length_9501_cov_57.137669	6844	7662	1	Molybdenum ABC transporter, periplasmic molybdenum-binding protein ModA (TC 3.A.1.8.1)	0.117533	1	6	10	1	12	12
contig_79_gene8	NODE_79_length_30285_cov_80.111374	7130	8284	-1	D-alanyl transfer protein DltB	0.108237	1	12	10	7	15	23
contig_195_gene25	NODE_195_length_24400_cov_55.469589	24041	24361	1	Transcriptional regulator, HxlR family	0.0700884	1	5	10	4	9	8
contig_5_gene75	NODE_5_length_85387_cov_76.971367	80755	81453	1	RNA polymerase sporulation specific sigma factor SigK	0.0482167	1	14	10	37	77	94
contig_28_gene30	NODE_28_length_71255_cov_75.202965	37383	38042	1	FIG00523917: hypothetical protein	-0.0282749	1	20	10	19	34	50
contig_28_gene7	NODE_28_length_71255_cov_75.202965	4677	6029	1	Para-aminobenzoate synthase, aminase component (EC 2.6.1.85)	-0.0290872	1	9	10	1	12	14
contig_140_gene1	NODE_140_length_14679_cov_71.711357	59	1441	-1	Multi antimicrobial extrusion protein (Na(+)/drug antiporter), MATE family of MDR efflux pumps	-0.139192	1	8	10	3	9	8
contig_577_gene1	NODE_577_length_993_cov_96.839882	95	916	-1	Integrase, catalytic region	-0.145834	1	8	10	1	10	9
contig_252_gene1	NODE_252_length_5055_cov_77.329376	258	647	1	hypothetical protein	-0.163394	1	8	10	6	23	20
contig_79_gene9	NODE_79_length_30285_cov_80.111374	8281	9798	-1	D-alanine--poly(phosphoribitol) ligase subunit 1 (EC 6.1.1.13)	-0.251006	1	21	10	14	22	31
contig_149_gene16	NODE_149_length_32140_cov_101.366928	18707	20128	1	Phosphate regulon sensor protein PhoR (SphS) (EC 2.7.13.3)	-0.267788	1	11	10	1	18	17
[truncated: 1,988 more rows]
