# Supplementary material for: Genome-wide transcriptional analysis suggests hydrogenase- and nitrogenase-mediated hydrogen production in Clostridium butyricum CWBI 1009
Source: Biotechnol Biofuels. 2015 Feb 22;8:27. doi: 10.1186/s13068-015-0203-5 (PMC4342158; doi:10.1186/s13068-015-0203-5)
Supplement: Additional file 3: — RNA-seq data. Table S5. Differentially regulated genes in C. butyricum CWBI 1009 in response to the decline in pH (unregulated-pH glucose fermentation) as analysed by RNA-seq. [file 13068_2015_203_MOESM3_ESM.xls]

## Sheet: Sheet1
Clostridium butyricum CWBI1009: Mapping of the RNA-seq reads
						Expression fold change for pH6.3 vs pH7.3
Name	contig	start	end	strand	product	log2 Fold change	pvalue
contig_181_gene17	NODE_181_length_28012_cov_61.077610	19421	19744	-1	Nitrogen regulatory protein P-II	9.39962	3.40121e-11
contig_29_gene43	NODE_29_length_62265_cov_85.025581	43849	45144	-1	Urea ABC transporter, urea binding protein	9.29344	3.40121e-11
contig_29_gene41	NODE_29_length_62265_cov_85.025581	41554	42732	-1	Urea ABC transporter, permease protein UrtC	9.15268	3.40121e-11
contig_29_gene42	NODE_29_length_62265_cov_85.025581	42781	43689	-1	Urea ABC transporter, permease protein UrtB	8.98991	4.03563e-11
contig_181_gene14	NODE_181_length_28012_cov_61.077610	16041	17408	-1	Nitrogenase (molybdenum-iron) beta chain (EC 1.18.6.1)	8.85634	4.03563e-11
contig_29_gene38	NODE_29_length_62265_cov_85.025581	39651	39977	-1	Nitrogen regulatory protein P-II	9.64466	6.75277e-11
contig_29_gene40	NODE_29_length_62265_cov_85.025581	40754	41530	-1	Urea ABC transporter, ATPase protein UrtD	8.67016	7.61736e-11
contig_29_gene39	NODE_29_length_62265_cov_85.025581	40066	40752	-1	Urea ABC transporter, ATPase protein UrtE	8.85556	7.73745e-11
contig_181_gene18	NODE_181_length_28012_cov_61.077610	19769	20590	-1	Nitrogenase (molybdenum-iron) reductase and maturation protein NifH	8.49725	7.73745e-11
contig_146_gene20	NODE_146_length_18602_cov_74.807922	16041	17219	-1	Branched-chain amino acid ABC transporter, amino acid-binding protein (TC 3.A.1.4.1)	8.75421	8.37563e-11
contig_29_gene37	NODE_29_length_62265_cov_85.025581	39317	39637	-1	Nitrogen regulatory protein P-II	8.81945	1.79954e-10
contig_181_gene16	NODE_181_length_28012_cov_61.077610	19019	19399	-1	Nitrogen regulatory protein P-II	8.24635	2.217e-10
contig_146_gene19	NODE_146_length_18602_cov_74.807922	15066	15950	-1	High-affinity branched-chain amino acid transport system permease protein LivH (TC 3.A.1.4.1)	8.84014	4.15453e-10
contig_100_gene10	NODE_100_length_29216_cov_74.810616	10563	11693	-1	Putrescine transport ATP-binding protein PotA (TC 3.A.1.11.1)	8.8667	5.09891e-10
contig_66_gene17	NODE_66_length_26861_cov_68.289673	14457	15185	1	Glutamate transport permease protein	8.32136	9.03638e-10
contig_66_gene16	NODE_66_length_26861_cov_68.289673	13618	14457	1	Glutamate transport substrate-binding protein	8.20554	9.03638e-10
contig_221_gene10	NODE_221_length_10758_cov_61.858337	10163	10774	-1	Ethanolamine permease	8.03267	1.41527e-09
contig_221_gene9	NODE_221_length_10758_cov_61.858337	8677	10044	-1	Ethanolamine ammonia-lyase heavy chain (EC 4.3.1.7)	7.91071	1.41527e-09
contig_29_gene35	NODE_29_length_62265_cov_85.025581	38424	38789	-1	urease beta subunit	7.78791	1.42758e-09
contig_29_gene36	NODE_29_length_62265_cov_85.025581	38807	39109	-1	Urease gamma subunit (EC 3.5.1.5)	7.71804	1.42758e-09
contig_163_gene5	NODE_163_length_31429_cov_74.449677	4188	5543	-1	Gamma-aminobutyrate:alpha-ketoglutarate aminotransferase (EC 2.6.1.19)	8.59318	1.5416e-09
contig_235_gene7	NODE_235_length_12027_cov_82.237885	6665	7432	-1	Lactam utilization protein LamB	8.08236	1.81627e-09
contig_100_gene11	NODE_100_length_29216_cov_74.810616	11835	12905	-1	ABC transporter, periplasmic spermidine putrescine-binding protein PotD (TC 3.A.1.11.1)	8.31968	2.35375e-09
contig_66_gene18	NODE_66_length_26861_cov_68.289673	15187	15819	1	Amino acid ABC transporter, permease protein, 3-TM region, His/Glu/Gln/Arg/opine	7.97834	2.50732e-09
contig_11_gene38	NODE_11_length_53244_cov_97.528038	38094	38780	1	Dethiobiotin synthetase (EC 6.3.3.3)	8.14658	3.71659e-09
contig_235_gene9	NODE_235_length_12027_cov_82.237885	8268	9371	-1	FIG00516073: hypothetical protein	7.57134	3.75058e-09
contig_235_gene6	NODE_235_length_12027_cov_82.237885	5820	6527	-1	Allophanate hydrolase 2 subunit 1 (EC 3.5.1.54)	8.06901	6.85345e-09
contig_235_gene8	NODE_235_length_12027_cov_82.237885	7470	8255	-1	hypothetical protein possibly connected to lactam utilization and allophanate hydrolase	7.47138	7.76141e-09
contig_146_gene18	NODE_146_length_18602_cov_74.807922	14009	15055	-1	Branched-chain amino acid transport system permease protein LivM (TC 3.A.1.4.1)	7.40269	7.76141e-09
contig_29_gene34	NODE_29_length_62265_cov_85.025581	36687	38408	-1	Urease alpha subunit (EC 3.5.1.5)	6.99441	8.92878e-09
contig_100_gene7	NODE_100_length_29216_cov_74.810616	7486	8862	-1	FIG00515478: hypothetical protein	7.9453	1.01114e-08
contig_181_gene12	NODE_181_length_28012_cov_61.077610	11832	14498	-1	Nitrogenase FeMo-cofactor scaffold and assembly protein NifN / Nitrogenase FeMo-cofactor synthesis FeS core scaffold and assembly protein NifB	7.30092	1.14342e-08
contig_235_gene10	NODE_235_length_12027_cov_82.237885	9386	10249	-1	D-alanine aminotransferase (EC 2.6.1.21)	7.15096	1.76329e-08
contig_22_gene19	NODE_22_length_26895_cov_57.350658	16326	17414	1	hypothetical protein	7.37015	2.13532e-08
contig_181_gene13	NODE_181_length_28012_cov_61.077610	14513	15850	-1	Nitrogenase FeMo-cofactor scaffold and assembly protein NifE	7.21552	2.13532e-08
contig_184_gene27	NODE_184_length_30563_cov_83.209930	26994	28565	-1	Dipeptide-binding ABC transporter, periplasmic substrate-binding component (TC 3.A.1.5.2)	7.09903	2.13532e-08
contig_221_gene8	NODE_221_length_10758_cov_61.858337	7903	8673	-1	Ethanolamine ammonia-lyase light chain (EC 4.3.1.7)	6.879	2.90923e-08
contig_66_gene15	NODE_66_length_26861_cov_68.289673	12857	13579	1	ATPas	7.18223	2.92905e-08
contig_184_gene26	NODE_184_length_30563_cov_83.209930	25723	26727	-1	Dipeptide transport system permease protein DppB (TC 3.A.1.5.2)	7.27538	3.51283e-08
contig_100_gene8	NODE_100_length_29216_cov_74.810616	8879	9685	-1	Spermidine Putrescine ABC transporter permease component potC (TC_3.A.1.11.1)	7.4501	3.85831e-08
contig_185_gene4	NODE_185_length_7181_cov_89.647682	2495	2944	-1	probable beta-D-galactosidase	-7.07174	6.11358e-08
contig_100_gene9	NODE_100_length_29216_cov_74.810616	9686	10549	-1	Spermidine Putrescine ABC transporter permease component PotB (TC 3.A.1.11.1)	7.25338	6.58441e-08
contig_26_gene53	NODE_26_length_89325_cov_78.528419	60876	62129	1	Ammonium transporter	6.89236	7.57308e-08
contig_11_gene37	NODE_11_length_53244_cov_97.528038	37488	38078	1	Substrate-specific component BioY of biotin ECF transporter	7.14173	7.90338e-08
contig_26_gene54	NODE_26_length_89325_cov_78.528419	62295	62654	1	Nitrogen regulatory protein P-II	6.87126	7.90338e-08
contig_100_gene2	NODE_100_length_29216_cov_74.810616	973	2082	-1	NAD-dependent 4-hydroxybutyrate dehydrogenase	10.4977	9.83939e-08
contig_11_gene39	NODE_11_length_53244_cov_97.528038	38783	40132	1	Adenosylmethionine-8-amino-7-oxononanoate aminotransferase (EC 2.6.1.62)	7.0499	9.98635e-08
contig_88_gene24	NODE_88_length_36595_cov_70.275009	25971	27410	1	Aspartyl-tRNA(Asn) amidotransferase subunit A (EC 6.3.5.6) @ Glutamyl-tRNA(Gln) amidotransferase subunit A (EC 6.3.5.7)	6.79276	1.14076e-07
contig_235_gene4	NODE_235_length_12027_cov_82.237885	4346	4807	-1	Biotin carboxyl carrier protein	7.47568	1.40468e-07
contig_22_gene20	NODE_22_length_26895_cov_57.350658	17419	18399	1	Putative deoxyribose-specific ABC transporter, permease protein	6.9113	1.40468e-07
contig_88_gene25	NODE_88_length_36595_cov_70.275009	27423	28862	1	Aspartyl-tRNA(Asn) amidotransferase subunit B (EC 6.3.5.6) @ Glutamyl-tRNA(Gln) amidotransferase subunit B (EC 6.3.5.7)	6.67236	1.40468e-07
contig_22_gene18	NODE_22_length_26895_cov_57.350658	14795	16333	1	Putative deoxyribose-specific ABC transporter, ATP-binding protein	6.82362	1.54333e-07
contig_185_gene5	NODE_185_length_7181_cov_89.647682	2984	4483	-1	Predicted sialic acid transporter	-6.6348	1.59092e-07
contig_146_gene17	NODE_146_length_18602_cov_74.807922	13239	14006	-1	Branched-chain amino acid transport ATP-binding protein LivG (TC 3.A.1.4.1)	6.30593	1.61424e-07
contig_235_gene5	NODE_235_length_12027_cov_82.237885	4822	5823	-1	Allophanate hydrolase 2 subunit 2 (EC 3.5.1.54)	6.43668	1.9593e-07
contig_163_gene7	NODE_163_length_31429_cov_74.449677	7117	8553	-1	Amino acid permease-associated region	6.2415	2.55755e-07
contig_26_gene69	NODE_26_length_89325_cov_78.528419	81110	82276	-1	Branched-chain amino acid ABC transporter, amino acid-binding protein (TC 3.A.1.4.1)	6.40501	2.86311e-07
contig_26_gene68	NODE_26_length_89325_cov_78.528419	80058	80957	-1	High-affinity branched-chain amino acid transport system permease protein LivH (TC 3.A.1.4.1)	6.50443	2.99538e-07
contig_184_gene25	NODE_184_length_30563_cov_83.209930	24798	25706	-1	Dipeptide transport system permease protein DppC (TC 3.A.1.5.2)	6.61217	3.05247e-07
contig_10_gene4	NODE_10_length_25326_cov_86.681633	4032	5042	1	Oligopeptide transport ATP-binding protein OppD (TC 3.A.1.5.1)	-6.60912	4.24197e-07
contig_146_gene16	NODE_146_length_18602_cov_74.807922	12533	13237	-1	Branched-chain amino acid transport ATP-binding protein LivF (TC 3.A.1.4.1)	6.19244	4.66565e-07
contig_184_gene24	NODE_184_length_30563_cov_83.209930	23789	24784	-1	Oligopeptide transport ATP-binding protein OppD (TC 3.A.1.5.1)	6.42573	5.8499e-07
contig_105_gene5	NODE_105_length_24325_cov_84.186104	4860	5411	-1	Substrate-specific component BioY of biotin ECF transporter	6.4685	6.10688e-07
contig_100_gene3	NODE_100_length_29216_cov_74.810616	2273	3628	-1	Putrescine aminotransferase (EC 2.6.1.82)	6.46626	6.48109e-07
contig_61_gene20	NODE_61_length_35667_cov_59.262821	20344	21411	1	Pyrimidine ABC transporter, substrate-binding component	6.42882	6.53403e-07
contig_10_gene3	NODE_10_length_25326_cov_86.681633	3091	4020	1	Oligopeptide transport system permease protein OppC (TC 3.A.1.5.1)	-6.47744	6.53403e-07
contig_110_gene5	NODE_110_length_25941_cov_82.972397	4691	5029	1	Nitrogen regulatory protein P-II	6.02905	6.79852e-07
contig_163_gene4	NODE_163_length_31429_cov_74.449677	2697	3827	-1	1,3 propanediol dehydrogenase	6.20199	7.27454e-07
contig_235_gene3	NODE_235_length_12027_cov_82.237885	2957	4303	-1	Biotin carboxylase of acetyl-CoA carboxylase (EC 6.3.4.14)	5.94466	7.27454e-07
contig_163_gene3	NODE_163_length_31429_cov_74.449677	1438	2652	-1	Acetylornithine aminotransferase (EC 2.6.1.11)	6.11372	7.34509e-07
contig_100_gene12	NODE_100_length_29216_cov_74.810616	13043	13390	-1	Nitrogen regulatory protein P-II	6.43281	7.62784e-07
contig_22_gene17	NODE_22_length_26895_cov_57.350658	13482	14726	1	membrane protein, Bmp family	6.07236	9.23844e-07
contig_147_gene10	NODE_147_length_21457_cov_97.321198	14110	14448	-1	Nitrogen regulatory protein P-II	6.07022	9.36548e-07
contig_61_gene17	NODE_61_length_35667_cov_59.262821	17843	18688	1	Pyrimidine ABC transporter, ATP-binding protein	7.02626	1.01657e-06
contig_84_gene35	NODE_84_length_56024_cov_89.424515	40100	41035	-1	Gll3979 protein	6.1958	1.2047e-06
contig_110_gene4	NODE_110_length_25941_cov_82.972397	4352	4678	1	Nitrogen regulatory protein P-II	5.68268	1.61393e-06
contig_61_gene18	NODE_61_length_35667_cov_59.262821	18691	19467	1	Pyrimidine ABC transporter, transmembrane component 1	6.07713	1.90428e-06
contig_26_gene67	NODE_26_length_89325_cov_78.528419	79010	80047	-1	Branched-chain amino acid transport system permease protein LivM (TC 3.A.1.4.1)	5.96359	1.90428e-06
contig_10_gene2	NODE_10_length_25326_cov_86.681633	2120	3079	1	Dipeptide transport system permease protein DppB (TC 3.A.1.5.2)	-5.98922	1.90428e-06
contig_22_gene21	NODE_22_length_26895_cov_57.350658	18519	19109	1	similar to Transcriptional regulator	6.35902	2.01538e-06
contig_84_gene36	NODE_84_length_56024_cov_89.424515	41028	41969	-1	hypothetical protein	6.11414	2.06037e-06
contig_181_gene23	NODE_181_length_28012_cov_61.077610	24574	25257	1	Molybdenum transport system permease protein ModB (TC 3.A.1.8.1)	5.94586	2.15371e-06
contig_146_gene15	NODE_146_length_18602_cov_74.807922	11882	12508	-1	Cytidylate kinase (EC 2.7.4.14)	5.48159	2.71588e-06
contig_61_gene19	NODE_61_length_35667_cov_59.262821	19486	20253	1	Pyrimidine ABC transporter, transmembrane component 2	5.95524	2.98988e-06
contig_100_gene31	NODE_100_length_29216_cov_74.810616	27823	28905	-1	Diaminohydroxyphosphoribosylaminopyrimidine deaminase (EC 3.5.4.26) / 5-amino-6-(5-phosphoribosylamino)uracil reductase (EC 1.1.1.193)	-5.81106	3.35315e-06
contig_11_gene28	NODE_11_length_53244_cov_97.528038	29121	29852	-1	Glutamine transport ATP-binding protein glnQ (TC 3.A.1.3.2)	5.72219	3.62363e-06
contig_26_gene66	NODE_26_length_89325_cov_78.528419	78246	79013	-1	Branched-chain amino acid transport ATP-binding protein LivG (TC 3.A.1.4.1)	5.55556	3.83403e-06
contig_3_gene18	NODE_3_length_45207_cov_73.319107	14725	15570	1	Transcriptional regulators, RpiR family	5.56168	4.0969e-06
contig_103_gene20	NODE_103_length_34124_cov_68.566376	21269	22933	1	COG0028: Thiamine pyrophosphate-requiring enzymes	5.55563	4.14533e-06
contig_88_gene23	NODE_88_length_36595_cov_70.275009	25677	25955	1	Aspartyl-tRNA(Asn) amidotransferase subunit C (EC 6.3.5.6) @ Glutamyl-tRNA(Gln) amidotransferase subunit C (EC 6.3.5.7)	5.84441	4.28566e-06
contig_276_gene4	NODE_276_length_2457_cov_105.195358	2102	2485	-1	PTS system, cellobiose-specific IIC component (EC 2.7.1.69)	-5.84619	4.29364e-06
contig_52_gene2	NODE_52_length_21777_cov_73.111816	1115	3037	-1	PTS system, fructose-specific IIA component (EC 2.7.1.69) / PTS system, fructose-specific IIB component (EC 2.7.1.69) / PTS system, fructose-specific IIC component (EC 2.7.1.69)	-5.18816	4.44553e-06
contig_181_gene11	NODE_181_length_28012_cov_61.077610	11060	11818	-1	Foldase protein PrsA precursor (EC 5.2.1.8)	5.56334	4.78945e-06
contig_61_gene16	NODE_61_length_35667_cov_59.262821	16409	17671	1	Beta-ureidopropionase (EC 3.5.1.6)	5.49539	5.38695e-06
contig_164_gene24	NODE_164_length_28328_cov_70.047089	23434	24282	-1	Amino acid ABC transporter, amino acid-binding protein/permease protein	5.64163	5.45566e-06
contig_181_gene15	NODE_181_length_28012_cov_61.077610	17411	19000	-1	Nitrogenase (molybdenum-iron) alpha chain (EC 1.18.6.1)	5.07688	5.86624e-06
contig_181_gene22	NODE_181_length_28012_cov_61.077610	23736	24542	1	Molybdenum ABC transporter, periplasmic molybdenum-binding protein ModA (TC 3.A.1.8.1)	5.40837	5.94074e-06
contig_147_gene11	NODE_147_length_21457_cov_97.321198	14482	15729	-1	Ammonium transporter	5.40002	8.19567e-06
contig_88_gene22	NODE_88_length_36595_cov_70.275009	23997	25286	1	Aspartyl-tRNA synthetase (EC 6.1.1.12) @ Aspartyl-tRNA(Asn) synthetase (EC 6.1.1.23)	5.66936	9.52212e-06
contig_11_gene29	NODE_11_length_53244_cov_97.528038	29833	30498	-1	FIG00525456: hypothetical protein	5.42597	9.52212e-06
contig_53_gene3	NODE_53_length_21992_cov_83.933113	3557	4834	1	N-Acetyl-D-glucosamine ABC transport system, sugar-binding protein	-8.80526	9.90587e-06
contig_87_gene64	NODE_87_length_79450_cov_59.868332	62275	62751	1	Xanthine dehydrogenase iron-sulfur subunit (EC 1.17.1.4)	5.96354	1.10882e-05
contig_164_gene22	NODE_164_length_28328_cov_70.047089	21641	22414	-1	Amino acid ABC transporter, ATP-binding protein	5.52359	1.22465e-05
contig_110_gene8	NODE_110_length_25941_cov_82.972397	7492	8526	1	Taurine-binding periplasmic protein TauA	6.04009	1.34015e-05
contig_5_gene25	NODE_5_length_85387_cov_76.971367	27439	28869	1	Aspartate ammonia-lyase (EC 4.3.1.1)	5.27679	1.34629e-05
contig_176_gene56	NODE_176_length_72911_cov_70.991028	59647	61740	-1	Glutamine synthetase type III, GlnN (EC 6.3.1.2)	5.24705	1.93026e-05
contig_176_gene4	NODE_176_length_72911_cov_70.991028	3173	3670	-1	hypothetical protein	-5.56611	1.93026e-05
contig_181_gene10	NODE_181_length_28012_cov_61.077610	10806	11063	-1	Homocitrate synthase omega subunit (EC 2.3.3.14)	5.55543	2.15411e-05
contig_26_gene6	NODE_26_length_89325_cov_78.528419	6489	7166	1	Alkaline phosphatase like protein	-5.66946	2.57162e-05
contig_100_gene30	NODE_100_length_29216_cov_74.810616	27154	27807	-1	Riboflavin synthase alpha chain (EC 2.5.1.9)	-5.05083	2.69147e-05
contig_14_gene55	NODE_14_length_76224_cov_57.471622	63658	65400	1	ABC transporter related	5.13268	2.86039e-05
contig_199_gene5	NODE_199_length_14491_cov_87.896484	4654	6231	1	Ammonium transporter	5.10369	2.86039e-05
contig_164_gene23	NODE_164_length_28328_cov_70.047089	22640	23404	-1	Amino acid ABC transporter, glutamine-binding protein/permease protein	5.17097	3.01379e-05
contig_100_gene6	NODE_100_length_29216_cov_74.810616	5897	7378	-1	Betaine aldehyde dehydrogenase (EC 1.2.1.8)	5.23665	3.06624e-05
contig_14_gene56	NODE_14_length_76224_cov_57.471622	65414	66403	1	Transcriptional regulator, AraC family	5.09122	3.06826e-05
contig_181_gene9	NODE_181_length_28012_cov_61.077610	10099	10737	-1	isopropylmalate/homocitrate/citramalate synthase-like protein	4.94014	3.24357e-05
contig_164_gene21	NODE_164_length_28328_cov_70.047089	21349	21618	-1	hypothetical protein	5.18103	3.40794e-05
contig_87_gene62	NODE_87_length_79450_cov_59.868332	59029	60117	1	Dihydroorotate dehydrogenase (EC 1.3.3.1)	5.41854	3.58566e-05
contig_184_gene23	NODE_184_length_30563_cov_83.209930	22819	23787	-1	Oligopeptide transport ATP-binding protein OppF (TC 3.A.1.5.1)	5.02487	3.58566e-05
contig_61_gene21	NODE_61_length_35667_cov_59.262821	21520	22887	1	Dihydropyrimidinase (EC 3.5.2.2)	5.10834	3.78192e-05
contig_10_gene5	NODE_10_length_25326_cov_86.681633	5029	6069	1	Oligopeptide transport ATP-binding protein OppF (TC 3.A.1.5.1)	-5.07556	4.26395e-05
contig_87_gene61	NODE_87_length_79450_cov_59.868332	57693	59003	1	SsnA protein	5.28122	4.37443e-05
contig_181_gene8	NODE_181_length_28012_cov_61.077610	9327	10124	-1	Homocitrate synthase (EC 2.3.3.14)	4.70741	4.70152e-05
contig_276_gene1	NODE_276_length_2457_cov_105.195358	1290	1409	-1	hypothetical protein	-5.20416	4.89522e-05
contig_100_gene29	NODE_100_length_29216_cov_74.810616	25909	27105	-1	3,4-dihydroxy-2-butanone 4-phosphate synthase / GTP cyclohydrolase II (EC 3.5.4.25)	-4.78056	5.24625e-05
contig_11_gene30	NODE_11_length_53244_cov_97.528038	30567	31364	-1	Glutamine ABC transporter, periplasmic glutamine-binding protein (TC 3.A.1.3.2) / Glutamine transport system permease protein GlnP (TC 3.A.1.3.2)	4.92277	5.40347e-05
contig_94_gene12	NODE_94_length_35439_cov_71.606110	8144	8758	-1	similar to membrane protein	4.55138	5.53266e-05
contig_181_gene24	NODE_181_length_28012_cov_61.077610	25259	26308	1	Molybdenum transport ATP-binding protein ModC (TC 3.A.1.8.1)	4.73761	5.82933e-05
contig_14_gene54	NODE_14_length_76224_cov_57.471622	61852	63651	1	Lipid A export ATP-binding/permease protein MsbA	4.83396	5.83135e-05
contig_110_gene6	NODE_110_length_25941_cov_82.972397	5157	6317	1	Putative regulatory protein	4.89224	6.51743e-05
contig_181_gene25	NODE_181_length_28012_cov_61.077610	26388	26801	1	Molybdate-binding domain of ModE	4.44504	7.3856e-05
contig_87_gene69	NODE_87_length_79450_cov_59.868332	68544	69569	1	IMP dehydrogenase/GMP reductase:Periplasmic binding protein/LacI transcriptional regulator	-5.03153	7.50766e-05
contig_228_gene1	NODE_228_length_864_cov_92.627312	241	564	1	PTS system, cellobiose-specific IIA component (EC 2.7.1.69)	-4.79095	7.95713e-05
contig_11_gene34	NODE_11_length_53244_cov_97.528038	34485	35822	-1	Adenosylmethionine-8-amino-7-oxononanoate aminotransferase (EC 2.6.1.62)	5.09567	9.57929e-05
contig_87_gene63	NODE_87_length_79450_cov_59.868332	60153	62282	1	Xanthine dehydrogenase, molybdenum binding subunit (EC 1.17.1.4)	4.96231	9.63808e-05
contig_11_gene12	NODE_11_length_53244_cov_97.528038	11882	13606	-1	Oligopeptide ABC transporter, periplasmic oligopeptide-binding protein OppA (TC 3.A.1.5.1)	4.75972	0.00011262
contig_87_gene65	NODE_87_length_79450_cov_59.868332	62745	63608	1	Xanthine dehydrogenase, FAD binding subunit (EC 1.17.1.4)	5.04249	0.000134233
contig_87_gene60	NODE_87_length_79450_cov_59.868332	56402	57727	1	Dihydropyrimidinase (EC 3.5.2.2)	4.92332	0.000142675
contig_26_gene65	NODE_26_length_89325_cov_78.528419	77525	78229	-1	Branched-chain amino acid transport ATP-binding protein LivF (TC 3.A.1.4.1)	4.5017	0.000160738
contig_10_gene1	NODE_10_length_25326_cov_86.681633	405	2045	1	Oligopeptide ABC transporter, periplasmic oligopeptide-binding protein OppA (TC 3.A.1.5.1)	-4.44554	0.000163925
contig_87_gene56	NODE_87_length_79450_cov_59.868332	51334	52518	1	Threonine dehydratase (EC 4.3.1.19)	4.6759	0.000170498
contig_11_gene10	NODE_11_length_53244_cov_97.528038	9932	10828	-1	Oligopeptide transport system permease protein OppC (TC 3.A.1.5.1)	4.58922	0.000178249
contig_162_gene2	NODE_162_length_29299_cov_62.273697	1713	3038	1	Adenosylmethionine-8-amino-7-oxononanoate aminotransferase (EC 2.6.1.62)	4.6233	0.000190677
contig_52_gene3	NODE_52_length_21777_cov_73.111816	3183	4088	-1	1-phosphofructokinase (EC 2.7.1.56)	-4.18549	0.000219643
contig_11_gene8	NODE_11_length_53244_cov_97.528038	7942	8925	-1	Oligopeptide transport ATP-binding protein OppF (TC 3.A.1.5.1)	4.4969	0.000270288
contig_11_gene9	NODE_11_length_53244_cov_97.528038	8925	9920	-1	Oligopeptide transport ATP-binding protein OppD (TC 3.A.1.5.1)	4.46748	0.000288882
contig_10_gene6	NODE_10_length_25326_cov_86.681633	6062	6991	1	N-acetylneuraminate lyase (EC 4.1.3.3)	-4.46523	0.000292994
contig_94_gene13	NODE_94_length_35439_cov_71.606110	9187	11214	1	Methyl-accepting chemotaxis protein I (serine chemoreceptor protein)	4.19413	0.000434938
contig_87_gene66	NODE_87_length_79450_cov_59.868332	63725	66532	1	Xanthine dehydrogenase, molybdenum binding subunit (EC 1.17.1.4)	4.49264	0.000435627
contig_11_gene11	NODE_11_length_53244_cov_97.528038	10842	11804	-1	Oligopeptide transport system permease protein OppB (TC 3.A.1.5.1)	4.33987	0.000435627
contig_195_gene6	NODE_195_length_24400_cov_55.469589	6805	7353	1	Allantoinase (EC 3.5.2.5)	5.08381	0.000466475
contig_184_gene28	NODE_184_length_30563_cov_83.209930	29073	29876	1	Beta-lactamase (EC 3.5.2.6)	4.17313	0.000554983
contig_100_gene1	NODE_100_length_29216_cov_74.810616	96	950	-1	N-carbamoylputrescine amidase (3.5.1.53)	4.83743	0.000598204
contig_276_gene2	NODE_276_length_2457_cov_105.195358	1432	1737	-1	regulatory protein GntR, HTH	-4.16489	0.00067899
contig_38_gene20	NODE_38_length_76062_cov_73.429321	18533	19282	1	hypothetical protein	4.6606	0.000685478
contig_162_gene3	NODE_162_length_29299_cov_62.273697	3121	4275	1	Fe-containing alcohol dehydrogenase	4.08802	0.000719725
contig_27_gene10	NODE_27_length_22010_cov_84.143661	12862	13935	1	Galactose/methyl galactoside ABC transport system, D-galactose-binding periplasmic protein MglB (TC 3.A.1.2.3)	-4.65569	0.000743279
contig_20_gene21	NODE_20_length_73290_cov_70.500381	25693	26592	1	Sulfate adenylyltransferase subunit 2 (EC 2.7.7.4)	4.39482	0.000805295
contig_11_gene7	NODE_11_length_53244_cov_97.528038	7595	7822	-1	hypothetical protein	4.36665	0.000847007
contig_52_gene4	NODE_52_length_21777_cov_73.111816	4090	4833	-1	Transcriptional repressor of the fructose operon, DeoR family	-3.86411	0.000847007
contig_46_gene10	NODE_46_length_38176_cov_79.274597	10061	10828	1	ABC transporter, ATP-binding protein	-4.08684	0.00100193
contig_14_gene53	NODE_14_length_76224_cov_57.471622	60816	61598	1	Metal transporter, ZIP family	3.96584	0.00100775
contig_3_gene23	NODE_3_length_45207_cov_73.319107	21058	22191	1	putative pilus biogenesis protein	5.2677	0.00141065
contig_10_gene13	NODE_10_length_25326_cov_86.681633	14114	15601	1	probable ABC transporter protein, ATP-binding component	-7.2543	0.00159984
contig_195_gene7	NODE_195_length_24400_cov_55.469589	7423	8751	1	Cytosine/purine/uracil/thiamine/allantoin permease family protein	3.70954	0.00160045
contig_20_gene22	NODE_20_length_73290_cov_70.500381	26594	28267	1	Sulfate adenylyltransferase subunit 1 (EC 2.7.7.4)	4.12559	0.00169133
contig_87_gene57	NODE_87_length_79450_cov_59.868332	52757	53944	1	Acetylornithine deacetylase (EC 3.5.1.16)	4.01775	0.00169133
contig_162_gene1	NODE_162_length_29299_cov_62.273697	332	1477	1	Transcriptional regulatory protein	4.26258	0.00173209
contig_114_gene10	NODE_114_length_25203_cov_91.571281	11025	13721	1	NtrC family Transcriptional regulator, ATPase domain	-3.91687	0.00192584
contig_185_gene7	NODE_185_length_7181_cov_89.647682	5622	6317	-1	N-acetylmannosamine-6-phosphate 2-epimerase (EC 5.1.3.9)	-3.66323	0.00192654
contig_10_gene7	NODE_10_length_25326_cov_86.681633	6981	8600	1	FAD flavoprotein oxidase	-4.12759	0.00205815
contig_162_gene4	NODE_162_length_29299_cov_62.273697	4454	5356	1	Beta-ureidopropionase (EC 3.5.1.6)	3.63898	0.00224941
contig_230_gene4	NODE_230_length_26557_cov_86.119179	3251	4228	1	Alpha-L-arabinofuranosidase II precursor (EC 3.2.1.55)	-4.85357	0.00276836
contig_87_gene58	NODE_87_length_79450_cov_59.868332	53968	55560	1	N-acyl-D-amino-acid deacylase (EC 3.5.1.81)	3.84466	0.00277345
contig_524_gene1	NODE_524_length_2253_cov_97.172218	399	1268	1	Pyridoxine biosynthesis glutamine amidotransferase, synthase subunit (EC 2.4.2.-)	3.60663	0.00278228
contig_87_gene67	NODE_87_length_79450_cov_59.868332	66730	67677	1	Ketopantoate reductase	3.79467	0.00306043
contig_524_gene2	NODE_524_length_2253_cov_97.172218	1270	1872	1	Pyridoxine biosynthesis glutamine amidotransferase, glutaminase subunit (EC 2.4.2.-)	3.57866	0.00326606
contig_469_gene3	NODE_469_length_2471_cov_65.532982	1853	2278	-1	Queuosine biosynthesis QueD, PTPS-I	-3.52763	0.00326606
contig_110_gene9	NODE_110_length_25941_cov_82.972397	8599	9396	1	putative taurine transport ATP-binding protein tauB	3.82836	0.00345678
contig_342_gene6	NODE_342_length_8043_cov_79.410172	6021	6581	-1	Glycerol uptake operon antiterminator regulatory protein	-3.59642	0.00373529
contig_276_gene3	NODE_276_length_2457_cov_105.195358	1721	1924	-1	regulatory protein GntR, HTH	-3.78021	0.00424596
contig_11_gene31	NODE_11_length_53244_cov_97.528038	31446	32444	-1	L-asparaginase (EC 3.5.1.1)	3.44713	0.00461257
contig_202_gene1	NODE_202_length_9104_cov_97.222427	46	621	-1	Spore protease GPR related protein	3.90919	0.00469407
contig_46_gene11	NODE_46_length_38176_cov_79.274597	10818	12887	1	FIG00519445: hypothetical protein	-3.63149	0.0048232
contig_11_gene32	NODE_11_length_53244_cov_97.528038	32454	33101	-1	Transcriptional regulator, GntR family	3.36498	0.00507108
contig_199_gene6	NODE_199_length_14491_cov_87.896484	6276	6614	1	Nitrogen regulatory protein P-II	3.60292	0.00517632
contig_18_gene2	NODE_18_length_23062_cov_100.255051	594	1424	1	4-deoxy-L-threo-5-hexosulose-uronate ketol-isomerase (EC 5.3.1.17)	-3.75394	0.00524746
contig_87_gene59	NODE_87_length_79450_cov_59.868332	55600	56199	1	CTP:molybdopterin cytidylyltransferase	3.59569	0.00533749
contig_61_gene22	NODE_61_length_35667_cov_59.262821	22987	24504	1	Dihydropyrimidine dehydrogenase [NADP+] (EC 1.3.1.2)	3.31188	0.00537824
contig_29_gene50	NODE_29_length_62265_cov_85.025581	54023	54868	-1	Beta-glucoside bgl operon antiterminator, BglG family	-3.58185	0.00540779
contig_110_gene7	NODE_110_length_25941_cov_82.972397	6673	7458	1	Taurine transport system permease protein TauC	3.69681	0.00545365
contig_199_gene13	NODE_199_length_14491_cov_87.896484	14037	14372	1	hypothetical protein	-4.60194	0.00576912
contig_10_gene9	NODE_10_length_25326_cov_86.681633	9579	10532	1	xylan esterase 1	-3.64436	0.00600938
contig_70_gene19	NODE_70_length_23711_cov_57.885242	23280	23633	-1	Methyl-accepting chemotaxis protein I (serine chemoreceptor protein)	-3.66243	0.00649647
contig_201_gene9	NODE_201_length_11351_cov_74.052773	7578	8114	-1	Substrate-specific component NiaX of predicted niacin ECF transporter	3.34814	0.00650945
contig_112_gene2	NODE_112_length_19743_cov_85.133972	1871	3418	-1	Two-component response regulator yesN	-3.66485	0.00763359
contig_18_gene5	NODE_18_length_23062_cov_100.255051	3530	4027	1	PTS system, N-acetylgalactosamine-specific IIB component (EC 2.7.1.69)	-3.77417	0.00768616
contig_29_gene25	NODE_29_length_62265_cov_85.025581	28621	29166	-1	Substrate-specific component PdxU2 of predicted pyridoxin-related ECF transporter	3.08907	0.00833952
contig_328_gene2	NODE_328_length_2553_cov_51.996475	809	1765	-1	Biotin synthase (EC 2.8.1.6)	3.57563	0.00843583
contig_469_gene2	NODE_469_length_2471_cov_65.532982	1063	1731	-1	Queuosine Biosynthesis QueE Radical SAM	-3.46853	0.0101042
contig_20_gene20	NODE_20_length_73290_cov_70.500381	25256	25570	1	Adenylylsulfate reductase beta-subunit (EC 1.8.99.2)	4.19275	0.0113542
contig_110_gene23	NODE_110_length_25941_cov_82.972397	19764	20222	1	Ascorbate-specific PTS system, EIIA component (EC 2.7.1.-)	-3.7719	0.0117794
contig_188_gene16	NODE_188_length_19314_cov_60.675209	15577	17085	1	Ribose ABC transport system, ATP-binding protein RbsA (TC 3.A.1.2.1)	-3.88956	0.0125631
contig_171_gene11	NODE_171_length_16506_cov_57.160065	8907	9770	1	Thioredoxin reductase (EC 1.8.1.9)	-3.03267	0.0125667
contig_70_gene18	NODE_70_length_23711_cov_57.885242	21990	23267	-1	extracellular solute-binding protein, family 1	-3.31367	0.0132157
contig_428_gene2	NODE_428_length_4047_cov_99.661476	1579	3234	1	PTS system, maltose and glucose-specific IIC component (EC 2.7.1.69) / PTS system, maltose and glucose-specific IIB component (EC 2.7.1.69)	-3.13251	0.0136634
contig_303_gene7	NODE_303_length_8919_cov_70.815117	6014	7939	1	Serine phosphatase RsbU, regulator of sigma subunit	-3.14547	0.0138759
contig_171_gene12	NODE_171_length_16506_cov_57.160065	9893	10315	1	hypothetical protein	-3.1006	0.0141726
contig_342_gene3	NODE_342_length_8043_cov_79.410172	1988	3418	-1	Glycerol-3-phosphate dehydrogenase (EC 1.1.5.3)	-3.12401	0.0142756
contig_248_gene28	NODE_248_length_23007_cov_70.699570	22107	22763	-1	Queuosine Biosynthesis QueC ATPase	-2.77497	0.0148085
contig_29_gene12	NODE_29_length_62265_cov_85.025581	14486	15319	-1	Hydroxyethylthiazole kinase (EC 2.7.1.50)	3.39232	0.0149578
contig_29_gene11	NODE_29_length_62265_cov_85.025581	13796	14428	-1	Thiamin-phosphate pyrophosphorylase (EC 2.5.1.3)	3.366	0.0150927
contig_29_gene14	NODE_29_length_62265_cov_85.025581	16848	17678	-1	Phosphomethylpyrimidine kinase (EC 2.7.4.7)	3.31978	0.0161479
contig_171_gene10	NODE_171_length_16506_cov_57.160065	8301	8846	1	Glutathione peroxidase (EC 1.11.1.9)	-2.95207	0.0162668
contig_185_gene3	NODE_185_length_7181_cov_89.647682	1421	2308	-1	N-acetylmannosamine kinase (EC 2.7.1.60)	-3.2998	0.0162668
contig_10_gene17	NODE_10_length_25326_cov_86.681633	22279	23523	1	two component transcriptional regulator, AraC family	-3.10092	0.0163506
contig_84_gene23	NODE_84_length_56024_cov_89.424515	25990	26898	-1	Kinase similar to eukaryotic-like N-acetylglucosamine kinase	-3.99223	0.016524
contig_3_gene34	NODE_3_length_45207_cov_73.319107	27874	28392	1	Stage III sporulation protein AB	3.60441	0.0168668
contig_69_gene22	NODE_69_length_27471_cov_76.941795	22318	23241	1	Quinolinate synthetase (EC 2.5.1.72)	2.93542	0.0168668
contig_38_gene10	NODE_38_length_76062_cov_73.429321	8546	8707	-1	hypothetical protein	3.72353	0.01693
contig_29_gene13	NODE_29_length_62265_cov_85.025581	15344	16645	-1	Thiamin biosynthesis protein ThiC	3.34637	0.01693
contig_279_gene1	NODE_279_length_9501_cov_57.137669	412	705	1	hypothetical protein	-3.15707	0.0170531
contig_10_gene8	NODE_10_length_25326_cov_86.681633	8612	9577	1	FIG00522956: hypothetical protein	-3.50285	0.0172035
contig_9_gene2	NODE_9_length_120959_cov_77.454727	1201	1908	1	RNA polymerase sporulation specific sigma factor SigE	3.34208	0.0172555
contig_38_gene11	NODE_38_length_76062_cov_73.429321	8767	9756	-1	hypothetical protein	3.50175	0.0172743
contig_601_gene1	NODE_601_length_1664_cov_81.320915	30	1640	1	Probable cation-transporting ATPase	2.86488	0.0174392
contig_3_gene37	NODE_3_length_45207_cov_73.319107	29427	30575	1	Stage III sporulation protein AE	3.57249	0.0175658
contig_185_gene6	NODE_185_length_7181_cov_89.647682	4675	5562	-1	N-acetylneuraminate lyase (EC 4.1.3.3)	-2.93697	0.0175658
contig_146_gene3	NODE_146_length_18602_cov_74.807922	1404	2039	-1	conserved hypothetical protein	3.18185	0.0176553
contig_161_gene2	NODE_161_length_6199_cov_91.828362	1267	1419	-1	hypothetical protein	-4.05065	0.0177718
contig_127_gene13	NODE_127_length_19542_cov_103.046722	17830	19284	-1	FIG00528724: hypothetical protein	-2.99325	0.0189885
contig_11_gene33	NODE_11_length_53244_cov_97.528038	33343	34464	-1	Alcohol dehydrogenase (EC 1.1.1.1)	3.04503	0.019317
contig_20_gene14	NODE_20_length_73290_cov_70.500381	17817	19109	-1	Novel D-mannonate dehydrogenase (EC 1.1.1.57)	3.45771	0.0194678
contig_3_gene25	NODE_3_length_45207_cov_73.319107	22666	23100	1	FIG00524889: hypothetical protein	4.3552	0.0195695
contig_38_gene13	NODE_38_length_76062_cov_73.429321	10804	11958	-1	capsular polysaccharide biosynthesis protein	3.46055	0.0197396
contig_47_gene58	NODE_47_length_63289_cov_87.057564	59635	60396	1	Stage II sporulation protein related to metaloproteases (SpoIIQ)	3.39502	0.0197396
contig_79_gene6	NODE_79_length_30285_cov_80.111374	6210	6620	1	hypothetical protein	3.30251	0.0197396
contig_238_gene5	NODE_238_length_3811_cov_82.778008	3068	3643	-1	Substrate-specific component RibU of riboflavin ECF transporter	-3.30099	0.0203511
contig_3_gene39	NODE_3_length_45207_cov_73.319107	31185	31808	1	Stage III sporulation protein AG	3.52137	0.0211771
contig_3_gene38	NODE_3_length_45207_cov_73.319107	30581	31171	1	Stage III sporulation protein AF	3.5056	0.0218113
contig_27_gene8	NODE_27_length_22010_cov_84.143661	10061	11872	1	Two-component sensor kinase YesM (EC 2.7.3.-)	-3.10376	0.0218113
contig_3_gene33	NODE_3_length_45207_cov_73.319107	26960	27886	1	Stage III sporulation protein AA	3.45938	0.0221082
contig_69_gene23	NODE_69_length_27471_cov_76.941795	23234	24541	1	L-aspartate oxidase (EC 1.4.3.16)	2.78551	0.0224434
contig_29_gene15	NODE_29_length_62265_cov_85.025581	17754	18278	-1	Substrate-specific component ThiW of predicted thiazole ECF transporter	3.05606	0.0241094
contig_38_gene12	NODE_38_length_76062_cov_73.429321	9816	10811	-1	glycosyltransferase/CDP- glycerol:poly(glycerophosphate) glycerophosphotransferase, GT2 family	3.36047	0.0248841
contig_9_gene66	NODE_9_length_120959_cov_77.454727	66371	67897	1	MG(2+) CHELATASE FAMILY PROTEIN / ComM-related protein	3.40494	0.0257691
contig_38_gene39	NODE_38_length_76062_cov_73.429321	36116	37123	-1	Anaerobic sulfite reductase subunit A	-3.9097	0.0257691
contig_147_gene9	NODE_147_length_21457_cov_97.321198	12212	13612	-1	probable amino acid carrier protein	2.39564	0.0265886
contig_69_gene24	NODE_69_length_27471_cov_76.941795	24519	25358	1	Quinolinate phosphoribosyltransferase [decarboxylating] (EC 2.4.2.19)	2.685	0.0273655
contig_18_gene6	NODE_18_length_23062_cov_100.255051	4043	4849	1	PTS system, N-acetylgalactosamine-specific IIC component (EC 2.7.1.69)	-3.11019	0.0275817
contig_48_gene1	NODE_48_length_27829_cov_72.015053	103	1047	1	Permease of the drug/metabolite transporter (DMT) superfamily	3.18052	0.0301841
contig_110_gene24	NODE_110_length_25941_cov_82.972397	20251	21708	1	Ascorbate-specific PTS system, EIIC component	-3.20134	0.0302886
contig_124_gene1	NODE_124_length_20186_cov_82.634750	129	1241	-1	Stage II sporulation protein P	3.30883	0.0304383
contig_26_gene56	NODE_26_length_89325_cov_78.528419	64443	65003	1	Ethanolamine two-component response regulator	2.81081	0.0304383
contig_3_gene35	NODE_3_length_45207_cov_73.319107	28567	28764	1	Stage III sporulation protein AC	3.37144	0.031211
contig_3_gene40	NODE_3_length_45207_cov_73.319107	31849	32388	1	Stage III sporulation protein AH	3.24712	0.031211
contig_38_gene18	NODE_38_length_76062_cov_73.429321	16082	17431	-1	UDP-glucose dehydrogenase (EC 1.1.1.22)	3.25439	0.0317006
contig_310_gene4	NODE_310_length_6343_cov_83.149773	3122	3433	-1	PTS system, lactose-specific IIA component (EC 2.7.1.69)	-2.85223	0.0324765
contig_171_gene8	NODE_171_length_16506_cov_57.160065	7563	7709	1	hypothetical protein	-2.79025	0.033512
contig_26_gene1	NODE_26_length_89325_cov_78.528419	41	592	1	Choline permease LicB	-3.38484	0.0337392
contig_428_gene1	NODE_428_length_4047_cov_99.661476	11	1453	1	Alpha-glucosidase (EC 3.2.1.20)	-3.03886	0.0338796
contig_38_gene14	NODE_38_length_76062_cov_73.429321	11974	13104	-1	probable hexosyltransferase	3.29884	0.0344022
contig_146_gene4	NODE_146_length_18602_cov_74.807922	2064	2474	-1	Flavodoxin	2.99641	0.0344022
contig_38_gene17	NODE_38_length_76062_cov_73.429321	15010	16056	-1	Mannose-1-phosphate guanylyltransferase (GDP) (EC 2.7.7.22)	3.27074	0.0344427
contig_171_gene9	NODE_171_length_16506_cov_57.160065	7821	8246	1	Glutathione peroxidase family protein	-2.7459	0.0347465
contig_27_gene7	NODE_27_length_22010_cov_84.143661	8452	10053	1	Two-component response regulator yesN, associated with MetSO reductase	-2.91472	0.0353084
contig_91_gene22	NODE_91_length_42528_cov_60.406109	31241	33151	-1	Threonyl-tRNA synthetase (EC 6.1.1.3)	2.99218	0.0363421
contig_124_gene17	NODE_124_length_20186_cov_82.634750	18578	20185	-1	Cation-transporting ATPase	3.1283	0.0363731
contig_18_gene4	NODE_18_length_23062_cov_100.255051	2305	3492	1	Unsaturated glucuronyl hydrolase (EC 3.2.1.-)	-3.04725	0.0379501
contig_87_gene72	NODE_87_length_79450_cov_59.868332	74657	76096	1	Beta-glucosidase (EC 3.2.1.21); 6-phospho-beta-glucosidase (EC 3.2.1.86)	-3.57825	0.0380509
contig_174_gene3	NODE_174_length_14115_cov_99.272049	1464	3860	1	Stage II sporulation serine phosphatase for sigma-F activation (SpoIIE)	3.14708	0.0397141
contig_26_gene2	NODE_26_length_89325_cov_78.528419	621	3188	1	glutamate synthase, beta subunit, putative	-3.0684	0.0397141
contig_38_gene16	NODE_38_length_76062_cov_73.429321	14245	14982	-1	N-acetylmannosaminyltransferase (EC 2.4.1.187)	3.19121	0.040145
contig_279_gene2	NODE_279_length_9501_cov_57.137669	1474	2334	-1	ABC-type amino acid transport/signal transduction systems, periplasmic component/domain	2.87088	0.0406067
contig_47_gene59	NODE_47_length_63289_cov_87.057564	60552	60806	1	Stage III sporulation protein D	3.14965	0.042113
contig_28_gene24	NODE_28_length_71255_cov_75.202965	26976	27725	1	Peptidoglycan N-acetylglucosamine deacetylase (EC 3.5.1.-)	-3.34325	0.042113
contig_75_gene33	NODE_75_length_49818_cov_68.072365	40661	41158	1	transcriptional regulator, CarD family	3.56579	0.0424552
contig_70_gene5	NODE_70_length_23711_cov_57.885242	5322	5999	-1	hypothetical protein	-2.7674	0.0424552
contig_134_gene19	NODE_134_length_31353_cov_70.595123	17481	17933	1	transcription regulator, AsnC-type	2.78655	0.042942
contig_110_gene22	NODE_110_length_25941_cov_82.972397	18543	19634	1	Probable L-ascorbate-6-phosphate lactonase UlaG (EC 3.1.1.-) (L-ascorbate utilization protein G)	-2.74496	0.042942
contig_11_gene40	NODE_11_length_53244_cov_97.528038	40129	40266	-1	hypothetical protein	4.44463	0.0429955
contig_254_gene5	NODE_254_length_8799_cov_94.653938	3620	4996	1	Putative Dihydrolipoamide dehydrogenase (EC 1.8.1.4); Mercuric ion reductase (EC 1.16.1.1); PF00070 family, FAD-dependent NAD(P)-disulphide oxidoreductase	-2.85878	0.0429955
contig_5_gene29	NODE_5_length_85387_cov_76.971367	34579	35991	1	Amidophosphoribosyltransferase (EC 2.4.2.14)	-2.90069	0.0429955
contig_176_gene33	NODE_176_length_72911_cov_70.991028	30577	30972	-1	Transcriptional regulator, GntR family	-2.90744	0.0429955
contig_5_gene14	NODE_5_length_85387_cov_76.971367	17560	17991	1	Putative activity regulator of membrane protease YbbK	-2.44842	0.0431478
contig_9_gene9	NODE_9_length_120959_cov_77.454727	7536	8468	1	Phosphate ABC transporter, periplasmic phosphate-binding protein PstS (TC 3.A.1.7.1)	-2.63336	0.0435568
contig_51_gene20	NODE_51_length_26875_cov_75.214066	21902	22780	-1	Late competence protein ComEC, DNA transport	3.25538	0.0447693
contig_26_gene55	NODE_26_length_89325_cov_78.528419	63073	64404	1	Glutamine synthetase type I (EC 6.3.1.2)	2.65609	0.0447693
contig_14_gene42	NODE_14_length_76224_cov_57.471622	48780	49496	-1	Substrate-specific component ThiT of thiamin ECF transporter	2.59211	0.046785
contig_14_gene52	NODE_14_length_76224_cov_57.471622	59610	60323	-1	no significant homology	2.55204	0.047471
contig_73_gene5	NODE_73_length_27104_cov_101.264908	6932	7456	-1	Spore maturation protein B	3.06876	0.0489544
contig_112_gene1	NODE_112_length_19743_cov_85.133972	46	1839	-1	two-component sensor histidine kinase	-2.76064	0.0489544
contig_10_gene11	NODE_10_length_25326_cov_86.681633	11359	12300	1	Glucokinase (EC 2.7.1.2)	-2.80546	0.0489544
contig_229_gene9	NODE_229_length_29732_cov_55.768162	6979	7884	1	N-acetylmuramic acid 6-phosphate etherase (EC 4.2.-.-)	-3.1573	0.0489544
contig_38_gene31	NODE_38_length_76062_cov_73.429321	27035	28063	-1	Molybdopterin biosynthesis protein MoeA	2.46648	0.0503865
contig_29_gene45	NODE_29_length_62265_cov_85.025581	46408	49065	-1	sensor histidine kinase/response regulator	2.69301	0.0505319
contig_262_gene5	NODE_262_length_3953_cov_83.463196	2452	3237	1	Uridine phosphorylase (EC 2.4.2.3)	-2.88972	0.0505319
contig_38_gene8	NODE_38_length_76062_cov_73.429321	5993	7021	-1	capsular polysaccharide biosynthsis protein	3.17949	0.0505477
contig_26_gene7	NODE_26_length_89325_cov_78.528419	7255	7794	1	GCN5-related N-acetyltransferase	-2.88213	0.0505477
contig_4_gene13	NODE_4_length_20658_cov_74.543182	13666	14358	1	no significant homology.	-2.73531	0.0522395
contig_205_gene9	NODE_205_length_7707_cov_99.249252	6933	7706	1	amidohydrolase	2.51939	0.0540468
contig_102_gene1	NODE_102_length_15794_cov_69.038055	2	193	1	hypothetical protein	-2.32625	0.0541019
contig_248_gene27	NODE_248_length_23007_cov_70.699570	21465	21968	-1	NADPH dependent preQ0 reductase	-2.34529	0.0542986
contig_3_gene36	NODE_3_length_45207_cov_73.319107	28776	29159	1	Stage III sporulation protein AD	3.11119	0.0544251
contig_103_gene13	NODE_103_length_34124_cov_68.566376	13101	14423	1	Xanthine/uracil/thiamine/ascorbate permease family protein	-2.50648	0.0544251
contig_281_gene19	NODE_281_length_9095_cov_70.352173	8773	9120	1	FIG00529397: hypothetical protein	-2.80209	0.0544251
contig_18_gene3	NODE_18_length_23062_cov_100.255051	1529	2272	1	transcriptional regulator, GntR family	-2.81731	0.0544251
contig_47_gene32	NODE_47_length_63289_cov_87.057564	32773	34380	1	CTP synthase (EC 6.3.4.2)	2.45391	0.054927
contig_195_gene3	NODE_195_length_24400_cov_55.469589	3581	4348	1	Ureidoglycine aminohydrolase	2.78927	0.054982
contig_176_gene34	NODE_176_length_72911_cov_70.991028	30965	31642	-1	FIG00515649: hypothetical protein	-2.89897	0.0551385
contig_389_gene4	NODE_389_length_4505_cov_68.047722	2939	4303	1	Glycolate dehydrogenase (EC 1.1.99.14), subunit GlcD	2.90192	0.0564914
contig_10_gene18	NODE_10_length_25326_cov_86.681633	23540	24847	1	sugar ABC transporter sugar-binding protein	-2.65821	0.0584216
contig_112_gene3	NODE_112_length_19743_cov_85.133972	3609	4664	1	Aldose 1-epimerase (EC 5.1.3.3)	-2.66722	0.0584216
contig_176_gene32	NODE_176_length_72911_cov_70.991028	29715	30590	-1	ATPas	-2.9376	0.060454
contig_5_gene30	NODE_5_length_85387_cov_76.971367	36083	37087	1	Phosphoribosylformylglycinamidine cyclo-ligase (EC 6.3.3.1)	-2.76612	0.0608133
contig_38_gene9	NODE_38_length_76062_cov_73.429321	7042	8502	-1	Membrane protein involved in the export of O-antigen, teichoic acid lipoteichoic acids	2.9987	0.0655358
contig_351_gene3	NODE_351_length_6288_cov_58.357029	1638	3494	1	PTS system, beta-glucoside-specific IIB component (EC 2.7.1.69) / PTS system, beta-glucoside-specific IIC component (EC 2.7.1.69) / PTS system, beta-glucoside-specific IIA component (EC 2.7.1.69)	-2.58491	0.0660172
contig_70_gene4	NODE_70_length_23711_cov_57.885242	4513	5262	-1	hypothetical protein	-2.54151	0.0662096
contig_5_gene31	NODE_5_length_85387_cov_76.971367	37075	37683	1	Phosphoribosylglycinamide formyltransferase (EC 2.1.2.2)	-2.74339	0.0667809
contig_218_gene3	NODE_218_length_7440_cov_56.538712	1975	3387	1	PTS system, trehalose-specific IIB component (EC 2.7.1.69) / PTS system, trehalose-specific IIC component (EC 2.7.1.69)	-2.93578	0.0670657
contig_134_gene20	NODE_134_length_31353_cov_70.595123	17991	18134	1	hypothetical protein	2.60011	0.067153
contig_88_gene14	NODE_88_length_36595_cov_70.275009	15772	16218	1	heat shock protein, molecular chaperone	2.31005	0.067401
contig_38_gene3	NODE_38_length_76062_cov_73.429321	1548	1994	-1	hypothetical protein	3.04548	0.0678259
contig_3_gene22	NODE_3_length_45207_cov_73.319107	19734	21065	1	Type IV fimbrial assembly, ATPase PilB	3.26132	0.0684444
contig_9_gene98	NODE_9_length_120959_cov_77.454727	102358	103188	1	Beta-glucoside bgl operon antiterminator, BglG family	-3.20886	0.0686575
contig_11_gene2	NODE_11_length_53244_cov_97.528038	1572	3257	-1	PTS system, glucose-specific IIC component (EC 2.7.1.69) / PTS system, glucose-specific IIB component (EC 2.7.1.69) / PTS system, glucose-specific IIA component (EC 2.7.1.69)	-2.6573	0.069024
contig_5_gene15	NODE_5_length_85387_cov_76.971367	17995	18939	1	Putative stomatin/prohibitin-family membrane protease subunit YbbK	-2.19785	0.0696897
contig_38_gene15	NODE_38_length_76062_cov_73.429321	13149	14231	-1	hypothetical protein	2.98711	0.0726128
contig_18_gene19	NODE_18_length_23062_cov_100.255051	15389	15859	1	hypothetical protein	-2.36889	0.0740376
contig_49_gene8	NODE_49_length_20547_cov_68.795929	7864	8601	1	ABC transporter, substrate-binding protein	2.83645	0.0743223
contig_91_gene20	NODE_91_length_42528_cov_60.406109	29701	30027	-1	hypothetical protein	2.76807	0.0758633
contig_47_gene21	NODE_47_length_63289_cov_87.057564	20890	21888	1	probable spore coat protein	2.75124	0.0758633
contig_281_gene13	NODE_281_length_9095_cov_70.352173	5624	5737	1	hypothetical protein	-2.72573	0.0758633
contig_38_gene1	NODE_38_length_76062_cov_73.429321	70	822	-1	Manganese-dependent protein-tyrosine phosphatase (EC 3.1.3.48)	2.99282	0.0767051
contig_87_gene27	NODE_87_length_79450_cov_59.868332	22272	22925	1	Multidrug resistance protein [function not yet clear]	2.85872	0.0787548
contig_18_gene20	NODE_18_length_23062_cov_100.255051	16248	17606	1	PTS system, sucrose-specific IIB component (EC 2.7.1.69) / PTS system, sucrose-specific IIC component (EC 2.7.1.69) / PTS system, sucrose-specific IIA component (EC 2.7.1.69)	-2.78896	0.080763
contig_161_gene1	NODE_161_length_6199_cov_91.828362	216	1250	-1	DNA replication protein, putative	-2.57199	0.0823831
contig_218_gene1	NODE_218_length_7440_cov_56.538712	236	955	1	serine/threonine kinase	-2.4145	0.082616
contig_84_gene5	NODE_84_length_56024_cov_89.424515	6448	6873	-1	Type II secretion envelope pseudopilin protein (PulG,guides folded protein to PulD in outer membrane)	2.89105	0.0834
contig_9_gene3	NODE_9_length_120959_cov_77.454727	1991	2764	1	RNA polymerase sporulation specific sigma factor SigG	2.63563	0.0836498
contig_314_gene3	NODE_314_length_6939_cov_92.022339	1372	2259	1	N-Acetyl-D-glucosamine ABC transport system, permease protein	-5.84136	0.0837619
contig_75_gene32	NODE_75_length_49818_cov_68.072365	39795	40397	-1	LysM domain protein	2.8196	0.084688
contig_5_gene32	NODE_5_length_85387_cov_76.971367	37864	39372	1	IMP cyclohydrolase (EC 3.5.4.10) / Phosphoribosylaminoimidazolecarboxamide formyltransferase (EC 2.1.2.3)	-2.63153	0.0874799
contig_5_gene61	NODE_5_length_85387_cov_76.971367	64402	65484	1	tRNA (5-methylaminomethyl-2-thiouridylate)-methyltransferase (EC 2.1.1.61)	2.21184	0.0880807
contig_102_gene3	NODE_102_length_15794_cov_69.038055	1552	2730	-1	Phage protein	-2.76662	0.0880807
contig_14_gene49	NODE_14_length_76224_cov_57.471622	56604	57026	-1	uncharacterized conserved predicted metal-binding protein	2.50147	0.0897304
contig_18_gene7	NODE_18_length_23062_cov_100.255051	4839	5654	1	PTS system, hyaluronate-oligosaccharide-specific IID component (EC 2.7.1.69)	-2.67175	0.0897304
contig_145_gene9	NODE_145_length_14921_cov_76.358620	9027	9596	-1	FIG01270652: hypothetical protein	-2.45909	0.0897996
contig_21_gene2	NODE_21_length_3698_cov_76.334503	1203	3053	-1	Choline kinase (EC 2.7.1.32)	2.91725	0.0901748
contig_4_gene3	NODE_4_length_20658_cov_74.543182	4462	4761	1	hypothetical protein	-2.97443	0.0915426
contig_114_gene11	NODE_114_length_25203_cov_91.571281	13840	15909	1	Alpha-xylosidase (EC 3.2.1.-)	-2.71708	0.0917127
contig_389_gene3	NODE_389_length_4505_cov_68.047722	2229	2891	1	Methionine ABC transporter permease protein	2.71078	0.0945475
contig_146_gene13	NODE_146_length_18602_cov_74.807922	10031	10909	-1	Tyrosine recombinase XerD	2.65283	0.0958938
contig_88_gene26	NODE_88_length_36595_cov_70.275009	28919	29284	-1	conserved hypothetical protein	2.12588	0.096502
contig_164_gene18	NODE_164_length_28328_cov_70.047089	18660	19403	-1	Hydroxymethylpyrimidine ABC transporter, transmembrane component	2.719	0.0966116
contig_199_gene3	NODE_199_length_14491_cov_87.896484	2470	3882	1	Beta-glucosidase (EC 3.2.1.21); 6-phospho-beta-glucosidase (EC 3.2.1.86)	-2.42599	0.0966116
contig_5_gene33	NODE_5_length_85387_cov_76.971367	39540	40790	1	Phosphoribosylamine--glycine ligase (EC 6.3.4.13)	-2.58543	0.0966116
contig_22_gene22	NODE_22_length_26895_cov_57.350658	19436	20629	1	FIG00520257: hypothetical protein	2.43911	0.0975879
contig_176_gene31	NODE_176_length_72911_cov_70.991028	28646	29710	-1	membrane protein	-2.64708	0.0975879
contig_220_gene3	NODE_220_length_13088_cov_76.803177	4324	4905	1	hypothetical protein	-2.56291	0.0976181
contig_4_gene14	NODE_4_length_20658_cov_74.543182	14384	15385	1	no significant homology.	-2.43851	0.0980911
contig_49_gene7	NODE_49_length_20547_cov_68.795929	6788	7786	1	transporter	2.63607	0.0998826
contig_5_gene60	NODE_5_length_85387_cov_76.971367	63962	64396	1	Iron-sulfur cluster assembly scaffold protein IscU/NifU-like	2.23743	0.10056
contig_227_gene21	NODE_227_length_31773_cov_60.948132	28973	30478	1	two-component response regulator	-2.38631	0.100789
contig_229_gene10	NODE_229_length_29732_cov_55.768162	7934	8242	1	PTS system, diacetylchitobiose-specific IIB component (EC 2.7.1.69)	-3.89919	0.102779
contig_72_gene25	NODE_72_length_65007_cov_99.269928	30947	31981	-1	Ribonucleotide reductase of class Ia (aerobic), beta subunit (EC 1.17.4.1)	-2.04255	0.103547
contig_27_gene4	NODE_27_length_22010_cov_84.143661	3665	5203	1	L-arabinose transport ATP-binding protein AraG (TC 3.A.1.2.2)	-5.72798	0.103547
contig_29_gene46	NODE_29_length_62265_cov_85.025581	49239	50321	1	sensory box histidine kinase	2.04471	0.103859
contig_103_gene14	NODE_103_length_34124_cov_68.566376	14490	15164	-1	Rubrerythrin	-2.37129	0.103859
contig_38_gene21	NODE_38_length_76062_cov_73.429321	19520	20182	-1	Undecaprenyl-phosphate galactosephosphotransferase (EC 2.7.8.6)	2.53047	0.104048
contig_40_gene16	NODE_40_length_28503_cov_96.955620	16884	18104	1	Proton/glutamate symport protein @ Sodium/glutamate symport protein	-2.66725	0.104048
contig_47_gene63	NODE_47_length_63289_cov_87.057564	62694	63122	1	FIG00524985: hypothetical protein	2.75871	0.104426
contig_227_gene9	NODE_227_length_31773_cov_60.948132	8676	10109	-1	Carbon starvation protein A	2.73264	0.104426
contig_5_gene26	NODE_5_length_85387_cov_76.971367	29345	33091	1	Phosphoribosylformylglycinamidine synthase, synthetase subunit (EC 6.3.5.3) / Phosphoribosylformylglycinamidine synthase, glutamine amidotransferase subunit (EC 6.3.5.3)	-2.45255	0.104426
contig_72_gene5	NODE_72_length_65007_cov_99.269928	4536	4949	-1	FIG00514777: hypothetical protein	-3.52874	0.104426
contig_51_gene3	NODE_51_length_26875_cov_75.214066	1739	2413	1	Orotate phosphoribosyltransferase (EC 2.4.2.10)	-2.40757	0.104729
contig_20_gene11	NODE_20_length_73290_cov_70.500381	12954	14045	-1	Glycerol dehydrogenase (EC 1.1.1.6)	-2.52649	0.105541
contig_103_gene6	NODE_103_length_34124_cov_68.566376	6155	6982	1	3-methyl-2-oxobutanoate hydroxymethyltransferase (EC 2.1.2.11)	-2.68258	0.108583
contig_248_gene12	NODE_248_length_23007_cov_70.699570	9223	9684	1	Sporulation protein YtfJ	2.69415	0.110287
contig_428_gene3	NODE_428_length_4047_cov_99.661476	3240	4037	1	Exodeoxyribonuclease III (EC 3.1.11.2)	-2.32672	0.110287
contig_164_gene17	NODE_164_length_28328_cov_70.047089	17536	18549	-1	Hydroxymethylpyrimidine ABC transporter, substrate-binding component	2.60879	0.110467
contig_82_gene6	NODE_82_length_16950_cov_55.730030	7462	8454	1	Adenosine deaminase (EC 3.5.4.4)	2.16157	0.110467
contig_281_gene9	NODE_281_length_9095_cov_70.352173	4705	4905	1	hypothetical protein	-2.5084	0.110467
contig_118_gene2	NODE_118_length_47690_cov_72.941185	431	832	1	hypothetical protein	-2.59183	0.111124
contig_378_gene3	NODE_378_length_4960_cov_82.848991	3215	4570	1	6-phospho-beta-glucosidase (EC 3.2.1.86)	-2.37377	0.113882
contig_3_gene1	NODE_3_length_45207_cov_73.319107	9	527	1	Cell division protein FtsI [Peptidoglycan synthetase] (EC 2.4.1.129)	2.68001	0.114869
contig_26_gene58	NODE_26_length_89325_cov_78.528419	69857	71329	1	Glutamate synthase [NADPH] small chain (EC 1.4.1.13)	2.2467	0.114869
contig_157_gene14	NODE_157_length_17051_cov_79.961113	13884	15179	-1	Probable lipoprotein	2.64684	0.116477
contig_164_gene19	NODE_164_length_28328_cov_70.047089	19432	20184	-1	Hydroxymethylpyrimidine ABC transporter, ATPase component	2.67882	0.117112
contig_218_gene2	NODE_218_length_7440_cov_56.538712	1118	1609	1	hypothetical protein	-2.2757	0.117498
contig_87_gene73	NODE_87_length_79450_cov_59.868332	76156	76458	1	PTS system, cellobiose-specific IIB component (EC 2.7.1.69)	-2.9692	0.1181
contig_229_gene15	NODE_229_length_29732_cov_55.768162	11898	12794	1	Kinase similar to eukaryotic-like N-acetylglucosamine kinase	-3.80745	0.1181
contig_74_gene8	NODE_74_length_20339_cov_83.598900	11376	12764	-1	Aminopeptidase	2.58881	0.119547
contig_20_gene28	NODE_20_length_73290_cov_70.500381	33319	33945	1	Protein of unknown function (DUF975) superfamily	-2.09208	0.119547
contig_146_gene14	NODE_146_length_18602_cov_74.807922	11001	11633	-1	Stage II sporulation protein M (SpoIIM)	2.45175	0.120115
contig_335_gene2	NODE_335_length_573_cov_85.987785	250	555	1	PTS system, cellobiose-specific IIB component (EC 2.7.1.69)	3.16032	0.122025
contig_91_gene21	NODE_91_length_42528_cov_60.406109	30272	31120	1	oxetanocin A resistance protein	2.37475	0.122025
contig_13_gene1	NODE_13_length_15287_cov_68.528618	101	1828	-1	Lipid A export ATP-binding/permease protein MsbA	2.73166	0.122149
contig_229_gene19	NODE_229_length_29732_cov_55.768162	15105	15950	1	Sialic acid utilization regulator, RpiR family	-2.24383	0.122149
contig_254_gene4	NODE_254_length_8799_cov_94.653938	3238	3552	1	Thioredoxin	-2.47722	0.12361
contig_147_gene8	NODE_147_length_21457_cov_97.321198	11331	11960	-1	tRNA nucleotidyltransferase (EC 2.7.7.21) (EC 2.7.7.25)	1.77106	0.12389
contig_100_gene28	NODE_100_length_29216_cov_74.810616	25323	25787	-1	6,7-dimethyl-8-ribityllumazine synthase (EC 2.5.1.9)	-2.20734	0.124211
contig_328_gene4	NODE_328_length_2553_cov_51.996475	2101	2550	-1	Methyl-accepting chemotaxis protein	-2.33499	0.124536
contig_38_gene59	NODE_38_length_76062_cov_73.429321	59799	60377	-1	Conserved protein	2.48072	0.124611
contig_262_gene4	NODE_262_length_3953_cov_83.463196	1873	2124	1	hypothetical protein	-2.3584	0.128439
contig_5_gene27	NODE_5_length_85387_cov_76.971367	33285	33764	1	Phosphoribosylaminoimidazole carboxylase catalytic subunit (EC 4.1.1.21)	-2.43485	0.129749
contig_25_gene3	NODE_25_length_19543_cov_71.476791	2797	4458	1	Oligo-1,6-glucosidase (EC 3.2.1.10)	-2.24785	0.130497
contig_9_gene107	NODE_9_length_120959_cov_77.454727	115490	115750	1	Stage V sporulation protein required for dehydratation of the spore core and assembly of the coat (SpoVS)	-2.15214	0.130793
contig_30_gene27	NODE_30_length_31264_cov_83.124229	26586	27503	1	FIG00514346: hypothetical protein	-2.33874	0.130793
contig_176_gene12	NODE_176_length_72911_cov_70.991028	11979	13016	1	hypothetical protein	-2.1671	0.131609
contig_30_gene25	NODE_30_length_31264_cov_83.124229	24843	25607	1	Glucose-1-phosphate cytidylyltransferase (EC 2.7.7.33)	-2.3442	0.133349
contig_161_gene3	NODE_161_length_6199_cov_91.828362	1524	1841	-1	Phage antirepressor protein	-2.45463	0.133579
contig_281_gene10	NODE_281_length_9095_cov_70.352173	4922	5164	1	Transition state regulatory protein AbrB	-2.51544	0.134561
contig_28_gene32	NODE_28_length_71255_cov_75.202965	39846	40379	1	hypothetical protein	-2.57033	0.135677
contig_87_gene70	NODE_87_length_79450_cov_59.868332	69692	73387	1	Choline binding protein A	-2.07972	0.135692
contig_38_gene4	NODE_38_length_76062_cov_73.429321	1972	2274	-1	FIG00516343: hypothetical protein	2.73518	0.137089
contig_57_gene2	NODE_57_length_14081_cov_67.257439	439	999	-1	RNA polymerase, sigma-24 subunit, ECF subfamily	-2.18926	0.137883
contig_176_gene18	NODE_176_length_72911_cov_70.991028	18647	20053	-1	Amino acid permease	-2.30207	0.142988
contig_218_gene4	NODE_218_length_7440_cov_56.538712	3525	5183	1	Trehalose-6-phosphate hydrolase (EC 3.2.1.93)	-2.27988	0.143477
contig_56_gene15	NODE_56_length_27207_cov_81.986732	16532	17194	1	no significant homology 1 putative transmembrane region was found by PSORT	2.50791	0.144487
contig_474_gene1	NODE_474_length_1162_cov_56.607574	160	888	1	FKBP-type peptidyl-prolyl cis-trans isomerase	1.78998	0.150427
contig_5_gene28	NODE_5_length_85387_cov_76.971367	33764	34471	1	Phosphoribosylaminoimidazole-succinocarboxamide synthase (EC 6.3.2.6)	-2.39496	0.150427
contig_281_gene7	NODE_281_length_9095_cov_70.352173	3675	4379	1	Phage antirepressor protein	-2.40185	0.150427
contig_112_gene7	NODE_112_length_19743_cov_85.133972	9959	10582	1	hypothetical protein	-2.43504	0.150427
contig_14_gene21	NODE_14_length_76224_cov_57.471622	25060	26385	1	Maltose-6'-phosphate glucosidase (EC 3.2.1.122)	-2.11085	0.15147
contig_112_gene4	NODE_112_length_19743_cov_85.133972	4712	7738	1	Beta-galactosidase (EC 3.2.1.23)	-2.1961	0.152577
contig_38_gene7	NODE_38_length_76062_cov_73.429321	4555	6000	-1	putative polysaccharide biosynthesis protein	2.51823	0.154772
contig_6_gene6	NODE_6_length_18491_cov_74.507759	6140	8398	1	Lipid A export ATP-binding/permease protein MsbA	-2.5265	0.155683
contig_167_gene15	NODE_167_length_25478_cov_87.847710	15159	16541	1	RNA polymerase sigma-54 factor RpoN	-2.00654	0.157329
contig_30_gene28	NODE_30_length_31264_cov_83.124229	27525	28688	1	unknown	-2.25564	0.158731
contig_114_gene13	NODE_114_length_25203_cov_91.571281	16346	17122	1	Phosphotransferase system for xylose-containing disaccharide, EIIC component	-2.03518	0.159016
contig_342_gene5	NODE_342_length_8043_cov_79.410172	5175	5879	-1	Glycerol uptake facilitator protein	-2.06924	0.159016
contig_88_gene29	NODE_88_length_36595_cov_70.275009	32269	33153	1	Membrane spanning protein	-2.67049	0.159016
contig_70_gene13	NODE_70_length_23711_cov_57.885242	15289	17061	-1	hypothetical protein	-1.9319	0.159649
contig_139_gene7	NODE_139_length_6969_cov_68.385994	6280	6864	1	Anthranilate synthase, amidotransferase component (EC 4.1.3.27)	5.25329	0.160039
contig_38_gene19	NODE_38_length_76062_cov_73.429321	17626	18306	-1	Tyrosine-protein kinase transmembrane modulator EpsC	2.57634	0.160039
contig_181_gene26	NODE_181_length_28012_cov_61.077610	27560	27982	-1	Enolase (EC 4.2.1.11)	2.14283	0.160039
contig_110_gene3	NODE_110_length_25941_cov_82.972397	2443	4215	1	GGDEF domain protein	-2.20361	0.160039
contig_51_gene2	NODE_51_length_26875_cov_75.214066	809	1705	1	Dihydroorotate dehydrogenase, catalytic subunit (EC 1.3.3.1)	-2.2044	0.161059
contig_72_gene14	NODE_72_length_65007_cov_99.269928	15046	17220	-1	chemotaxis sensory transducer	2.35433	0.161372
contig_60_gene7	NODE_60_length_28852_cov_73.719360	10499	12025	-1	two-component response regulator	-1.97933	0.162066
contig_20_gene19	NODE_20_length_73290_cov_70.500381	23560	25272	1	Adenylylsulfate reductase alpha-subunit (EC 1.8.99.2)	2.47903	0.162855
contig_73_gene22	NODE_73_length_27104_cov_101.264908	25002	26063	1	membrane protein, putative	2.47729	0.163163
contig_14_gene51	NODE_14_length_76224_cov_57.471622	58085	59203	-1	uncharacterized conserved membrane protein	1.86463	0.163194
contig_14_gene8	NODE_14_length_76224_cov_57.471622	8764	11376	1	Alpha-mannosidase (EC 3.2.1.24)	-2.33914	0.164147
contig_29_gene44	NODE_29_length_62265_cov_85.025581	45368	46402	-1	response regulator receiver protein	2.50688	0.165845
contig_281_gene15	NODE_281_length_9095_cov_70.352173	5928	6095	1	hypothetical protein	-2.41237	0.165845
contig_80_gene7	NODE_80_length_14192_cov_58.502254	11173	12756	-1	Exoenzymes regulatory protein aepA precursor	2.03292	0.166327
contig_118_gene5	NODE_118_length_47690_cov_72.941185	1575	3152	1	hypothetical protein	-2.19612	0.166327
contig_164_gene20	NODE_164_length_28328_cov_70.047089	20222	20893	-1	Thiaminase II (EC 3.5.99.2)	2.48718	0.167059
contig_227_gene11	NODE_227_length_31773_cov_60.948132	12261	12581	-1	hypothetical protein	-2.42389	0.167547
contig_281_gene17	NODE_281_length_9095_cov_70.352173	7095	7829	1	putative phage essential recombination function protein	-2.13998	0.168635
contig_38_gene5	NODE_38_length_76062_cov_73.429321	2276	3208	-1	FIG00517682: hypothetical protein	2.62642	0.171249
contig_21_gene1	NODE_21_length_3698_cov_76.334503	314	1012	-1	Cholinephosphate cytidylyltransferase (EC 2.7.7.15)	2.60883	0.171251
contig_195_gene2	NODE_195_length_24400_cov_55.469589	2200	3459	1	N-carbamoyl-L-amino acid hydrolase (EC 3.5.1.87)	2.21129	0.171945
contig_201_gene2	NODE_201_length_11351_cov_74.052773	1255	1743	1	hypothetical protein	2.24378	0.173331
contig_38_gene2	NODE_38_length_76062_cov_73.429321	846	1493	-1	Tyrosine-protein kinase EpsD (EC 2.7.10.2)	2.61317	0.173392
contig_178_gene7	NODE_178_length_12232_cov_97.675034	7491	9155	-1	Acetolactate synthase large subunit (EC 2.2.1.6)	2.2686	0.177572
contig_13_gene4	NODE_13_length_15287_cov_68.528618	6231	6368	1	hypothetical protein	2.18744	0.177572
contig_25_gene4	NODE_25_length_19543_cov_71.476791	4692	5885	1	Multiple sugar ABC transporter, substrate-binding protein	-2.1022	0.177572
contig_146_gene7	NODE_146_length_18602_cov_74.807922	4314	4847	-1	GCN5-related N-acetyltransferase	-2.12658	0.178668
contig_75_gene31	NODE_75_length_49818_cov_68.072365	38334	39731	1	ErfK/YbiS/YcfS/YnhG family protein, putative	2.49433	0.179144
contig_103_gene5	NODE_103_length_34124_cov_68.566376	5193	6155	1	COG5495	-2.39316	0.179144
contig_92_gene21	NODE_92_length_25857_cov_98.441193	18823	19467	1	Zn-dependent hydrolases of the metallo-beta-lactamase superfamily	2.43866	0.179165
contig_41_gene10	NODE_41_length_12567_cov_56.811729	7975	9006	1	Anaerobic sulfite reductase subunit A	2.37055	0.179165
contig_26_gene31	NODE_26_length_89325_cov_78.528419	29782	31197	-1	sodium:alanine symporter family protein	-2.46264	0.179614
contig_10_gene10	NODE_10_length_25326_cov_86.681633	10657	11355	1	N-acetylmannosamine-6-phosphate 2-epimerase (EC 5.1.3.9)	-2.25352	0.180324
contig_94_gene18	NODE_94_length_35439_cov_71.606110	15534	15815	1	hypothetical protein	-2.03164	0.181013
contig_103_gene7	NODE_103_length_34124_cov_68.566376	7070	7912	1	Pantoate--beta-alanine ligase (EC 6.3.2.1)	-2.41618	0.181147
contig_277_gene6	NODE_277_length_19640_cov_78.281464	6936	9083	-1	Ferrous iron transport protein B	-2.02474	0.18156
contig_87_gene55	NODE_87_length_79450_cov_59.868332	49886	51163	1	Guanine deaminase (EC 3.5.4.3)	2.09394	0.181674
contig_57_gene1	NODE_57_length_14081_cov_67.257439	179	367	-1	hypothetical protein	-1.88023	0.185145
contig_9_gene1	NODE_9_length_120959_cov_77.454727	384	1187	1	Sporulation sigma-E factor processing peptidase (SpoIIGA)	2.31341	0.186376
contig_122_gene6	NODE_122_length_9922_cov_85.548477	6066	7331	1	O-acetylhomoserine sulfhydrylase (EC 2.5.1.49) / O-succinylhomoserine sulfhydrylase (EC 2.5.1.48)	1.75138	0.186376
contig_118_gene1	NODE_118_length_47690_cov_72.941185	54	431	1	hypothetical protein	-2.21203	0.186376
contig_227_gene10	NODE_227_length_31773_cov_60.948132	10403	12271	-1	Glycosyltransferase	-1.96245	0.186754
contig_134_gene21	NODE_134_length_31353_cov_70.595123	18278	18508	1	hypothetical protein	1.98203	0.186843
contig_47_gene53	NODE_47_length_63289_cov_87.057564	53830	55221	1	ATP synthase beta chain (EC 3.6.3.14)	1.97673	0.186843
contig_38_gene69	NODE_38_length_76062_cov_73.429321	72398	73420	-1	Choline binding protein A	-2.1474	0.186843
contig_73_gene6	NODE_73_length_27104_cov_101.264908	7470	8084	-1	Spore maturation protein A	2.52577	0.188068
contig_74_gene5	NODE_74_length_20339_cov_83.598900	6372	6905	1	Ribosomal subunit interface protein	-1.97705	0.189686
contig_38_gene30	NODE_38_length_76062_cov_73.429321	25806	27014	-1	Molybdopterin biosynthesis protein MoeA	1.83996	0.190835
contig_137_gene2	NODE_137_length_8697_cov_78.096474	971	2269	1	Phosphoenolpyruvate phosphomutase (EC 5.4.2.9)	2.41637	0.191519
contig_25_gene8	NODE_25_length_19543_cov_71.476791	8391	10361	1	NAD-reducing hydrogenase subunit HoxF (EC 1.12.1.2)	2.29936	0.191519
contig_10_gene14	NODE_10_length_25326_cov_86.681633	15826	18015	1	Alpha-galactosidase (EC 3.2.1.22)	-2.03437	0.191519
contig_66_gene9	NODE_66_length_26861_cov_68.289673	7330	8106	-1	Thiazole biosynthesis protein ThiG	2.12827	0.191583
contig_66_gene7	NODE_66_length_26861_cov_68.289673	5520	6161	-1	Thiamin-phosphate pyrophosphorylase (EC 2.5.1.3)	2.1442	0.191611
contig_26_gene57	NODE_26_length_89325_cov_78.528419	65262	69842	1	Glutamate synthase [NADPH] large chain (EC 1.4.1.13)	1.96803	0.191909
contig_118_gene11	NODE_118_length_47690_cov_72.941185	5532	6251	1	hypothetical protein	-2.117	0.19868
contig_71_gene25	NODE_71_length_41353_cov_59.426861	26870	27850	1	ABC transporter, permease protein	-5.32198	0.199174
contig_18_gene10	NODE_18_length_23062_cov_100.255051	6361	8340	1	Heparinase II/III-like	-2.09756	0.199227
contig_116_gene11	NODE_116_length_15708_cov_77.086327	6900	8033	-1	ATP phosphoribosyltransferase regulatory subunit (EC 2.4.2.17)	-1.75192	0.19977
contig_137_gene1	NODE_137_length_8697_cov_78.096474	148	927	1	putative nucleotidyl transferase	2.40469	0.201371
contig_41_gene12	NODE_41_length_12567_cov_56.811729	9813	10859	1	Anaerobic sulfite reductase subunit C (EC 1.8.1.-)	2.25134	0.201371
contig_229_gene31	NODE_229_length_29732_cov_55.768162	26323	27303	-1	D-3-phosphoglycerate dehydrogenase (EC 1.1.1.95)	2.2301	0.201371
contig_47_gene52	NODE_47_length_63289_cov_87.057564	52965	53813	1	ATP synthase gamma chain (EC 3.6.3.14)	1.96568	0.201371
contig_318_gene1	NODE_318_length_2361_cov_93.938164	350	2176	1	Glucosamine--fructose-6-phosphate aminotransferase [isomerizing] (EC 2.6.1.16)	1.66908	0.201371
contig_227_gene12	NODE_227_length_31773_cov_60.948132	12730	14550	1	Glycosyltransferase	-1.96108	0.201371
contig_183_gene2	NODE_183_length_7412_cov_88.957771	2584	3432	-1	sugar transport system permease protein	-3.06095	0.201371
contig_24_gene27	NODE_24_length_42291_cov_79.764465	32411	33037	1	uncharacterized membrane protein	-2.04288	0.202067
contig_30_gene26	NODE_30_length_31264_cov_83.124229	25601	26596	1	UDP-glucose 4-epimerase (EC 5.1.3.2)	-2.10887	0.202678
contig_66_gene8	NODE_66_length_26861_cov_68.289673	6154	7311	-1	Thiazole biosynthesis protein ThiH	2.08202	0.203405
contig_51_gene1	NODE_51_length_26875_cov_75.214066	46	789	1	Dihydroorotate dehydrogenase electron transfer subunit (EC 1.3.3.1)	-2.09377	0.20411
contig_310_gene5	NODE_310_length_6343_cov_83.149773	4111	4326	1	Transposase	-2.22936	0.20411
contig_47_gene57	NODE_47_length_63289_cov_87.057564	58075	59145	1	Stage II sporulation protein D (SpoIID)	2.29285	0.206079
contig_88_gene20	NODE_88_length_36595_cov_70.275009	22197	22679	1	hypothetical protein	-1.93988	0.206079
contig_110_gene25	NODE_110_length_25941_cov_82.972397	21734	22027	1	Ascorbate-specific PTS system, EIIB component (EC 2.7.1.69)	-2.20736	0.206079
contig_24_gene19	NODE_24_length_42291_cov_79.764465	22789	23430	1	Undecaprenyl pyrophosphate synthetase (EC 2.5.1.31)	2.03446	0.206505
contig_40_gene18	NODE_40_length_28503_cov_96.955620	19247	20428	1	conserved hypothetical protein	2.24797	0.209188
contig_281_gene12	NODE_281_length_9095_cov_70.352173	5458	5616	1	hypothetical protein	-2.38125	0.214005
contig_9_gene18	NODE_9_length_120959_cov_77.454727	16312	17790	1	Stage IV sporulation protein A	2.16068	0.215878
contig_69_gene2	NODE_69_length_27471_cov_76.941795	887	2614	1	metal-dependent hydrolase, putative	2.29445	0.217626
contig_267_gene3	NODE_267_length_5589_cov_78.766502	3750	4124	1	Endoribonuclease L-PSP	1.60823	0.218317
contig_47_gene17	NODE_47_length_63289_cov_87.057564	16522	17538	1	Spore coat protein S	-2.08628	0.218317
contig_27_gene9	NODE_27_length_22010_cov_84.143661	11872	12849	1	similar to ABC-type sugar transport system periplasmic component	-2.14387	0.218317
contig_146_gene2	NODE_146_length_18602_cov_74.807922	455	979	-1	MutT/nudix family protein	2.07309	0.221592
contig_84_gene37	NODE_84_length_56024_cov_89.424515	42139	43428	-1	Protein export cytoplasm protein SecA ATPase RNA helicase (TC 3.A.5.1.1)	-1.71632	0.22211
contig_351_gene2	NODE_351_length_6288_cov_58.357029	714	1559	1	Beta-glucoside bgl operon antiterminator, BglG family	-2.19247	0.22211
contig_26_gene8	NODE_26_length_89325_cov_78.528419	7936	8436	1	CDP-diacylglycerol--serine O-phosphatidyltransferase (EC 2.7.8.8)	-2.29804	0.223575
contig_30_gene29	NODE_30_length_31264_cov_83.124229	28717	29658	1	FIG00517697: hypothetical protein	-2.0975	0.224825
contig_84_gene6	NODE_84_length_56024_cov_89.424515	7022	8650	-1	Heat shock protein 60 family chaperone GroEL	1.76997	0.225842
contig_47_gene54	NODE_47_length_63289_cov_87.057564	55236	55637	1	ATP synthase epsilon chain (EC 3.6.3.14)	1.86814	0.226683
contig_103_gene8	NODE_103_length_34124_cov_68.566376	7967	8341	1	Aspartate 1-decarboxylase (EC 4.1.1.11)	-2.28252	0.226683
contig_13_gene2	NODE_13_length_15287_cov_68.528618	2029	3939	-1	minor extracellular protease epr( EC:3.4.21.- )	-1.95265	0.227916
contig_178_gene4	NODE_178_length_12232_cov_97.675034	4415	5281	-1	Multiple sugar ABC transporter, membrane-spanning permease protein MsmF	-1.81961	0.228477
contig_40_gene1	NODE_40_length_28503_cov_96.955620	25	384	-1	Methylglyoxal synthase (EC 4.2.3.3)	-2.09135	0.229984
contig_88_gene4	NODE_88_length_36595_cov_70.275009	1672	2685	-1	Glycosyltransferase involved in cell wall biogenesis (EC 2.4.-.- )	1.8909	0.230087
contig_5_gene56	NODE_5_length_85387_cov_76.971367	59582	60382	1	Methionine ABC transporter ATP-binding protein	1.84706	0.230087
contig_164_gene10	NODE_164_length_28328_cov_70.047089	8356	9612	-1	D-glycerate transporter (predicted)	-1.89541	0.231475
contig_38_gene6	NODE_38_length_76062_cov_73.429321	3296	4477	-1	hypothetical protein	2.32622	0.233067
contig_9_gene12	NODE_9_length_120959_cov_77.454727	10369	11118	1	Phosphate transport ATP-binding protein PstB (TC 3.A.1.7.1)	-1.85745	0.233067
contig_5_gene59	NODE_5_length_85387_cov_76.971367	62779	63960	1	Cysteine desulfurase (EC 2.8.1.7)	1.82407	0.234933
contig_75_gene17	NODE_75_length_49818_cov_68.072365	18474	21212	1	Lead, cadmium, zinc and mercury transporting ATPase (EC 3.6.3.3) (EC 3.6.3.5); Copper-translocating P-type ATPase (EC 3.6.3.4)	1.68615	0.234933
contig_66_gene21	NODE_66_length_26861_cov_68.289673	19343	22525	1	hypothetical protein	-1.78277	0.236232
contig_20_gene3	NODE_20_length_73290_cov_70.500381	3268	3891	1	Transcriptional regulator, TetR family	-1.8441	0.236287
contig_227_gene20	NODE_227_length_31773_cov_60.948132	27299	28960	1	ATP-binding region, ATPase-like:Histidine kinase, HAMP region	-1.97017	0.236287
contig_82_gene2	NODE_82_length_16950_cov_55.730030	2080	3261	1	Bacillosamine/Legionaminic acid biosynthesis aminotransferase PglE; 4-keto-6-deoxy-N-Acetyl-D-hexosaminyl-(Lipid carrier) aminotransferase	2.34332	0.240141
contig_292_gene1	NODE_292_length_3455_cov_79.556587	386	1684	-1	PTS system, cellobiose-specific IIC component (EC 2.7.1.69)	-2.43709	0.242681
contig_195_gene4	NODE_195_length_24400_cov_55.469589	4458	5402	1	D-3-phosphoglycerate dehydrogenase (EC 1.1.1.95)	2.01312	0.245723
contig_248_gene25	NODE_248_length_23007_cov_70.699570	19971	20417	-1	Transcriptional regulator, MarR family	-2.03951	0.245723
contig_248_gene24	NODE_248_length_23007_cov_70.699570	18116	19849	-1	Lipid A export ATP-binding/permease protein MsbA	-2.05657	0.245723
contig_230_gene20	NODE_230_length_26557_cov_86.119179	21058	22362	1	Alpha-arabinosides ABC transport system, substrate-binding protein	-1.8262	0.248364
contig_285_gene5	NODE_285_length_16791_cov_60.804657	3542	3853	1	conserved hypothetical protein	-2.17989	0.248674
contig_9_gene94	NODE_9_length_120959_cov_77.454727	98647	98928	1	FIG007697: hypothetical protein	2.34836	0.252544
contig_171_gene2	NODE_171_length_16506_cov_57.160065	1825	2313	-1	hypothetical protein	4.75484	0.253843
contig_66_gene11	NODE_66_length_26861_cov_68.289673	8974	9171	-1	Sulfur carrier protein ThiS	2.06991	0.253843
contig_229_gene21	NODE_229_length_29732_cov_55.768162	17452	18771	1	Xanthine permease	-1.92543	0.253843
contig_13_gene11	NODE_13_length_15287_cov_68.528618	13206	13994	1	Glycerophosphoryl diester phosphodiesterase (EC 3.1.4.46)	-1.8017	0.254486
contig_72_gene33	NODE_72_length_65007_cov_99.269928	40938	41594	-1	N-acetylmuramoyl-L-alanine amidase (EC 3.5.1.28)	-2.13878	0.256693
contig_178_gene8	NODE_178_length_12232_cov_97.675034	9323	10981	-1	Dihydroxy-acid dehydratase (EC 4.2.1.9)	2.01625	0.257673
contig_162_gene19	NODE_162_length_29299_cov_62.273697	24831	25949	1	Fe-S oxidoreductase	2.03839	0.259173
contig_49_gene23	NODE_49_length_20547_cov_68.795929	16293	16448	1	hypothetical protein	2.68669	0.259425
contig_75_gene9	NODE_75_length_49818_cov_68.072365	7814	8524	1	FIG00527260: hypothetical protein	-1.80049	0.259849
contig_47_gene19	NODE_47_length_63289_cov_87.057564	18466	19500	1	Spore coat protein S	-1.86063	0.259849
contig_173_gene8	NODE_173_length_10791_cov_88.355019	5437	5979	-1	Rubrerythrin	-1.9122	0.259849
contig_267_gene4	NODE_267_length_5589_cov_78.766502	4232	5299	-1	Enoyl-[acyl-carrier-protein] reductase [FMN] (EC 1.3.1.9)	-1.79394	0.260799
contig_79_gene22	NODE_79_length_30285_cov_80.111374	21926	22471	-1	FIG00523311: hypothetical protein	-1.79631	0.260953
contig_127_gene11	NODE_127_length_19542_cov_103.046722	13126	16338	-1	Carbamoyl-phosphate synthase large chain (EC 6.3.5.5)	-1.89348	0.263
contig_199_gene12	NODE_199_length_14491_cov_87.896484	13640	14035	1	hypothetical protein	-2.0921	0.263
contig_95_gene2	NODE_95_length_16658_cov_60.286110	1625	1906	1	hypothetical protein	-2.9692	0.263871
contig_46_gene1	NODE_46_length_38176_cov_79.274597	336	770	1	FIG00528095: hypothetical protein	-1.67574	0.26477
contig_5_gene55	NODE_5_length_85387_cov_76.971367	58702	59616	1	ABC transporter permease protein	1.72776	0.266616
contig_71_gene23	NODE_71_length_41353_cov_59.426861	23322	24989	-1	two-component sensor histidine kinase	-1.88162	0.266616
contig_206_gene13	NODE_206_length_17203_cov_61.730572	15641	16027	-1	Phosphoenolpyruvate-dihydroxyacetone phosphotransferase (EC 2.7.1.121), subunit DhaM; DHA-specific IIA component	-3.36792	0.266616
contig_137_gene3	NODE_137_length_8697_cov_78.096474	2340	3473	1	Phosphonopyruvate decarboxylase (EC 4.1.1.82)	2.21187	0.26714
contig_75_gene6	NODE_75_length_49818_cov_68.072365	4853	6058	1	Tyrosyl-tRNA synthetase (EC 6.1.1.1) ## cluster 1	-1.77283	0.26714
contig_15_gene2	NODE_15_length_17228_cov_90.169785	296	2932	-1	Beta-glucanase precursor (EC 3.2.1.73)	-1.88854	0.26714
contig_71_gene22	NODE_71_length_41353_cov_59.426861	22577	23266	-1	hypothetical protein	1.6699	0.267695
contig_229_gene24	NODE_229_length_29732_cov_55.768162	19547	20227	1	DNA-binding response regulator	-2.01864	0.267764
contig_44_gene8	NODE_44_length_9637_cov_66.195808	5264	6286	1	Spore photoproduct lyase (EC 4.1.99.-)	2.10177	0.268109
contig_14_gene46	NODE_14_length_76224_cov_57.471622	52314	53174	1	phosphosugar-binding transcriptional regulator, RpiR family	-1.93445	0.270542
contig_331_gene6	NODE_331_length_8754_cov_79.540665	7093	8343	1	Sensor protein resE (EC 2.7.3.-)	-2.02326	0.270542
contig_236_gene1	NODE_236_length_4689_cov_86.759438	41	1264	1	6-phospho-beta-glucosidase (EC 3.2.1.86)	-2.09923	0.270542
contig_47_gene18	NODE_47_length_63289_cov_87.057564	17549	18286	1	Spore coat protein cotS related	-1.88374	0.273677
contig_14_gene7	NODE_14_length_76224_cov_57.471622	6789	8681	1	PTS system HrsA EIIA component / PTS system HrsA EIIB component / PTS system HrsA permease IIC component	-2.13964	0.274434
contig_94_gene4	NODE_94_length_35439_cov_71.606110	1664	2458	1	FIG00514459: hypothetical protein	2.10928	0.2756
contig_188_gene13	NODE_188_length_19314_cov_60.675209	13748	13906	1	hypothetical protein	1.77584	0.2756
contig_310_gene3	NODE_310_length_6343_cov_83.149773	1592	2797	-1	sialidase	-1.76259	0.2756
contig_229_gene20	NODE_229_length_29732_cov_55.768162	16156	17076	1	Oxidoreductase, aldo/keto reductase family	-1.87079	0.2756
contig_5_gene16	NODE_5_length_85387_cov_76.971367	19234	20517	1	Proton/glutamate symport protein @ Sodium/glutamate symport protein	-1.90341	0.2756
contig_206_gene12	NODE_206_length_17203_cov_61.730572	14184	15401	-1	two-component sensor histidine kinase	-1.91268	0.2756
contig_229_gene22	NODE_229_length_29732_cov_55.768162	18997	19131	1	hypothetical protein	-2.42367	0.2756
contig_281_gene16	NODE_281_length_9095_cov_70.352173	6104	7081	1	hypothetical protein	-1.94621	0.281119
contig_25_gene7	NODE_25_length_19543_cov_71.476791	7898	8401	1	NADH dehydrogenase (ubiquinone), 24 kDa subunit	2.33429	0.282119
contig_281_gene11	NODE_281_length_9095_cov_70.352173	5288	5455	1	hypothetical protein	-2.00468	0.282495
contig_79_gene23	NODE_79_length_30285_cov_80.111374	22573	27849	-1	diguanylate cyclase (GGDEF domain) with PAS/PAC sensor	-1.6803	0.283676
contig_13_gene3	NODE_13_length_15287_cov_68.528618	4229	6193	1	Asparagine synthetase [glutamine-hydrolyzing] (EC 6.3.5.4)	2.2038	0.284096
contig_28_gene37	NODE_28_length_71255_cov_75.202965	46690	47277	1	LSU ribosomal protein L25p	1.98726	0.285091
contig_110_gene10	NODE_110_length_25941_cov_82.972397	9459	10259	-1	Choline binding protein A	-2.07073	0.285091
contig_351_gene1	NODE_351_length_6288_cov_58.357029	219	515	1	hypothetical protein	-2.70184	0.287698
contig_267_gene2	NODE_267_length_5589_cov_78.766502	1223	3613	1	Alpha-glucosidase (EC 3.2.1.20)	-1.70442	0.288309
contig_186_gene8	NODE_186_length_28917_cov_82.990524	8545	9591	1	Spore coat protein S	2.00152	0.288997
contig_47_gene33	NODE_47_length_63289_cov_87.057564	34663	36198	1	Transcription termination factor Rho	1.50144	0.289035
contig_254_gene6	NODE_254_length_8799_cov_94.653938	5012	5509	1	hypothetical protein	-2.22375	0.29065
contig_79_gene18	NODE_79_length_30285_cov_80.111374	17520	18155	1	FIG00523106: hypothetical protein	1.8799	0.294007
contig_79_gene17	NODE_79_length_30285_cov_80.111374	17044	17511	1	FIG00522638: hypothetical protein	1.90743	0.294523
contig_24_gene20	NODE_24_length_42291_cov_79.764465	23544	23750	1	phosphoesterase	1.57121	0.294523
contig_281_gene14	NODE_281_length_9095_cov_70.352173	5740	5907	1	hypothetical protein	-2.07565	0.294691
contig_176_gene30	NODE_176_length_72911_cov_70.991028	28237	28488	-1	hypothetical protein	-1.72178	0.296184
contig_114_gene8	NODE_114_length_25203_cov_91.571281	7596	9683	1	Translation elongation factor G-related protein	2.00979	0.299396
contig_227_gene8	NODE_227_length_31773_cov_60.948132	7991	8455	1	GCN5-related N-acetyltransferase	1.92564	0.299396
contig_18_gene11	NODE_18_length_23062_cov_100.255051	8378	9172	1	FIG00528804: hypothetical protein	-1.9427	0.299396
contig_176_gene49	NODE_176_length_72911_cov_70.991028	50947	51588	1	Pyrrolidone-carboxylate peptidase (EC 3.4.19.3)	-1.97657	0.3054
contig_314_gene4	NODE_314_length_6939_cov_92.022339	2272	3159	1	ABC-type sugar transport system, permease component	-2.59207	0.30639
contig_84_gene40	NODE_84_length_56024_cov_89.424515	46299	47087	-1	Electron transfer flavoprotein, beta subunit	-1.99677	0.306801
contig_57_gene5	NODE_57_length_14081_cov_67.257439	2661	2900	1	putative lipoprotein	-1.84233	0.307111
contig_279_gene3	NODE_279_length_9501_cov_57.137669	2462	3211	-1	Amino-acid ABC transporter ATP-binding protein	1.84532	0.307564
contig_118_gene4	NODE_118_length_47690_cov_72.941185	1160	1561	1	hypothetical protein	-2.05712	0.307618
contig_195_gene5	NODE_195_length_24400_cov_55.469589	5457	6701	1	N-carbamoyl-L-amino acid hydrolase (EC 3.5.1.87)	1.81985	0.308537
contig_147_gene15	NODE_147_length_21457_cov_97.321198	20571	21335	-1	membrane protein, putative	1.43765	0.309095
contig_176_gene53	NODE_176_length_72911_cov_70.991028	53503	54051	-1	hypothetical protein	2.47171	0.311088
contig_25_gene2	NODE_25_length_19543_cov_71.476791	1654	2658	1	Catabolite control protein A	-1.72465	0.311088
contig_28_gene33	NODE_28_length_71255_cov_75.202965	40514	40669	1	hypothetical protein	-2.48922	0.311088
contig_4_gene2	NODE_4_length_20658_cov_74.543182	3787	4161	1	hypothetical protein	-1.69597	0.313108
contig_177_gene33	NODE_177_length_50321_cov_73.636772	42135	50213	1	FIG00523507: hypothetical protein	-1.78513	0.313108
contig_77_gene3	NODE_77_length_8577_cov_83.293106	3085	4788	-1	chemotaxis sensory transducer	-1.80802	0.313108
contig_114_gene23	NODE_114_length_25203_cov_91.571281	22216	23166	-1	purple acid phosphatase	-2.05502	0.313108
contig_134_gene3	NODE_134_length_31353_cov_70.595123	2744	3607	1	FIG00524908: hypothetical protein	-2.28446	0.313108
contig_181_gene3	NODE_181_length_28012_cov_61.077610	3101	4576	-1	Sucrose-6-phosphate hydrolase (EC 3.2.1.26)	-1.68143	0.313331
contig_28_gene58	NODE_28_length_71255_cov_75.202965	70401	71273	1	Orotidine 5'-phosphate decarboxylase (EC 4.1.1.23)	-1.84037	0.313331
contig_60_gene11	NODE_60_length_28852_cov_73.719360	15504	16748	-1	membrane associated methyl-accepting chemotaxis protein (with HAMP domain)	-1.68744	0.313689
contig_89_gene6	NODE_89_length_13395_cov_78.592911	4903	5466	-1	hypothetical protein	-2.52967	0.31479
contig_206_gene15	NODE_206_length_17203_cov_61.730572	16693	17130	-1	Phosphoenolpyruvate-dihydroxyacetone phosphotransferase (EC 2.7.1.121), dihydroxyacetone binding subunit DhaK	-3.23337	0.31479
contig_156_gene1	NODE_156_length_2016_cov_79.422623	237	1313	-1	2,3-butanediol dehydrogenase, R-alcohol forming, (R)- and (S)-acetoin-specific (EC 1.1.1.4)	-1.89625	0.315654
contig_178_gene3	NODE_178_length_12232_cov_97.675034	3513	4415	-1	Maltose/maltodextrin ABC transporter, permease protein MalG	-1.62407	0.319691
contig_248_gene11	NODE_248_length_23007_cov_70.699570	8630	9214	1	FIG00513294: hypothetical protein	2.18055	0.320779
contig_65_gene8	NODE_65_length_11024_cov_96.826653	4805	5365	-1	Conserved membrane-associated protein	1.92326	0.320779
contig_5_gene11	NODE_5_length_85387_cov_76.971367	13381	13695	1	Thioredoxin	-1.75633	0.320779
contig_23_gene4	NODE_23_length_7625_cov_90.152130	2994	3764	1	PTS system, N-acetylgalactosamine-specific IIC component (EC 2.7.1.69)	-1.84545	0.320779
contig_229_gene13	NODE_229_length_29732_cov_55.768162	10934	11239	1	PTS system, cellobiose-specific IIA component (EC 2.7.1.69)	-2.70184	0.320779
contig_179_gene18	NODE_179_length_15035_cov_80.109741	11387	11530	1	hypothetical protein	-4.75494	0.320779
contig_72_gene12	NODE_72_length_65007_cov_99.269928	13287	13451	-1	conserved hypothetical protein	-4.96968	0.320779
contig_104_gene18	NODE_104_length_23191_cov_92.632790	22663	23151	-1	hypothetical protein	-1.59812	0.32873
contig_264_gene1	NODE_264_length_4227_cov_81.502487	57	899	1	Beta-glucoside bgl operon antiterminator, BglG family	-1.6855	0.328964
contig_207_gene6	NODE_207_length_21080_cov_69.035103	4184	4945	-1	Ferredoxin	2.14792	0.329324
contig_65_gene9	NODE_65_length_11024_cov_96.826653	5381	6898	-1	conserved hypothetical protein	1.95074	0.331222
contig_173_gene10	NODE_173_length_10791_cov_88.355019	7458	8630	-1	FIG002076: hypothetical protein	1.81573	0.331505
contig_88_gene10	NODE_88_length_36595_cov_70.275009	9157	10377	1	Chloride channel protein	1.74066	0.332299
contig_163_gene24	NODE_163_length_31429_cov_74.449677	25317	26972	-1	Oligopeptide ABC transporter, periplasmic oligopeptide-binding protein OppA (TC 3.A.1.5.1)	1.82324	0.33353
contig_229_gene12	NODE_229_length_29732_cov_55.768162	9603	10913	1	6-phospho-beta-glucosidase (EC 3.2.1.86)	-1.79299	0.333985
contig_32_gene2	NODE_32_length_3919_cov_90.559578	1767	2513	-1	similar to sp:LSPA_STACA LIPOPROTEIN SIGNAL PEPTIDASE (EC 3.4.23.36) (PROLIPOPROTEIN SIGNAL PEPTIDASE) (SIGNAL PEPTIDASE II) (SPASE II) from Staphylococcus carnosus (159 aa); 23.4% identity in 145 aa overlap. Putative N-terminal signal sequence and 5 putative transmembrane regions were found by PSORT.	1.39766	0.335552
contig_173_gene11	NODE_173_length_10791_cov_88.355019	8637	10565	-1	Serine protein kinase (prkA protein), P-loop containing	1.81074	0.335903
contig_38_gene24	NODE_38_length_76062_cov_73.429321	21906	22505	1	SSU ribosomal protein S4p (S9e)	1.75681	0.335903
contig_5_gene2	NODE_5_length_85387_cov_76.971367	1768	3615	1	Asparagine synthetase [glutamine-hydrolyzing] (EC 6.3.5.4)	-1.67133	0.335903
contig_71_gene26	NODE_71_length_41353_cov_59.426861	27966	28856	1	Probable ABC transporter	-2.5366	0.335903
contig_3_gene52	NODE_3_length_45207_cov_73.319107	43072	44262	1	Stage IV sporulation protein B	-1.77906	0.338189
contig_9_gene109	NODE_9_length_120959_cov_77.454727	116709	118139	1	Adenylosuccinate lyase (EC 4.3.2.2)	-1.68173	0.33893
contig_118_gene36	NODE_118_length_47690_cov_72.941185	22573	23394	1	FIG00513450: hypothetical protein	2.45481	0.346855
contig_88_gene2	NODE_88_length_36595_cov_70.275009	614	751	-1	hypothetical protein	-1.56609	0.346855
contig_22_gene10	NODE_22_length_26895_cov_57.350658	8071	8352	1	Predicted membrane protein	2.29599	0.347131
contig_22_gene9	NODE_22_length_26895_cov_57.350658	7158	7994	1	PTS system, fructose- and mannose-inducible IID component (EC 2.7.1.69)	2.13974	0.349634
contig_29_gene18	NODE_29_length_62265_cov_85.025581	21535	21711	-1	hypothetical protein	-1.86218	0.349634
contig_71_gene24	NODE_71_length_41353_cov_59.426861	25093	26634	-1	Two-component response regulator yesN	-1.96618	0.349634
contig_46_gene4	NODE_46_length_38176_cov_79.274597	2873	4015	1	Peptidoglycan N-acetylglucosamine deacetylase (EC 3.5.1.-)	2.12892	0.350987
contig_20_gene36	NODE_20_length_73290_cov_70.500381	43553	44563	1	Zn-finger DNA-binding domain	2.12187	0.350987
contig_91_gene12	NODE_91_length_42528_cov_60.406109	13414	15432	-1	Kup system potassium uptake protein	1.47228	0.350987
contig_164_gene13	NODE_164_length_28328_cov_70.047089	12249	13769	-1	hypothetical protein	-1.8577	0.350987
contig_14_gene50	NODE_14_length_76224_cov_57.471622	57311	58012	-1	hypothetical protein	1.38516	0.351808
contig_18_gene8	NODE_18_length_23062_cov_100.255051	5666	6073	1	PTS system, hyaluronate-oligosaccharide-specific IIA component (EC 2.7.1.69)	-1.91414	0.351808
contig_142_gene3	NODE_142_length_6873_cov_50.613125	2506	2676	-1	hypothetical protein	-1.7864	0.352117
contig_84_gene29	NODE_84_length_56024_cov_89.424515	32974	34041	-1	Mannose-1-phosphate guanylyltransferase (GDP) (EC 2.7.7.22)	-1.74099	0.35487
contig_84_gene7	NODE_84_length_56024_cov_89.424515	8721	9005	-1	Heat shock protein 60 family co-chaperone GroES	1.52262	0.35673
contig_71_gene9	NODE_71_length_41353_cov_59.426861	8241	9008	1	RpiR family transcriptional regulator, glv operon transcriptional regulator	-1.63128	0.356915
contig_116_gene2	NODE_116_length_15708_cov_77.086327	583	912	-1	Phosphoribosyl-AMP cyclohydrolase (EC 3.5.4.19)	1.67387	0.357408
contig_42_gene4	NODE_42_length_21770_cov_63.049519	5751	6458	1	MgtC/SapB transporter	1.66451	0.357408
contig_47_gene51	NODE_47_length_63289_cov_87.057564	51275	52789	1	ATP synthase alpha chain (EC 3.6.3.14)	1.64045	0.357483
contig_178_gene2	NODE_178_length_12232_cov_97.675034	1762	3324	-1	4-alpha-glucanotransferase (amylomaltase) (EC 2.4.1.25)	-1.47111	0.357483
contig_51_gene8	NODE_51_length_26875_cov_75.214066	7459	8412	1	L-lactate dehydrogenase (EC 1.1.1.27)	-1.68192	0.357483
contig_20_gene17	NODE_20_length_73290_cov_70.500381	21455	22408	1	Sulfate transport system permease protein CysW	1.91318	0.358533
contig_136_gene2	NODE_136_length_8931_cov_87.461647	1392	3233	-1	Chaperone protein DnaK	1.52468	0.358533
contig_136_gene1	NODE_136_length_8931_cov_87.461647	106	1239	-1	Chaperone protein DnaJ	1.4943	0.358533
contig_195_gene10	NODE_195_length_24400_cov_55.469589	10699	11259	1	hypothetical protein	3.03067	0.358858
contig_281_gene18	NODE_281_length_9095_cov_70.352173	7848	8759	1	Intersectin 1	-1.82595	0.358858
contig_26_gene59	NODE_26_length_89325_cov_78.528419	71442	72854	-1	Mannanase	-2.14918	0.358858
contig_6_gene14	NODE_6_length_18491_cov_74.507759	16673	17710	-1	hypothetical protein	-1.85643	0.358925
contig_171_gene14	NODE_171_length_16506_cov_57.160065	11884	12411	-1	Phosphatidylglycerophosphatase B (EC 3.1.3.27)	1.31013	0.360028
contig_227_gene13	NODE_227_length_31773_cov_60.948132	14742	15596	-1	Transcriptional regulator, AraC family	1.46876	0.362214
contig_176_gene60	NODE_176_length_72911_cov_70.991028	65698	66807	-1	Glycerol dehydrogenase (EC 1.1.1.6)	1.69207	0.365609
contig_9_gene4	NODE_9_length_120959_cov_77.454727	2897	3154	1	FIG011856: hypothetical protein	2.02644	0.36728
contig_181_gene6	NODE_181_length_28012_cov_61.077610	7224	8687	-1	FIG00524490: hypothetical protein	1.57534	0.36728
contig_188_gene1	NODE_188_length_19314_cov_60.675209	466	1443	1	PTS system, mannose-specific IIB component (EC 2.7.1.69) / PTS system, mannose-specific IIA component (EC 2.7.1.69)	-1.52944	0.36728
contig_12_gene9	NODE_12_length_22474_cov_82.590279	10416	11054	1	Methionine ABC transporter permease protein	-1.69596	0.36728
contig_29_gene55	NODE_29_length_62265_cov_85.025581	59718	61109	1	Argininosuccinate lyase (EC 4.3.2.1)	-1.41118	0.372906
contig_277_gene7	NODE_277_length_19640_cov_78.281464	9110	9364	-1	Ferrous iron transport protein A	-1.59348	0.375252
contig_118_gene6	NODE_118_length_47690_cov_72.941185	3153	4229	1	hypothetical protein	-1.624	0.376085
contig_163_gene23	NODE_163_length_31429_cov_74.449677	23861	25138	-1	Metal-dependent phosphohydrolase, HD region	-1.89938	0.376699
contig_52_gene9	NODE_52_length_21777_cov_73.111816	9707	10366	-1	FIG00526843: hypothetical protein	-3.08498	0.376743
contig_389_gene2	NODE_389_length_4505_cov_68.047722	1200	2228	1	Methionine ABC transporter ATP-binding protein	1.88606	0.378946
contig_178_gene9	NODE_178_length_12232_cov_97.675034	10988	12070	-1	3-isopropylmalate dehydrogenase (EC 1.1.1.85)	1.78904	0.378946
contig_30_gene18	NODE_30_length_31264_cov_83.124229	18206	18880	1	Late competence protein ComEA, DNA receptor	2.0038	0.379502
contig_28_gene17	NODE_28_length_71255_cov_75.202965	19601	20617	1	ABC transporter, substrate-binding protein, putative	-1.5977	0.38034
contig_205_gene1	NODE_205_length_7707_cov_99.249252	46	570	1	hypothetical protein	-1.73529	0.38034
contig_29_gene54	NODE_29_length_62265_cov_85.025581	58493	59716	1	Argininosuccinate synthase (EC 6.3.4.5)	-1.46008	0.380977
contig_30_gene24	NODE_30_length_31264_cov_83.124229	24586	24807	1	FIG00531439: hypothetical protein	-1.75521	0.380977
contig_137_gene4	NODE_137_length_8697_cov_78.096474	3515	4696	1	2-aminoethylphosphonate:pyruvate aminotransferase (EC 2.6.1.37)	1.97412	0.38162
contig_14_gene25	NODE_14_length_76224_cov_57.471622	30449	31243	1	Pyruvate formate-lyase activating enzyme (EC 1.97.1.4)	1.70906	0.384043
contig_191_gene8	NODE_191_length_23408_cov_71.404518	10680	11843	-1	conserved hypothetical protein	-1.60619	0.386443
contig_105_gene12	NODE_105_length_24325_cov_84.186104	14944	15108	1	Histidinol-phosphatase (EC 3.1.3.15)	-1.70962	0.386826
contig_173_gene9	NODE_173_length_10791_cov_88.355019	6084	7454	-1	FIG004684: SpoVR-like protein	1.71137	0.38854
contig_88_gene1	NODE_88_length_36595_cov_70.275009	339	599	-1	spore coat peptide assembly protein cotJB	-1.43552	0.38854
contig_39_gene3	NODE_39_length_4639_cov_91.062943	4283	4399	-1	hypothetical protein	-1.69505	0.38854
contig_281_gene8	NODE_281_length_9095_cov_70.352173	4392	4676	1	hypothetical protein	-1.82319	0.38854
contig_277_gene10	NODE_277_length_19640_cov_78.281464	10683	11717	1	hypothetical protein	-1.52273	0.389608
contig_178_gene5	NODE_178_length_12232_cov_97.675034	5377	6693	-1	FIG00521077: hypothetical protein	-1.49335	0.390247
contig_202_gene4	NODE_202_length_9104_cov_97.222427	2683	2922	1	no significant homology	1.39367	0.394318
contig_140_gene2	NODE_140_length_14679_cov_71.711357	1555	2307	-1	YbbM seven transmembrane helix protein	-1.53971	0.3946
contig_84_gene4	NODE_84_length_56024_cov_89.424515	4584	6038	-1	Inosine-5'-monophosphate dehydrogenase (EC 1.1.1.205)	-1.59498	0.3946
contig_176_gene48	NODE_176_length_72911_cov_70.991028	49973	50902	1	FIG001614: Membrane protein	-1.77836	0.3946
contig_177_gene20	NODE_177_length_50321_cov_73.636772	21357	22247	1	Cobalt-zinc-cadmium resistance protein	-1.53387	0.397543
contig_49_gene6	NODE_49_length_20547_cov_68.795929	6139	6762	1	conserved hypothetical protein	1.80475	0.397892
contig_5_gene58	NODE_5_length_85387_cov_76.971367	62322	62774	1	Iron-sulfur cluster regulator IscR	1.54528	0.397892
contig_79_gene16	NODE_79_length_30285_cov_80.111374	15592	16902	-1	Cysteine desulfurase (EC 2.8.1.7)	-1.5578	0.397892
contig_56_gene10	NODE_56_length_27207_cov_81.986732	10412	10861	1	Inosine-5'-monophosphate dehydrogenase (EC 1.1.1.205)	-1.63491	0.397892
contig_29_gene4	NODE_29_length_62265_cov_85.025581	4260	5306	1	Aldose 1-epimerase (EC 5.1.3.3)	-1.75547	0.397892
contig_118_gene3	NODE_118_length_47690_cov_72.941185	819	1124	1	hypothetical protein	-1.79761	0.397892
contig_22_gene26	NODE_22_length_26895_cov_57.350658	24464	25015	-1	hypothetical protein	-1.66067	0.398229
contig_202_gene6	NODE_202_length_9104_cov_97.222427	3848	4042	1	FIG00513964: hypothetical protein	1.39486	0.40033
contig_206_gene6	NODE_206_length_17203_cov_61.730572	5650	7311	-1	Alkyl hydroperoxide reductase protein F (EC 1.6.4.-)	1.83613	0.406913
contig_202_gene5	NODE_202_length_9104_cov_97.222427	2946	3848	1	Potassium efflux system KefA protein / Small-conductance mechanosensitive channel	1.36937	0.406913
contig_94_gene3	NODE_94_length_35439_cov_71.606110	1450	1665	-1	hypothetical protein	1.90917	0.409743
contig_47_gene12	NODE_47_length_63289_cov_87.057564	11798	13024	1	Serine protease, DegP/HtrA, do-like (EC 3.4.21.-)	1.41979	0.409743
contig_264_gene2	NODE_264_length_4227_cov_81.502487	1036	2919	1	PTS system, beta-glucoside-specific IIB component (EC 2.7.1.69) / PTS system, beta-glucoside-specific IIC component (EC 2.7.1.69) / PTS system, beta-glucoside-specific IIA component (EC 2.7.1.69)	-1.48468	0.409743
contig_157_gene2	NODE_157_length_17051_cov_79.961113	1356	2522	1	hypothetical protein	-1.63788	0.409743
contig_12_gene8	NODE_12_length_22474_cov_82.590279	9376	10416	1	Methionine ABC transporter ATP-binding protein	-1.72335	0.409743
contig_186_gene1	NODE_186_length_28917_cov_82.990524	611	1351	-1	S-layer protein	-1.78771	0.409743
contig_18_gene9	NODE_18_length_23062_cov_100.255051	6079	6351	1	hypothetical protein	-1.81798	0.409743
contig_277_gene13	NODE_277_length_19640_cov_78.281464	13580	14002	1	FIG00520871: hypothetical protein	-2.09449	0.409743
contig_230_gene3	NODE_230_length_26557_cov_86.119179	2700	2954	1	hypothetical protein	-2.1363	0.409743
contig_47_gene2	NODE_47_length_63289_cov_87.057564	1627	2112	1	RNA polymerase sigma factor SigV	-2.16338	0.409743
contig_162_gene18	NODE_162_length_29299_cov_62.273697	24084	24809	1	ATPase component NikO of energizing module of nickel ECF transporter	1.77939	0.410311
contig_9_gene99	NODE_9_length_120959_cov_77.454727	103333	105195	1	PTS system, beta-glucoside-specific IIB component (EC 2.7.1.69) / PTS system, beta-glucoside-specific IIC component (EC 2.7.1.69) / PTS system, beta-glucoside-specific IIA component (EC 2.7.1.69)	-1.88793	0.410311
contig_89_gene7	NODE_89_length_13395_cov_78.592911	5657	6271	-1	hypothetical protein	-1.92799	0.410311
contig_127_gene10	NODE_127_length_19542_cov_103.046722	12754	12990	-1	hypothetical protein	-1.87989	0.410835
contig_89_gene5	NODE_89_length_13395_cov_78.592911	4629	4778	-1	hypothetical protein	-4.75494	0.410835
contig_87_gene46	NODE_87_length_79450_cov_59.868332	39423	40019	1	Glycerol uptake operon antiterminator regulatory protein	-4.75494	0.410835
contig_40_gene4	NODE_40_length_28503_cov_96.955620	3012	4361	1	Predicted arginine uptake transporter	-1.84695	0.41205
contig_118_gene9	NODE_118_length_47690_cov_72.941185	4915	5319	1	endodeoxyribonuclease RusA family protein	-1.56031	0.413618
contig_176_gene50	NODE_176_length_72911_cov_70.991028	51613	52065	1	FIG00521541: hypothetical protein	-1.76721	0.41364
contig_254_gene1	NODE_254_length_8799_cov_94.653938	28	1629	-1	Site-specific recombinases, DNA invertase Pin homolog	1.66823	0.415713
contig_66_gene22	NODE_66_length_26861_cov_68.289673	22885	23550	1	RNA polymerase sigma-54 factor RpoN	-1.56882	0.418187
contig_91_gene8	NODE_91_length_42528_cov_60.406109	8100	9050	-1	Periplasmic binding protein	1.48638	0.418505
contig_12_gene17	NODE_12_length_22474_cov_82.590279	19244	21859	1	ClpB protein	1.45644	0.418505
contig_118_gene7	NODE_118_length_47690_cov_72.941185	4230	4505	1	hypothetical protein	-1.75071	0.418505
contig_31_gene11	NODE_31_length_20574_cov_100.323853	9618	10097	1	LSU m3Psi1915 methyltransferase RlmH ## ybeA	-1.77382	0.418602
contig_5_gene54	NODE_5_length_85387_cov_76.971367	57686	58702	1	ABC transporter substrate-binding protein	1.41482	0.419581
contig_110_gene13	NODE_110_length_25941_cov_82.972397	11489	12016	-1	hypothetical protein	2.10177	0.422989
contig_49_gene5	NODE_49_length_20547_cov_68.795929	5111	6067	1	Putative metal chaperone, involved in Zn homeostasis, GTPase of COG0523 family	1.77877	0.422989
contig_118_gene14	NODE_118_length_47690_cov_72.941185	7338	7715	1	hypothetical protein	-1.53934	0.422989
contig_3_gene24	NODE_3_length_45207_cov_73.319107	22193	22633	1	Prepilin peptidase	2.16582	0.423726
contig_149_gene1	NODE_149_length_32140_cov_101.366928	323	2431	1	Ribonucleotide reductase of class III (anaerobic), large subunit (EC 1.17.4.2)	-1.44277	0.423726
contig_26_gene33	NODE_26_length_89325_cov_78.528419	34138	34809	1	Conserved protein	1.77368	0.425081
contig_38_gene50	NODE_38_length_76062_cov_73.429321	50708	51586	-1	Single-stranded-DNA-specific exonuclease RecJ, clostridial paralog	-1.51375	0.425343
contig_6_gene11	NODE_6_length_18491_cov_74.507759	13303	14061	-1	hypothetical protein	-1.61507	0.425343
contig_118_gene8	NODE_118_length_47690_cov_72.941185	4521	4826	1	hypothetical protein	-1.61528	0.425343
contig_105_gene3	NODE_105_length_24325_cov_84.186104	2553	3734	1	Acetylornithine aminotransferase (EC 2.6.1.11)	-1.40889	0.425699
contig_248_gene23	NODE_248_length_23007_cov_70.699570	16285	18123	-1	Lipid A export ATP-binding/permease protein MsbA	-1.70013	0.425699
contig_196_gene3	NODE_196_length_11749_cov_55.081539	1771	2574	-1	2-deoxy-D-gluconate 3-dehydrogenase (EC 1.1.1.125)	1.53668	0.425892
contig_75_gene13	NODE_75_length_49818_cov_68.072365	12189	14159	1	Serine phosphatase RsbU, regulator of sigma subunit	1.64039	0.426075
contig_286_gene1	NODE_286_length_1462_cov_75.119698	618	1247	1	Resolvase/recombinase	-1.64007	0.427524
contig_69_gene7	NODE_69_length_27471_cov_76.941795	6653	6961	1	Thioredoxin	-1.71278	0.427524
contig_20_gene10	NODE_20_length_73290_cov_70.500381	11514	12791	1	Fragment flavodoxin oxidoreductase	-1.89859	0.427524
contig_229_gene27	NODE_229_length_29732_cov_55.768162	22833	23573	1	Transglutaminase-like	1.50669	0.430699
contig_14_gene24	NODE_14_length_76224_cov_57.471622	28231	30483	1	Pyruvate formate-lyase (EC 2.3.1.54)	1.63647	0.431159
contig_176_gene47	NODE_176_length_72911_cov_70.991028	49268	49948	1	FIG015373: Membrane protein	-1.77351	0.431166
contig_230_gene5	NODE_230_length_26557_cov_86.119179	4505	5866	1	N-Acetyl-D-glucosamine ABC transport system, sugar-binding protein	-1.59701	0.435161
contig_230_gene16	NODE_230_length_26557_cov_86.119179	17636	18487	1	Agmatinase (EC 3.5.3.11)	-1.3532	0.435179
contig_20_gene9	NODE_20_length_73290_cov_70.500381	10528	11517	1	Dihydroorotate dehydrogenase electron transfer subunit (EC 1.3.3.1)	-1.9267	0.439058
contig_28_gene16	NODE_28_length_71255_cov_75.202965	17251	19407	1	DNA topoisomerase III (EC 5.99.1.2)	-1.33736	0.440179
contig_22_gene11	NODE_22_length_26895_cov_57.350658	8516	9316	1	Cof protein:HAD-superfamily hydrolase subfamily IIB	1.6653	0.440335
contig_66_gene10	NODE_66_length_26861_cov_68.289673	8163	8972	-1	Sulfur carrier protein adenylyltransferase ThiF	1.57751	0.440335
contig_26_gene25	NODE_26_length_89325_cov_78.528419	24258	25322	-1	ABC transporter, periplasmic spermidine putrescine-binding protein PotD (TC 3.A.1.11.1)	-1.23907	0.440335
contig_101_gene2	NODE_101_length_3551_cov_86.778656	924	1076	1	hypothetical protein	-1.81919	0.440335
contig_177_gene25	NODE_177_length_50321_cov_73.636772	27847	28728	1	FIG00531011: hypothetical protein	-1.54705	0.445229
contig_181_gene20	NODE_181_length_28012_cov_61.077610	21882	22805	-1	FIG00515303: hypothetical protein	1.55988	0.448729
contig_207_gene12	NODE_207_length_21080_cov_69.035103	10398	11183	1	oxidoreductase, short-chain dehydrogenase/reductase family	2.03781	0.448892
contig_4_gene5	NODE_4_length_20658_cov_74.543182	6297	6929	1	4-Hydroxy-2-oxoglutarate aldolase (EC 4.1.3.16) / 2-dehydro-3-deoxyphosphogluconate aldolase (EC 4.1.2.14)	1.63329	0.449167
contig_94_gene23	NODE_94_length_35439_cov_71.606110	20600	21169	-1	hypothetical protein	1.81688	0.451385
contig_28_gene27	NODE_28_length_71255_cov_75.202965	30211	32256	1	no significant homology	-1.40139	0.452007
contig_60_gene18	NODE_60_length_28852_cov_73.719360	23309	23464	1	no significant homology.	-1.81858	0.452198
contig_148_gene11	NODE_148_length_11303_cov_59.387684	7028	8773	1	hypothetical protein	2.45481	0.452778
contig_75_gene5	NODE_75_length_49818_cov_68.072365	3122	4060	1	Uncharacterized iron compound ABC uptake transporter, substrate-binding protein	1.23782	0.45322
contig_91_gene29	NODE_91_length_42528_cov_60.406109	41189	42142	-1	Phage integrase:Phage integrase, N-terminal SAM-like	1.2263	0.45322
contig_230_gene13	NODE_230_length_26557_cov_86.119179	14179	15039	1	Spermidine synthase (EC 2.5.1.16)	-1.24769	0.45322
contig_188_gene2	NODE_188_length_19314_cov_60.675209	1477	2283	1	PTS system, mannose-specific IIC component (EC 2.7.1.69)	-1.41022	0.45322
contig_85_gene2	NODE_85_length_12046_cov_88.246887	813	2141	1	Glycerol-3-phosphate ABC transporter, periplasmic glycerol-3-phosphate-binding protein (TC 3.A.1.1.3)	1.92678	0.454381
contig_61_gene9	NODE_61_length_35667_cov_59.262821	9862	11202	1	Na+ driven multidrug efflux pump	-1.33149	0.454964
contig_38_gene53	NODE_38_length_76062_cov_73.429321	54213	54587	-1	FIG00514125: hypothetical protein	1.67849	0.455145
contig_312_gene2	NODE_312_length_5467_cov_79.514359	1132	2463	-1	diguanylate cyclase/phosphodiesterase (GGDEF & EAL domains) with PAS/PAC sensor(s)	-1.45227	0.456306
contig_91_gene16	NODE_91_length_42528_cov_60.406109	25089	25907	-1	hypothetical protein	1.70315	0.46014
contig_206_gene5	NODE_206_length_17203_cov_61.730572	4722	5600	1	Transcriptional regulator, LysR family	1.87771	0.463724
contig_256_gene5	NODE_256_length_17478_cov_72.061279	6368	7132	-1	Chitooligosaccharide deacetylase (EC 3.5.1.-)	1.63951	0.463724
contig_331_gene3	NODE_331_length_8754_cov_79.540665	3170	3847	1	ABC transporter ATP-binding protein	-1.61016	0.463724
contig_167_gene21	NODE_167_length_25478_cov_87.847710	23484	24086	1	Serine/threonine kinase	1.60912	0.4639
contig_230_gene11	NODE_230_length_26557_cov_86.119179	11820	12560	1	S-adenosylmethionine decarboxylase proenzyme (EC 4.1.1.50), prokaryotic class 1A	-1.23229	0.4639
contig_229_gene18	NODE_229_length_29732_cov_55.768162	13993	15075	1	Outer surface protein of unknown function, cellobiose operon	-1.54481	0.4639
contig_20_gene59	NODE_20_length_73290_cov_70.500381	70685	71791	1	hypothetical protein	1.22906	0.463979
contig_103_gene2	NODE_103_length_34124_cov_68.566376	1553	2995	1	Probable Co/Zn/Cd efflux system membrane fusion protein	-1.24022	0.463979
contig_195_gene17	NODE_195_length_24400_cov_55.469589	17548	18906	-1	Multi antimicrobial extrusion protein (Na(+)/drug antiporter), MATE family of MDR efflux pumps	-1.58757	0.463979
contig_92_gene17	NODE_92_length_25857_cov_98.441193	14022	16466	-1	ATP-dependent Clp protease, ATP-binding subunit ClpC / Negative regulator of genetic competence clcC/mecB	1.40962	0.465002
contig_256_gene11	NODE_256_length_17478_cov_72.061279	12965	13588	-1	Integral membrane protein TerC	1.706	0.46695
contig_75_gene29	NODE_75_length_49818_cov_68.072365	35653	37023	-1	Periplasmic [Fe] hydrogenase (EC 1.12.7.2)-hydB2	1.61015	0.467162
contig_28_gene18	NODE_28_length_71255_cov_75.202965	20661	21437	1	Hydroxymethylpyrimidine ABC transporter, ATPase component	-1.45274	0.467162
contig_10_gene12	NODE_10_length_25326_cov_86.681633	12418	13566	1	Sialic acid-induced transmembrane protein YjhT(NanM), possible mutarotase	-1.57858	0.467162
contig_43_gene6	NODE_43_length_12731_cov_80.926010	6909	7742	1	Sirohydrochlorin cobaltochelatase CbiK (EC 4.99.1.3)	-1.63953	0.467162
contig_176_gene52	NODE_176_length_72911_cov_70.991028	52911	53513	-1	Uridine kinase (EC 2.7.1.48)	2.05304	0.467303
contig_473_gene1	NODE_473_length_2446_cov_69.368355	318	1997	-1	conserved protein (pathogens)	-1.45387	0.467303
contig_123_gene1	NODE_123_length_5976_cov_73.283302	40	1071	-1	Ferric iron ABC transporter, iron-binding protein	-1.46101	0.467303
contig_224_gene1	NODE_224_length_977_cov_354.873077	43	912	1	ISCpe3, transposase	1.71086	0.467442
contig_47_gene61	NODE_47_length_63289_cov_87.057564	61993	62517	-1	Spore protease GPR related protein, YYAC B.subtilis ortholog	1.40926	0.467442
contig_94_gene14	NODE_94_length_35439_cov_71.606110	11357	12133	1	Ribosomal small subunit pseudouridine synthase A (EC 4.2.1.70)	1.26211	0.471539
contig_30_gene30	NODE_30_length_31264_cov_83.124229	30122	30307	1	hypothetical protein	-1.58814	0.473163
contig_60_gene6	NODE_60_length_28852_cov_73.719360	8791	10494	-1	FIG00521884: hypothetical protein	-1.26949	0.473971
contig_135_gene9	NODE_135_length_10241_cov_63.287571	8876	10234	-1	Choline binding protein A	-1.82072	0.473971
contig_100_gene14	NODE_100_length_29216_cov_74.810616	14772	15455	1	hypothetical protein	1.21635	0.475059
contig_145_gene10	NODE_145_length_14921_cov_76.358620	9707	10009	-1	no significant homology	-1.38782	0.475059
contig_305_gene2	NODE_305_length_2165_cov_305.706238	1387	2139	1	ATPas	-1.47184	0.47675
contig_110_gene26	NODE_110_length_25941_cov_82.972397	22061	23089	1	FIG00518753: hypothetical protein	-1.58488	0.476792
contig_22_gene8	NODE_22_length_26895_cov_57.350658	6299	7156	1	PTS system, fructose- and mannose-inducible IIC component (EC 2.7.1.69)	1.81501	0.478638
contig_310_gene6	NODE_310_length_6343_cov_83.149773	5269	6021	1	Lactose phosphotransferase system repressor	-1.52667	0.479972
contig_103_gene21	NODE_103_length_34124_cov_68.566376	23081	24367	1	Aluminum resistance protein	1.35101	0.481785
contig_48_gene17	NODE_48_length_27829_cov_72.015053	18005	18694	-1	hypothetical protein	1.55582	0.482333
contig_47_gene50	NODE_47_length_63289_cov_87.057564	50725	51264	1	ATP synthase delta chain (EC 3.6.3.14)	1.44171	0.482333
contig_279_gene4	NODE_279_length_9501_cov_57.137669	3371	4048	-1	Amino acid ABC transporter, permease protein, 3-TM region, His/Glu/Gln/Arg/opine	1.43604	0.482333
contig_116_gene1	NODE_116_length_15708_cov_77.086327	223	549	-1	Phosphoribosyl-ATP pyrophosphatase (EC 3.6.1.31)	1.42427	0.482333
contig_169_gene4	NODE_169_length_8896_cov_71.503258	1137	3938	1	hypothetical protein	-1.34365	0.482333
contig_229_gene23	NODE_229_length_29732_cov_55.768162	19198	19554	1	conserved hypothetical protein	-1.75331	0.482333
contig_303_gene1	NODE_303_length_8919_cov_70.815117	49	1056	1	Anthranilate phosphoribosyltransferase (EC 2.4.2.18)	-2.0132	0.482333
contig_44_gene3	NODE_44_length_9637_cov_66.195808	1057	1833	-1	Uncharacterized isomerase yddE, PhzC-PhzF family	1.55823	0.482587
contig_9_gene10	NODE_9_length_120959_cov_77.454727	8585	9475	1	Phosphate transport system permease protein PstC (TC 3.A.1.7.1)	-1.55728	0.482587
contig_41_gene11	NODE_41_length_12567_cov_56.811729	9009	9800	1	Anaerobic sulfite reductase subunit B	1.78265	0.483868
contig_44_gene1	NODE_44_length_9637_cov_66.195808	41	607	-1	conserved hypothetical protein	1.56956	0.483868
contig_177_gene28	NODE_177_length_50321_cov_73.636772	32497	33513	1	hypothetical protein	-1.25112	0.483868
contig_188_gene3	NODE_188_length_19314_cov_60.675209	2302	3213	1	PTS system, mannose-specific IID component (EC 2.7.1.69)	-1.36807	0.483868
contig_103_gene11	NODE_103_length_34124_cov_68.566376	12306	12578	1	hypothetical protein	-1.41284	0.483868
contig_60_gene19	NODE_60_length_28852_cov_73.719360	23571	23804	-1	hypothetical protein	-1.6968	0.48409
contig_22_gene13	NODE_22_length_26895_cov_57.350658	10252	11112	1	DegV	-1.37244	0.485992
contig_227_gene7	NODE_227_length_31773_cov_60.948132	6766	7938	1	IMP cyclohydrolase (EC 3.5.4.10) / Phosphoribosylaminoimidazolecarboxamide formyltransferase (EC 2.1.2.3)	1.57301	0.486121
contig_37_gene3	NODE_37_length_30441_cov_90.346115	3576	4814	-1	Choline binding protein A	-1.37143	0.487562
contig_146_gene10	NODE_146_length_18602_cov_74.807922	7750	8805	-1	Methyl-accepting chemotaxis protein	-1.44407	0.487562
contig_13_gene9	NODE_13_length_15287_cov_68.528618	10173	10985	1	Hydrolase (HAD superfamily) in cluster with DUF1447	-1.50004	0.487562
contig_25_gene9	NODE_25_length_19543_cov_71.476791	10379	12160	1	Periplasmic [Fe] hydrogenase large subunit (EC 1.12.7.2)-hydA8	1.76847	0.489883
contig_9_gene11	NODE_9_length_120959_cov_77.454727	9475	10359	1	Phosphate transport system permease protein PstA (TC 3.A.1.7.1)	-1.60008	0.490197
contig_164_gene16	NODE_164_length_28328_cov_70.047089	17127	17447	-1	Conserved protein	-1.35559	0.491759
contig_229_gene33	NODE_229_length_29732_cov_55.768162	29235	29615	1	FIG01031838: hypothetical protein	1.7294	0.492942
contig_66_gene23	NODE_66_length_26861_cov_68.289673	23560	24756	1	FIG00516913: hypothetical protein	-1.3739	0.493794
contig_24_gene3	NODE_24_length_42291_cov_79.764465	1623	3080	-1	Threonine synthase (EC 4.2.3.1)	-1.52181	0.493794
contig_124_gene10	NODE_124_length_20186_cov_82.634750	11186	11944	-1	RNA polymerase sporulation specific sigma factor SigF	1.61004	0.494047
contig_230_gene15	NODE_230_length_26557_cov_86.119179	16436	17581	1	Carboxynorspermidine decarboxylase, putative (EC 4.1.1.-)	-1.16115	0.494047
contig_116_gene4	NODE_116_length_15708_cov_77.086327	1752	2468	-1	Phosphoribosylformimino-5-aminoimidazole carboxamide ribotide isomerase (EC 5.3.1.16)	1.41557	0.494817
contig_72_gene46	NODE_72_length_65007_cov_99.269928	51628	51741	-1	LSU ribosomal protein L36p	-1.13214	0.49528
contig_173_gene3	NODE_173_length_10791_cov_88.355019	2324	2971	-1	no significant homology. Putative N-terminal signal sequence and 6 putative transmembrane regions were found by PSORT.	1.44148	0.495616
contig_135_gene8	NODE_135_length_10241_cov_63.287571	6512	8845	-1	Cellulase	-1.36273	0.495616
contig_158_gene15	NODE_158_length_13339_cov_68.633858	9181	10167	1	Choline binding protein A	-1.48843	0.497833
contig_167_gene4	NODE_167_length_25478_cov_87.847710	4040	4630	1	Serine acetyltransferase (EC 2.3.1.30)	1.41095	0.499
contig_196_gene2	NODE_196_length_11749_cov_55.081539	960	1598	-1	predicted 4-deoxy-L-threo-5-hexosulose-uronate ketol-isomerase (EC 5.3.1.17)	1.37885	0.499
contig_285_gene10	NODE_285_length_16791_cov_60.804657	6200	6505	1	hypothetical protein	-1.85434	0.499
contig_14_gene15	NODE_14_length_76224_cov_57.471622	17817	18623	1	hypothetical protein	-1.85434	0.499
contig_110_gene28	NODE_110_length_25941_cov_82.972397	23978	24841	1	L-xylulose 5-phosphate 3-epimerase (EC 5.1.3.-)	-1.50954	0.499687
contig_28_gene19	NODE_28_length_71255_cov_75.202965	21421	22263	1	Hydroxymethylpyrimidine ABC transporter, transmembrane component	-1.37914	0.505556
contig_251_gene5	NODE_251_length_6788_cov_70.487038	5318	5818	1	Substrate-specific component QueT (COG4708) of predicted queuosine-regulated ECF transporter	-1.18831	0.506512
contig_94_gene32	NODE_94_length_35439_cov_71.606110	26549	27781	1	Serine hydroxymethyltransferase (EC 2.1.2.1)	1.1402	0.509075
contig_162_gene15	NODE_162_length_29299_cov_62.273697	21376	22200	1	ATP-utilizing enzyme of the PP-loop superfamily	1.59818	0.510585
contig_106_gene4	NODE_106_length_18371_cov_70.139458	4910	5956	1	Calcium/proton antiporter	1.42318	0.510585
contig_118_gene17	NODE_118_length_47690_cov_72.941185	9145	9666	1	conserved hypothetical protein	-1.64585	0.513328
contig_116_gene5	NODE_116_length_15708_cov_77.086327	2465	3085	-1	Imidazole glycerol phosphate synthase amidotransferase subunit (EC 2.4.2.-)	1.3928	0.514324
contig_47_gene60	NODE_47_length_63289_cov_87.057564	60886	61920	1	MreB-like protein (Mbl protein)	1.33264	0.514324
contig_24_gene10	NODE_24_length_42291_cov_79.764465	12527	13816	-1	Glutamate-1-semialdehyde aminotransferase (EC 5.4.3.8)	1.30277	0.514324
contig_75_gene20	NODE_75_length_49818_cov_68.072365	22388	22972	-1	serine/threonine kinase related protein, inactivated (HrdL motif absent) (fragment)	-1.42795	0.514324
contig_70_gene15	NODE_70_length_23711_cov_57.885242	18714	20261	-1	Ferredoxin--sulfite reductase (EC 1.8.7.1)	1.32563	0.51632
contig_238_gene3	NODE_238_length_3811_cov_82.778008	1839	2573	1	Inactive homolog of metal-dependent proteases, putative molecular chaperone	1.23196	0.519557
contig_147_gene4	NODE_147_length_21457_cov_97.321198	6610	8184	1	Cold-shock DEAD-box protein A	-1.45853	0.519557
contig_60_gene8	NODE_60_length_28852_cov_73.719360	12082	12528	-1	acetyltransferase, GNAT family	-1.10964	0.519859
contig_277_gene9	NODE_277_length_19640_cov_78.281464	10199	10693	1	RNA polymerase sigma-70 factor, ECF subfamily	-1.50503	0.520939
contig_164_gene9	NODE_164_length_28328_cov_70.047089	7147	8268	-1	Glycerate kinase (EC 2.7.1.31)	-1.48	0.522411
contig_162_gene20	NODE_162_length_29299_cov_62.273697	26379	27359	1	NAD-dependent oxidoreductase	-1.41728	0.524042
contig_84_gene22	NODE_84_length_56024_cov_89.424515	24900	25988	-1	Outer surface protein of unknown function, cellobiose operon	-1.54899	0.52505
contig_87_gene75	NODE_87_length_79450_cov_59.868332	77857	78171	1	PTS system, cellobiose-specific IIA component (EC 2.7.1.69)	-1.91268	0.52505
contig_145_gene11	NODE_145_length_14921_cov_76.358620	10041	10496	-1	FIG01276261: hypothetical protein	-1.2958	0.526338
contig_52_gene1	NODE_52_length_21777_cov_73.111816	328	921	-1	Choline binding protein A	1.69412	0.527704
contig_87_gene42	NODE_87_length_79450_cov_59.868332	35913	36485	1	hypothetical protein	-1.65364	0.527704
contig_207_gene16	NODE_207_length_21080_cov_69.035103	12957	13349	1	FIG00519926: hypothetical protein	-4.50255	0.527704
contig_118_gene34	NODE_118_length_47690_cov_72.941185	21750	22139	1	FIG00526409: hypothetical protein	2.69041	0.529237
contig_87_gene47	NODE_87_length_79450_cov_59.868332	40168	40965	1	Hydrolase (HAD superfamily)	2.52571	0.529237
contig_342_gene4	NODE_342_length_8043_cov_79.410172	3601	5100	-1	Glycerol kinase (EC 2.7.1.30)	-1.31146	0.529237
contig_65_gene1	NODE_65_length_11024_cov_96.826653	69	914	1	degV family protein	-1.40658	0.529237
contig_183_gene6	NODE_183_length_7412_cov_88.957771	6600	7424	-1	Multiple sugar ABC transporter, ATP-binding protein	-1.89443	0.529237
contig_176_gene62	NODE_176_length_72911_cov_70.991028	67957	69498	-1	sensor histidine kinase	-1.41588	0.530757
contig_87_gene45	NODE_87_length_79450_cov_59.868332	38642	39082	-1	hypothetical protein	1.34231	0.530887
contig_72_gene4	NODE_72_length_65007_cov_99.269928	3516	4022	-1	Acetolactate synthase small subunit (EC 2.2.1.6)	-1.23999	0.531345
contig_84_gene18	NODE_84_length_56024_cov_89.424515	19556	22021	-1	Cadmium-transporting ATPase (EC 3.6.3.3)	1.72409	0.532833
contig_206_gene7	NODE_206_length_17203_cov_61.730572	7477	8040	-1	Alkyl hydroperoxide reductase protein C (EC 1.6.4.-)	1.52115	0.532856
contig_229_gene30	NODE_229_length_29732_cov_55.768162	25844	26326	1	NH2-acetyltransferase	1.40845	0.532856
contig_26_gene5	NODE_26_length_89325_cov_78.528419	5598	6287	-1	Response regulators consisting of a CheY-like receiver domain and a winged-helix DNA-binding domain	-1.55926	0.532856
contig_87_gene48	NODE_87_length_79450_cov_59.868332	41070	42365	1	Glycerol-3-phosphate ABC transporter, periplasmic glycerol-3-phosphate-binding protein (TC 3.A.1.1.3)	1.46039	0.533849
contig_19_gene4	NODE_19_length_12130_cov_86.701157	7447	8001	1	ThiJ/PfpI family protein	1.16312	0.53918
contig_49_gene1	NODE_49_length_20547_cov_68.795929	78	1040	1	hypothetical protein	1.29968	0.539646
contig_134_gene23	NODE_134_length_31353_cov_70.595123	19857	22466	1	FIG00522814: hypothetical protein	-1.40818	0.539646
contig_5_gene74	NODE_5_length_85387_cov_76.971367	79249	80682	1	Cell division protein FtsI [Peptidoglycan synthetase] (EC 2.4.1.129)	1.62464	0.540384
contig_94_gene9	NODE_94_length_35439_cov_71.606110	6028	7245	-1	Threonine dehydratase (EC 4.3.1.19)	1.16074	0.540876
contig_81_gene9	NODE_81_length_24747_cov_74.480263	20853	21113	1	hypothetical protein	-1.6294	0.540876
contig_281_gene4	NODE_281_length_9095_cov_70.352173	2597	2812	1	hypothetical protein	-1.70884	0.540876
contig_87_gene71	NODE_87_length_79450_cov_59.868332	73705	74604	1	N-acetylmannosamine kinase (EC 2.7.1.60)	-2.05743	0.540876
contig_118_gene12	NODE_118_length_47690_cov_72.941185	6302	7018	1	hypothetical protein	-1.412	0.546342
contig_116_gene3	NODE_116_length_15708_cov_77.086327	941	1702	-1	Imidazole glycerol phosphate synthase cyclase subunit (EC 4.1.3.-)	1.31653	0.547344
contig_47_gene24	NODE_47_length_63289_cov_87.057564	23805	25367	1	Peptidoglycan-binding LysM	1.60102	0.547875
contig_114_gene22	NODE_114_length_25203_cov_91.571281	21284	22021	-1	NAD-dependent protein deacetylase of SIR2 family	1.14372	0.5512
contig_20_gene39	NODE_20_length_73290_cov_70.500381	47343	47621	-1	FIG00528630: hypothetical protein	1.27686	0.552775
contig_14_gene60	NODE_14_length_76224_cov_57.471622	69164	70792	1	Nickel ABC transporter, periplasmic nickel-binding protein NikA (TC 3.A.1.5.3)	1.17393	0.557377
contig_173_gene7	NODE_173_length_10791_cov_88.355019	5118	5423	-1	FIG00516457: hypothetical protein	-1.32996	0.557377
contig_61_gene24	NODE_61_length_35667_cov_59.262821	25675	26862	1	Tryptophan synthase beta chain (EC 4.2.1.20)	1.51325	0.558306
contig_91_gene11	NODE_91_length_42528_cov_60.406109	11634	12860	-1	Sodium/dicarboxylate symporter	-1.68289	0.558306
contig_191_gene5	NODE_191_length_23408_cov_71.404518	7478	8632	-1	HlyD family secretion protein	1.82917	0.559541
contig_48_gene26	NODE_48_length_27829_cov_72.015053	26847	27200	-1	TPR repeat	1.45382	0.559541
contig_11_gene27	NODE_11_length_53244_cov_97.528038	28032	28829	-1	/ Glutamine transport system permease protein GlnP (TC 3.A.1.3.2)	1.38445	0.559541
contig_5_gene57	NODE_5_length_85387_cov_76.971367	60842	62083	1	ATPase, AAA family	1.12481	0.559541
contig_31_gene6	NODE_31_length_20574_cov_100.323853	5050	5523	-1	Dimeric dUTPase (EC 3.6.1.23)	1.02344	0.559541
contig_177_gene23	NODE_177_length_50321_cov_73.636772	23630	23800	1	BFD-like iron-sulfur cluster-binding protein	-1.24612	0.559541
contig_105_gene18	NODE_105_length_24325_cov_84.186104	21739	22851	-1	Lipolytic enzyme, G-D-S-L	-1.28527	0.559541
contig_38_gene62	NODE_38_length_76062_cov_73.429321	62232	62471	-1	hypothetical protein	-1.60668	0.559541
contig_172_gene1	NODE_172_length_1264_cov_83.246834	3	671	1	Nucleoside permease NupC	-1.73854	0.559541
contig_163_gene20	NODE_163_length_31429_cov_74.449677	20579	21409	-1	Dipeptide transport system permease protein DppC (TC 3.A.1.5.2)	1.06782	0.560897
contig_44_gene6	NODE_44_length_9637_cov_66.195808	3773	3961	-1	hypothetical protein	-1.49594	0.561991
contig_39_gene2	NODE_39_length_4639_cov_91.062943	959	4141	1	subtilase family protein( EC:3.4.21.- )	-1.43787	0.56363
contig_11_gene35	NODE_11_length_53244_cov_97.528038	36137	36850	-1	putative membrane protein	2.55252	0.564674
contig_20_gene18	NODE_20_length_73290_cov_70.500381	22408	23469	1	Sulfate and thiosulfate import ATP-binding protein CysA (EC 3.6.3.25)	1.67868	0.564674
contig_16_gene12	NODE_16_length_19986_cov_88.651810	12731	13948	1	D-alanyl transfer protein DltB	1.05155	0.564674
contig_53_gene6	NODE_53_length_21992_cov_83.933113	7013	8725	1	Methyl-accepting chemotaxis protein	-1.35923	0.564674
contig_29_gene49	NODE_29_length_62265_cov_85.025581	52388	53830	-1	PTS system, N-acetylglucosamine-specific IIA component (EC 2.7.1.69) / PTS system, N-acetylglucosamine-specific IIB component (EC 2.7.1.69) / PTS system, N-acetylglucosamine-specific IIC component (EC 2.7.1.69)	-1.23907	0.569205
contig_43_gene7	NODE_43_length_12731_cov_80.926010	7805	9133	1	Cobyrinic acid A,C-diamide synthase	-1.47804	0.569205
contig_254_gene3	NODE_254_length_8799_cov_94.653938	2249	3109	1	Thioredoxin reductase (EC 1.8.1.9)	-1.43569	0.569317
contig_29_gene33	NODE_29_length_62265_cov_85.025581	35461	36267	-1	FIG00532823: hypothetical protein	-1.60318	0.569317
contig_69_gene25	NODE_69_length_27471_cov_76.941795	25649	26983	1	Pyridine nucleotide-disulfide oxidoreductase; NADH dehydrogenase (EC 1.6.99.3)	0.972096	0.57055
contig_128_gene2	NODE_128_length_7781_cov_84.898987	1482	3209	-1	spore cortex-lytic enzyme, pre-pro-form	-1.36767	0.570821
contig_248_gene26	NODE_248_length_23007_cov_70.699570	20761	21375	1	uncharacterized membrane protein	-1.237	0.570953
contig_72_gene49	NODE_72_length_65007_cov_99.269928	52391	53140	-1	Methionine aminopeptidase (EC 3.4.11.18)	-1.02159	0.571009
contig_91_gene1	NODE_91_length_42528_cov_60.406109	1102	1215	1	hypothetical protein	1.80672	0.57141
contig_227_gene14	NODE_227_length_31773_cov_60.948132	15726	17480	1	Lipid A export ATP-binding/permease protein MsbA	-1.27803	0.57141
contig_9_gene40	NODE_9_length_120959_cov_77.454727	39648	40670	1	Galactose operon repressor, GalR-LacI family of transcriptional regulators	-1.19351	0.572239
contig_72_gene26	NODE_72_length_65007_cov_99.269928	32205	34436	-1	Ribonucleotide reductase of class Ia (aerobic), alpha subunit (EC 1.17.4.1)	-1.20208	0.572239
contig_399_gene2	NODE_399_length_3313_cov_67.859344	994	1815	1	Transcriptional regulator, AraC family	1.1329	0.572526
contig_38_gene38	NODE_38_length_76062_cov_73.429321	35324	36115	-1	Anaerobic sulfite reductase subunit B	-1.54801	0.572746
contig_88_gene17	NODE_88_length_36595_cov_70.275009	18477	19502	1	no significant homology Putative N-terminal signal sequence was found by PSORT	1.5188	0.574366
contig_185_gene2	NODE_185_length_7181_cov_89.647682	534	1361	-1	Sialic acid utilization regulator, RpiR family	-1.62725	0.574366
contig_81_gene10	NODE_81_length_24747_cov_74.480263	21770	22069	1	hypothetical protein	-1.33059	0.575996
contig_186_gene17	NODE_186_length_28917_cov_82.990524	19470	20600	-1	Stage IV sporulation protein	1.60275	0.577016
contig_181_gene21	NODE_181_length_28012_cov_61.077610	22810	23427	-1	AnfO protein, required for Mo- and V-independent nitrogenase	1.28115	0.578067
contig_115_gene7	NODE_115_length_26304_cov_86.500610	6270	8057	-1	Putative inner membrane protein	-1.12761	0.578067
contig_84_gene31	NODE_84_length_56024_cov_89.424515	35724	36770	-1	FIGfam013899: ABC transporter substrate-binding protein	-1.42272	0.578067
contig_162_gene16	NODE_162_length_29299_cov_62.273697	22274	23275	1	Substrate-specific component NikM of nickel ECF transporter / Additional substrate-specific component NikN of nickel ECF transporter	1.53004	0.578289
contig_118_gene13	NODE_118_length_47690_cov_72.941185	7038	7301	1	hypothetical protein	-1.32344	0.578289
contig_127_gene3	NODE_127_length_19542_cov_103.046722	5283	6350	-1	Cell wall-binding protein	-1.33872	0.578724
contig_248_gene16	NODE_248_length_23007_cov_70.699570	11540	12925	-1	D-alanyl-D-alanine carboxypeptidase (EC 3.4.16.4)	-1.70335	0.580036
contig_85_gene3	NODE_85_length_12046_cov_88.246887	2270	3172	1	N-Acetyl-D-glucosamine ABC transport system, permease protein 1	1.70278	0.583869
contig_177_gene22	NODE_177_length_50321_cov_73.636772	23376	23558	1	Ferredoxin	-1.23874	0.584307
contig_72_gene1	NODE_72_length_65007_cov_99.269928	36	521	-1	3-isopropylmalate dehydratase small subunit (EC 4.2.1.33)	1.45427	0.585351
contig_72_gene48	NODE_72_length_65007_cov_99.269928	52022	52303	-1	FIG00513560: hypothetical protein	-1.00489	0.585351
contig_147_gene5	NODE_147_length_21457_cov_97.321198	8442	9110	-1	FIG00525293: hypothetical protein	-1.31303	0.585351
contig_9_gene13	NODE_9_length_120959_cov_77.454727	11140	11802	1	Phosphate transport system regulatory protein PhoU	-1.31371	0.585351
contig_87_gene31	NODE_87_length_79450_cov_59.868332	26561	27778	-1	FIG00515160: hypothetical protein	-1.82395	0.585351
contig_140_gene15	NODE_140_length_14679_cov_71.711357	13077	14399	-1	Uracil-xanthine permease	-1.47435	0.585847
contig_115_gene10	NODE_115_length_26304_cov_86.500610	11118	12566	-1	glycosyl transferase, family 2	-1.10587	0.586769
contig_162_gene7	NODE_162_length_29299_cov_62.273697	8512	9006	1	hypothetical protein	-1.49813	0.589212
contig_20_gene16	NODE_20_length_73290_cov_70.500381	20560	21408	1	Sulfate transport system permease protein CysT	1.59209	0.590636
contig_71_gene21	NODE_71_length_41353_cov_59.426861	21927	22370	1	hypothetical protein	-1.55878	0.591184
contig_177_gene15	NODE_177_length_50321_cov_73.636772	14975	15739	1	Glycerol-3-phosphate regulon repressor, DeoR family	1.6284	0.592505
contig_75_gene7	NODE_75_length_49818_cov_68.072365	6092	6979	1	Ion channel family	-1.46675	0.592505
contig_4_gene7	NODE_4_length_20658_cov_74.543182	7919	8350	-1	hypothetical protein	-1.86838	0.592505
contig_94_gene38	NODE_94_length_35439_cov_71.606110	31732	31881	-1	hypothetical protein	-1.69917	0.594032
contig_188_gene17	NODE_188_length_19314_cov_60.675209	17106	18038	1	Ribose ABC transport system, permease protein RbsC (TC 3.A.1.2.1)	-1.83955	0.594032
contig_134_gene27	NODE_134_length_31353_cov_70.595123	27113	27418	1	FIG00532510: hypothetical protein	1.72066	0.597504
contig_490_gene2	NODE_490_length_2165_cov_65.378288	1239	1763	1	hypothetical protein	1.37898	0.598249
contig_78_gene4	NODE_78_length_4655_cov_70.856285	3509	4129	1	Ribulose-5-phosphate 4-epimerase and related epimerases and aldolases	-1.12793	0.598406
contig_186_gene18	NODE_186_length_28917_cov_82.990524	20597	20884	-1	FIG00512905: hypothetical protein	1.67343	0.600295
contig_72_gene47	NODE_72_length_65007_cov_99.269928	51796	52014	-1	Translation initiation factor 1	-0.971522	0.600295
contig_66_gene25	NODE_66_length_26861_cov_68.289673	25148	25363	1	Zn-finger DNA-binding domain	-1.38485	0.600295
contig_47_gene46	NODE_47_length_63289_cov_87.057564	48886	49245	1	hypothetical protein	1.26797	0.607881
contig_331_gene4	NODE_331_length_8754_cov_79.540665	3851	6376	1	ABC transporter-associated permease	-1.35907	0.607881
contig_75_gene35	NODE_75_length_49818_cov_68.072365	42267	43187	-1	Permease of the drug/metabolite transporter (DMT) superfamily	-1.47005	0.607881
contig_84_gene27	NODE_84_length_56024_cov_89.424515	30612	31739	-1	N-acetylglucosamine-6-phosphate deacetylase (EC 3.5.1.25)	-1.23824	0.608677
contig_157_gene15	NODE_157_length_17051_cov_79.961113	15368	16864	1	Stage V sporulation protein B	1.42322	0.608859
contig_47_gene47	NODE_47_length_63289_cov_87.057564	49264	49944	1	ATP synthase A chain (EC 3.6.3.14)	1.25166	0.609625
contig_198_gene1	NODE_198_length_2364_cov_79.454315	1334	2344	-1	hypothetical protein	1.75809	0.609669
contig_47_gene48	NODE_47_length_63289_cov_87.057564	49976	50191	1	ATP synthase C chain (EC 3.6.3.14)	1.28072	0.609669
contig_118_gene10	NODE_118_length_47690_cov_72.941185	5324	5488	1	hypothetical protein	-1.50971	0.609669
contig_82_gene3	NODE_82_length_16950_cov_55.730030	3641	4765	1	Gamma-D-glutamyl-L-diamino acid endopeptidase 1 (EC 3.4.19.11)	-1.24611	0.612884
contig_56_gene4	NODE_56_length_27207_cov_81.986732	2428	4449	1	DNA double-strand break repair Rad50 ATPase	-1.29539	0.612884
contig_47_gene49	NODE_47_length_63289_cov_87.057564	50243	50722	1	ATP synthase B chain (EC 3.6.3.14)	1.27211	0.612919
contig_89_gene1	NODE_89_length_13395_cov_78.592911	131	1714	-1	hypothetical protein	-1.17475	0.612919
contig_238_gene4	NODE_238_length_3811_cov_82.778008	2557	3000	1	Ribosomal-protein-S18p-alanine acetyltransferase (EC 2.3.1.-)	1.08918	0.613802
contig_230_gene12	NODE_230_length_26557_cov_86.119179	12573	14099	1	Arginine decarboxylase (EC 4.1.1.19)	-1.04702	0.616082
contig_91_gene7	NODE_91_length_42528_cov_60.406109	7121	8113	-1	ABC-type Fe3+-siderophore transport system, permease component	1.28438	0.6186
contig_37_gene2	NODE_37_length_30441_cov_90.346115	2290	3480	-1	Choline binding protein A	-1.21644	0.6186
contig_56_gene2	NODE_56_length_27207_cov_81.986732	1403	1585	1	Small acid-soluble spore protein, beta-type SASP	-1.50876	0.6186
contig_66_gene13	NODE_66_length_26861_cov_68.289673	10006	11448	1	ATP-dependent RNA helicase YxiN	-1.05885	0.619635
contig_267_gene1	NODE_267_length_5589_cov_78.766502	183	1100	1	Two-component response regulator yesN	-1.38948	0.623019
contig_38_gene49	NODE_38_length_76062_cov_73.429321	50063	50581	-1	Adenine phosphoribosyltransferase (EC 2.4.2.7)	-1.15662	0.624409
contig_205_gene2	NODE_205_length_7707_cov_99.249252	600	1127	1	hypothetical protein	-1.34319	0.624409
contig_69_gene17	NODE_69_length_27471_cov_76.941795	17200	17835	1	conserved hypothetical protein	-1.78018	0.624409
contig_176_gene43	NODE_176_length_72911_cov_70.991028	43723	45588	-1	Lipoteichoic acid synthase LtaS Type IVb	-1.12127	0.628129
contig_38_gene27	NODE_38_length_76062_cov_73.429321	23816	24799	-1	Molybdenum cofactor biosynthesis protein MoaA	1.1537	0.630603
contig_9_gene71	NODE_9_length_120959_cov_77.454727	73365	74282	1	Translation elongation factor Ts	-1.01355	0.633211
contig_44_gene2	NODE_44_length_9637_cov_66.195808	640	927	-1	uncharacterized conserved protein, YciI family	1.3661	0.634667
contig_310_gene2	NODE_310_length_6343_cov_83.149773	820	978	-1	hypothetical protein	-1.1441	0.635834
contig_342_gene2	NODE_342_length_8043_cov_79.410172	500	1750	-1	Sarcosine oxidase alpha subunit (EC 1.5.3.1)	-1.25889	0.63592
contig_136_gene7	NODE_136_length_8931_cov_87.461647	8535	8864	-1	FIG00514210: hypothetical protein	1.92047	0.635995
contig_72_gene43	NODE_72_length_65007_cov_99.269928	50002	50622	-1	SSU ribosomal protein S4p (S9e)	-0.977771	0.635995
contig_110_gene29	NODE_110_length_25941_cov_82.972397	24902	25717	1	Transketolase, N-terminal section (EC 2.2.1.1)	-1.18302	0.635995
contig_66_gene24	NODE_66_length_26861_cov_68.289673	24947	25066	1	hypothetical protein	-1.31651	0.635995
contig_57_gene6	NODE_57_length_14081_cov_67.257439	2938	3102	1	hypothetical protein	-1.52085	0.635995
contig_29_gene8	NODE_29_length_62265_cov_85.025581	8699	9391	1	COG0613, Predicted metal-dependent phosphoesterases (PHP family)	-1.74096	0.635995
contig_167_gene3	NODE_167_length_25478_cov_87.847710	3004	3915	1	Cysteine synthase (EC 2.5.1.47)	1.21322	0.63663
contig_20_gene35	NODE_20_length_73290_cov_70.500381	42056	43198	1	Butyryl-CoA dehydrogenase (EC 1.3.99.2)	1.51629	0.637071
contig_188_gene12	NODE_188_length_19314_cov_60.675209	11359	13509	1	Ferrous iron transport protein B	1.23984	0.637071
contig_279_gene5	NODE_279_length_9501_cov_57.137669	4029	4694	-1	Polar amino acid ABC uptake transporter membrane-spanning protein	1.14736	0.637071
contig_72_gene37	NODE_72_length_65007_cov_99.269928	44815	45549	-1	tRNA pseudouridine synthase A (EC 4.2.1.70)	1.02609	0.637071
contig_314_gene5	NODE_314_length_6939_cov_92.022339	3170	5329	1	Lacto-N-biose phosphorylase (EC 2.4.1.211)	-1.37647	0.637071
contig_277_gene14	NODE_277_length_19640_cov_78.281464	14124	15239	-1	conserved hypothetical protein	-1.41206	0.637071
contig_72_gene42	NODE_72_length_65007_cov_99.269928	48946	49893	-1	DNA-directed RNA polymerase alpha subunit (EC 2.7.7.6)	-0.996429	0.63726
contig_79_gene2	NODE_79_length_30285_cov_80.111374	1628	2263	-1	membrane protein	-1.47017	0.63726
contig_116_gene6	NODE_116_length_15708_cov_77.086327	3113	3700	-1	Imidazoleglycerol-phosphate dehydratase (EC 4.2.1.19)	1.21395	0.638784
contig_32_gene1	NODE_32_length_3919_cov_90.559578	194	1396	-1	Putative GTP-binding protien TM0445	1.43323	0.642898
contig_106_gene3	NODE_106_length_18371_cov_70.139458	3061	4638	1	Cystathionine beta-synthase (EC 4.2.1.22)	1.59339	0.643367
contig_147_gene7	NODE_147_length_21457_cov_97.321198	10148	10930	-1	Flagellar motor rotation protein MotA	-1.36266	0.646691
contig_58_gene24	NODE_58_length_28039_cov_83.117874	26504	26806	1	DNA polymerase, beta-like region	-1.16316	0.646887
contig_163_gene21	NODE_163_length_31429_cov_74.449677	21411	22271	-1	Dipeptide transport system permease protein DppB (TC 3.A.1.5.2)	0.862893	0.648141
contig_389_gene1	NODE_389_length_4505_cov_68.047722	333	1172	1	Methionine ABC transporter substrate-binding protein	1.39411	0.65168
contig_72_gene51	NODE_72_length_65007_cov_99.269928	53813	55099	-1	Preprotein translocase secY subunit (TC 3.A.5.1.1)	-0.950431	0.65168
contig_342_gene7	NODE_342_length_8043_cov_79.410172	6825	8063	-1	Acetyl-CoA:acetoacetyl-CoA transferase, alpha subunit (EC 2.8.3.8)	-1.16237	0.65168
contig_51_gene6	NODE_51_length_26875_cov_75.214066	6316	6474	-1	Rubredoxin	-1.32724	0.65168
contig_230_gene21	NODE_230_length_26557_cov_86.119179	22528	23421	1	Sugar ABC transporter, permease protein	-1.09908	0.651982
contig_310_gene1	NODE_310_length_6343_cov_83.149773	248	385	-1	hypothetical protein	-1.4535	0.651982
contig_162_gene17	NODE_162_length_29299_cov_62.273697	23268	24068	1	Transmembrane component NikQ of energizing module of nickel ECF transporter	1.40234	0.653755
contig_110_gene2	NODE_110_length_25941_cov_82.972397	1634	2245	1	Galactoside O-acetyltransferase (EC 2.3.1.18)	-1.06738	0.653755
contig_292_gene2	NODE_292_length_3455_cov_79.556587	2070	2807	-1	Phosphosugar-binding transcriptional regulator, RpiR family	-1.2042	0.653755
contig_171_gene15	NODE_171_length_16506_cov_57.160065	13120	14028	1	Methionine biosynthesis and transport regulator MtaR, LysR family	1.27871	0.655194
contig_145_gene14	NODE_145_length_14921_cov_76.358620	13861	14874	-1	ATP-dependent protease La (EC 3.4.21.53) LonB Type I ## sporulation	1.26421	0.655194
contig_24_gene11	NODE_24_length_42291_cov_79.764465	14039	15007	-1	Porphobilinogen synthase (EC 4.2.1.24)	1.25254	0.655194
contig_116_gene7	NODE_116_length_15708_cov_77.086327	3723	4688	-1	Histidinol-phosphate aminotransferase (EC 2.6.1.9)	1.14366	0.655194
contig_72_gene56	NODE_72_length_65007_cov_99.269928	56652	57194	-1	LSU ribosomal protein L6p (L9e)	-0.922873	0.655194
contig_72_gene52	NODE_72_length_65007_cov_99.269928	55101	55541	-1	LSU ribosomal protein L15p (L27Ae)	-0.931869	0.655194
contig_256_gene12	NODE_256_length_17478_cov_72.061279	13967	16609	-1	Valyl-tRNA synthetase (EC 6.1.1.9)	-0.940687	0.655194
contig_82_gene14	NODE_82_length_16950_cov_55.730030	16441	16950	1	hypothetical protein	-1.16606	0.655194
contig_31_gene2	NODE_31_length_20574_cov_100.323853	1153	2145	-1	DNA replication protein dnaD	-1.22568	0.655194
contig_9_gene93	NODE_9_length_120959_cov_77.454727	97184	98491	1	FIG007959: peptidase, M16 family	-1.23842	0.655194
contig_230_gene2	NODE_230_length_26557_cov_86.119179	1220	2695	1	Alpha-N-arabinofuranosidase 2 (EC 3.2.1.55)	-1.25148	0.655194
contig_266_gene1	NODE_266_length_7640_cov_67.979317	194	2071	1	conserved hypothetical protein	1.32703	0.65659
contig_52_gene16	NODE_52_length_21777_cov_73.111816	18139	18783	-1	4-Hydroxy-2-oxoglutarate aldolase (EC 4.1.3.16) / 2-dehydro-3-deoxyphosphogluconate aldolase (EC 4.1.2.14)	1.14717	0.65659
contig_26_gene10	NODE_26_length_89325_cov_78.528419	8798	9286	-1	hypothetical protein	1.14271	0.65659
contig_5_gene62	NODE_5_length_85387_cov_76.971367	65625	66125	1	Conserved protein	1.12785	0.65659
contig_26_gene71	NODE_26_length_89325_cov_78.528419	82888	83343	1	FIG00525127: hypothetical protein	-1.13228	0.65659
contig_163_gene9	NODE_163_length_31429_cov_74.449677	9472	10311	-1	Arginine deiminase (EC 3.5.3.6)	-1.16443	0.65659
contig_112_gene8	NODE_112_length_19743_cov_85.133972	10727	11308	1	FIG00530766: hypothetical protein	-1.46761	0.65659
contig_3_gene3	NODE_3_length_45207_cov_73.319107	2328	3692	1	UDP-N-acetylmuramoylalanyl-D-glutamyl-2,6-diaminopimelate--D-alanyl-D-alanine ligase (EC 6.3.2.10)	1.4366	0.656866
contig_41_gene7	NODE_41_length_12567_cov_56.811729	5567	5908	1	S-ribosylhomocysteine lyase (EC 4.4.1.21) / Autoinducer-2 production protein LuxS	1.19349	0.656866
contig_92_gene18	NODE_92_length_25857_cov_98.441193	16491	17504	-1	Putative ATP:guanido phosphotransferase YacI (EC 2.7.3.-)	1.14285	0.656866
contig_57_gene4	NODE_57_length_14081_cov_67.257439	2110	2604	1	hypothetical protein	-1.21619	0.656866
contig_87_gene74	NODE_87_length_79450_cov_59.868332	76489	77829	1	PTS system, cellobiose-specific IIC component (EC 2.7.1.69)	-1.27194	0.656866
contig_139_gene4	NODE_139_length_6969_cov_68.385994	2506	3615	1	ATP-dependent RNA helicase BA2475	-1.08416	0.657438
contig_72_gene2	NODE_72_length_65007_cov_99.269928	535	1794	-1	3-isopropylmalate dehydratase large subunit (EC 4.2.1.33)	1.34266	0.657721
contig_29_gene21	NODE_29_length_62265_cov_85.025581	22761	24296	-1	ABC transporter ATP-binding protein uup	1.26932	0.657721
contig_5_gene39	NODE_5_length_85387_cov_76.971367	45349	45765	1	hypothetical protein	-1.22164	0.657721
contig_149_gene21	NODE_149_length_32140_cov_101.366928	26297	27835	1	Stage V sporulation protein B	1.3468	0.658702
contig_38_gene37	NODE_38_length_76062_cov_73.429321	34330	35307	-1	Anaerobic sulfite reductase subunit C (EC 1.8.1.-)	-1.51592	0.658702
contig_11_gene23	NODE_11_length_53244_cov_97.528038	24455	24703	1	glyoxalase I	-1.56193	0.658702
contig_29_gene56	NODE_29_length_62265_cov_85.025581	61231	62265	1	N-acetyl-gamma-glutamyl-phosphate reductase (EC 1.2.1.38)	-1.07318	0.659172
contig_20_gene8	NODE_20_length_73290_cov_70.500381	9946	10284	1	hypothetical protein	1.00102	0.660452
contig_285_gene17	NODE_285_length_16791_cov_60.804657	11216	11926	1	hypothetical protein	-1.39264	0.660452
contig_47_gene20	NODE_47_length_63289_cov_87.057564	19660	20781	-1	glycosyltransferase, group 1 family protein, putative	-1.15194	0.661599
contig_103_gene29	NODE_103_length_34124_cov_68.566376	31947	32885	-1	similar to Putative GTPases (G3E family)	1.35308	0.661967
contig_136_gene4	NODE_136_length_8931_cov_87.461647	3973	5004	-1	Heat-inducible transcription repressor HrcA	0.996147	0.661967
contig_88_gene3	NODE_88_length_36595_cov_70.275009	1060	1599	1	Nicotinamidase (EC 3.5.1.19)	0.919899	0.663997
contig_38_gene58	NODE_38_length_76062_cov_73.429321	59003	59605	-1	Holliday junction DNA helicase RuvA	-1.12352	0.668665
contig_65_gene13	NODE_65_length_11024_cov_96.826653	10174	10959	-1	Putative deoxyribonuclease YcfH	-1.00302	0.669989
contig_72_gene50	NODE_72_length_65007_cov_99.269928	53140	53787	-1	Adenylate kinase (EC 2.7.4.3)	-0.892406	0.670458
contig_5_gene17	NODE_5_length_85387_cov_76.971367	20679	21188	1	hypothetical protein	-1.04242	0.670458
contig_14_gene16	NODE_14_length_76224_cov_57.471622	18693	20153	1	PTS system, beta-glucoside-specific IIB component (EC 2.7.1.69) / PTS system, beta-glucoside-specific IIC component (EC 2.7.1.69) / PTS system, beta-glucoside-specific IIA component (EC 2.7.1.69)	-1.20686	0.670458
contig_3_gene5	NODE_3_length_45207_cov_73.319107	4734	5873	1	Cell division protein FtsW	1.37333	0.67051
contig_104_gene5	NODE_104_length_23191_cov_92.632790	4180	5667	-1	Oligopeptide ABC transporter, periplasmic oligopeptide-binding protein OppA (TC 3.A.1.5.1)	1.31103	0.67051
contig_73_gene15	NODE_73_length_27104_cov_101.264908	18700	19389	-1	FIG00520583: hypothetical protein	1.22532	0.67051
contig_15_gene4	NODE_15_length_17228_cov_90.169785	4829	7531	-1	Cyclic beta-1,2-glucan synthase (EC 2.4.1.-)	1.16515	0.67051
contig_91_gene3	NODE_91_length_42528_cov_60.406109	3209	4009	1	transcriptional regulator of the bltD operon	1.07845	0.67051
contig_252_gene3	NODE_252_length_5055_cov_77.329376	2737	3021	1	anti-anti-sigma factor	1.03216	0.67051
contig_72_gene54	NODE_72_length_65007_cov_99.269928	55756	56253	-1	SSU ribosomal protein S5p (S2e)	-0.886705	0.67051
contig_115_gene8	NODE_115_length_26304_cov_86.500610	8057	8938	-1	glycosyl transferase, family 2	-0.972885	0.67051
contig_23_gene3	NODE_23_length_7625_cov_90.152130	2486	2962	1	PTS system, N-acetylgalactosamine-specific IIB component (EC 2.7.1.69)	-1.05801	0.67051
contig_158_gene14	NODE_158_length_13339_cov_68.633858	8461	8970	1	Mannose-6-phosphate isomerase	-1.07941	0.67051
contig_90_gene5	NODE_90_length_12275_cov_97.017273	5814	7100	1	Adenylosuccinate synthetase (EC 6.3.4.4)	-1.16126	0.67051
contig_173_gene6	NODE_173_length_10791_cov_88.355019	4692	5054	-1	conserved hypothetical protein	-1.26907	0.67051
contig_29_gene32	NODE_29_length_62265_cov_85.025581	34093	35385	-1	Potassium uptake protein, integral membrane component, KtrB	-1.5008	0.67051
contig_303_gene2	NODE_303_length_8919_cov_70.815117	1149	1958	1	Indole-3-glycerol phosphate synthase (EC 4.1.1.48)	-1.75382	0.67051
contig_85_gene4	NODE_85_length_12046_cov_88.246887	3196	4116	1	ABC transporter permease component	1.56889	0.670793
contig_57_gene9	NODE_57_length_14081_cov_67.257439	7552	7779	1	hypothetical protein	1.18714	0.670793
contig_26_gene26	NODE_26_length_89325_cov_78.528419	25387	26172	-1	Spermidine Putrescine ABC transporter permease component potC (TC_3.A.1.11.1)	-0.946604	0.670793
contig_79_gene13	NODE_79_length_30285_cov_80.111374	12889	13311	-1	Zinc uptake regulation protein ZUR	-1.29919	0.670793
contig_181_gene1	NODE_181_length_28012_cov_61.077610	442	1584	-1	Glycerol dehydrogenase (EC 1.1.1.6)	-1.35449	0.670793
contig_199_gene4	NODE_199_length_14491_cov_87.896484	4267	4593	1	hypothetical protein	4.29063	0.671319
contig_72_gene45	NODE_72_length_65007_cov_99.269928	51061	51429	-1	SSU ribosomal protein S13p (S18e)	-0.896954	0.671319
contig_140_gene14	NODE_140_length_14679_cov_71.711357	12202	12984	-1	FIG00512717: hypothetical protein	-1.34048	0.671319
contig_59_gene2	NODE_59_length_4496_cov_75.956406	1896	2063	1	hypothetical protein	-1.55457	0.671319
contig_6_gene5	NODE_6_length_18491_cov_74.507759	5486	5902	-1	hypothetical protein	-4.19645	0.671319
contig_9_gene14	NODE_9_length_120959_cov_77.454727	11984	12169	1	Polyphosphate kinase (EC 2.7.4.1)	-4.19645	0.671319
contig_26_gene61	NODE_26_length_89325_cov_78.528419	73673	73804	1	hypothetical protein	-4.19645	0.671319
contig_102_gene13	NODE_102_length_15794_cov_69.038055	15615	15764	-1	hypothetical protein	-4.19645	0.671319
contig_179_gene16	NODE_179_length_15035_cov_80.109741	10869	11126	1	hypothetical protein	-4.19645	0.671319
contig_114_gene3	NODE_114_length_25203_cov_91.571281	984	1448	1	acetobutylicum phosphotransbutyrylase	1.21861	0.673347
contig_187_gene3	NODE_187_length_8341_cov_71.641167	2272	2766	1	Translation initiation factor 3	-0.934024	0.673347
contig_157_gene13	NODE_157_length_17051_cov_79.961113	13082	13636	-1	Conserved protein	-0.944365	0.673347
contig_31_gene1	NODE_31_length_20574_cov_100.323853	180	1160	-1	DNA replication protein DnaC	-1.06446	0.673347
contig_51_gene9	NODE_51_length_26875_cov_75.214066	8711	9724	1	Aspartate--ammonia ligase (EC 6.3.1.1)	-1.15856	0.673347
contig_179_gene20	NODE_179_length_15035_cov_80.109741	13991	14932	-1	Phage integrase	-1.36468	0.673347
contig_72_gene55	NODE_72_length_65007_cov_99.269928	56273	56632	-1	LSU ribosomal protein L18p (L5e)	-0.87457	0.673778
contig_179_gene2	NODE_179_length_15035_cov_80.109741	472	636	-1	hypothetical protein	1.65372	0.674099
contig_378_gene1	NODE_378_length_4960_cov_82.848991	185	589	1	Choline permease LicB	1.50169	0.675931
contig_74_gene14	NODE_74_length_20339_cov_83.598900	19167	20087	1	Permease of the drug/metabolite transporter (DMT) superfamily	1.08775	0.675931
contig_201_gene8	NODE_201_length_11351_cov_74.052773	7002	7247	-1	conserved hypothetical protein	-1.23118	0.675931
contig_127_gene2	NODE_127_length_19542_cov_103.046722	1483	5187	-1	subtilase family protein( EC:3.4.21.- )	-1.18615	0.676067
contig_61_gene11	NODE_61_length_35667_cov_59.262821	12492	12842	1	Antiholin-like protein LrgA	-0.947356	0.676186
contig_104_gene4	NODE_104_length_23191_cov_92.632790	2382	4124	1	Conserved protein	-1.29059	0.676186
contig_20_gene2	NODE_20_length_73290_cov_70.500381	1376	3103	-1	Lipid A export ATP-binding/permease protein MsbA	-1.32065	0.676186
contig_53_gene7	NODE_53_length_21992_cov_83.933113	8844	9584	-1	Domain often clustered or fused with uracil-DNA glycosylase	-1.2156	0.677867
contig_16_gene14	NODE_16_length_19986_cov_88.651810	15205	15558	1	Single-stranded DNA-binding protein	1.48714	0.678024
contig_145_gene4	NODE_145_length_14921_cov_76.358620	4836	6314	1	Nicotinate phosphoribosyltransferase (EC 2.4.2.11)	1.0338	0.678024
contig_110_gene1	NODE_110_length_25941_cov_82.972397	11	1465	1	Family 13 glycosyl hydrolase, row 724	-0.865023	0.678024
contig_65_gene2	NODE_65_length_11024_cov_96.826653	917	1375	1	Transcriptional regulator PadR-like	-1.21974	0.678024
contig_5_gene12	NODE_5_length_85387_cov_76.971367	13757	14785	-1	Branched-chain amino acid aminotransferase (EC 2.6.1.42)	1.14795	0.678195
contig_22_gene24	NODE_22_length_26895_cov_57.350658	22051	22662	1	hypothetical protein	1.64258	0.681097
contig_28_gene4	NODE_28_length_71255_cov_75.202965	1945	2070	1	putative lipoprotein	1.14612	0.681097
contig_285_gene19	NODE_285_length_16791_cov_60.804657	13944	14189	1	conserved hypothetical protein	1.09622	0.681097
contig_92_gene19	NODE_92_length_25857_cov_98.441193	17485	18069	-1	Nucleotide excision repair protein, with UvrB/UvrC motif	1.07732	0.681097
contig_49_gene3	NODE_49_length_20547_cov_68.795929	2192	4300	1	Large exoproteins involved in heme utilization or adhesion	1.06434	0.681097
contig_16_gene11	NODE_16_length_19986_cov_88.651810	12573	12689	1	hypothetical protein	0.943986	0.681097
contig_29_gene47	NODE_29_length_62265_cov_85.025581	50554	51441	-1	L-serine dehydratase, alpha subunit (EC 4.3.1.17)	0.850921	0.681097
contig_72_gene64	NODE_72_length_65007_cov_99.269928	59676	60110	-1	LSU ribosomal protein L16p (L10e)	-0.821093	0.681097
contig_72_gene60	NODE_72_length_65007_cov_99.269928	58460	58774	-1	LSU ribosomal protein L24p (L26e)	-0.830379	0.681097
contig_72_gene57	NODE_72_length_65007_cov_99.269928	57265	57663	-1	SSU ribosomal protein S8p (S15Ae)	-0.847882	0.681097
contig_26_gene48	NODE_26_length_89325_cov_78.528419	51148	53454	1	FIG00513326: hypothetical protein	-0.871125	0.681097
contig_220_gene2	NODE_220_length_13088_cov_76.803177	2835	4049	1	FIG00512788: hypothetical protein	-1.17672	0.681097
contig_28_gene56	NODE_28_length_71255_cov_75.202965	68587	69009	1	Aspartate carbamoyltransferase regulatory chain (PyrI)	-1.26784	0.681097
contig_26_gene62	NODE_26_length_89325_cov_78.528419	73826	74704	1	Transcriptional regulator, LysR family	-1.40475	0.681097
contig_88_gene11	NODE_88_length_36595_cov_70.275009	10629	14315	1	Choline binding protein A	-1.19364	0.681273
contig_250_gene3	NODE_250_length_4211_cov_72.942772	2339	3355	-1	Transcriptional activator of acetoin dehydrogenase operon AcoR	0.906947	0.684195
contig_84_gene38	NODE_84_length_56024_cov_89.424515	43646	45055	-1	Glycolate dehydrogenase (EC 1.1.99.14), subunit GlcD	-1.31039	0.684195
contig_188_gene5	NODE_188_length_19314_cov_60.675209	4069	6045	1	Beta-lactamase (EC 3.5.2.6)	-1.42472	0.685927
contig_115_gene19	NODE_115_length_26304_cov_86.500610	21403	21594	-1	hypothetical protein	-1.73854	0.685927
contig_65_gene5	NODE_65_length_11024_cov_96.826653	2242	3087	-1	Mrp protein	0.907952	0.685965
contig_275_gene11	NODE_275_length_13625_cov_78.687782	12733	13407	1	COG2110, Macro domain, possibly ADP-ribose binding module	1.11529	0.686468
contig_116_gene14	NODE_116_length_15708_cov_77.086327	10215	11363	-1	Cysteine desulfurase (EC 2.8.1.7)	-1.04835	0.686468
contig_72_gene59	NODE_72_length_65007_cov_99.269928	57898	58437	-1	LSU ribosomal protein L5p (L11e)	-0.836307	0.686896
contig_70_gene1	NODE_70_length_23711_cov_57.885242	996	1724	1	hypothetical protein	1.2836	0.688369
contig_229_gene17	NODE_229_length_29732_cov_55.768162	13513	13977	1	Anhydro-N-acetylmuramic acid kinase (EC 2.7.1.-)	1.7026	0.688812
contig_16_gene10	NODE_16_length_19986_cov_88.651810	11396	12583	1	Poly(glycerophosphate chain) D-alanine transfer protein DltD	1.01519	0.688812
contig_38_gene25	NODE_38_length_76062_cov_73.429321	22808	23299	-1	Molybdopterin-guanine dinucleotide biosynthesis protein MobB	0.969314	0.688812
contig_230_gene14	NODE_230_length_26557_cov_86.119179	15098	16297	1	Carboxynorspermidine dehydrogenase, putative (EC 1.1.1.-)	-0.898748	0.688812
contig_233_gene2	NODE_233_length_10295_cov_88.801552	1991	4249	-1	Glycogen phosphorylase (EC 2.4.1.1)	-0.914731	0.688812
contig_94_gene29	NODE_94_length_35439_cov_71.606110	24238	24828	1	hypothetical protein	-1.1261	0.688812
contig_140_gene3	NODE_140_length_14679_cov_71.711357	2307	2966	-1	YbbL ABC transporter ATP-binding protein	-1.19313	0.688812
contig_161_gene6	NODE_161_length_6199_cov_91.828362	3320	3928	1	RNA polymerase, sigma-24 subunit, ECF subfamily	-1.21387	0.688812
contig_230_gene22	NODE_230_length_26557_cov_86.119179	23414	24256	1	Alpha-arabinosides ABC transport system, permease protein 2	-1.25484	0.688812
contig_46_gene2	NODE_46_length_38176_cov_79.274597	930	1163	1	hypothetical protein	-1.27968	0.688812
contig_611_gene1	NODE_611_length_1659_cov_50.792645	206	1318	-1	hypothetical protein	-1.30393	0.688812
contig_140_gene13	NODE_140_length_14679_cov_71.711357	11638	12096	-1	Carbon monoxide dehydrogenase small chain (EC 1.2.99.2)	-1.35716	0.688812
contig_285_gene6	NODE_285_length_16791_cov_60.804657	3866	4222	1	FIG00531427: hypothetical protein	-2.00292	0.688812
contig_72_gene53	NODE_72_length_65007_cov_99.269928	55563	55742	-1	LSU ribosomal protein L30p (L7e)	-0.860121	0.689317
contig_24_gene12	NODE_24_length_42291_cov_79.764465	15103	16578	-1	Uroporphyrinogen-III methyltransferase (EC 2.1.1.107) / Uroporphyrinogen-III synthase (EC 4.2.1.75)	1.31099	0.690526
contig_8_gene10	NODE_8_length_10648_cov_90.694588	10174	10470	-1	methyl-accepting chemotaxis sensory transducer	-0.909941	0.690526
contig_84_gene49	NODE_84_length_56024_cov_89.424515	55470	55877	1	conserved hypothetical protein	-1.29528	0.690526
contig_149_gene10	NODE_149_length_32140_cov_101.366928	12148	13533	-1	UDP-N-acetylmuramate--alanine ligase (EC 6.3.2.8)	1.06589	0.693729
contig_437_gene1	NODE_437_length_2610_cov_85.273560	306	2351	-1	putative membrane metallo endopeptidase	-1.30882	0.693991
contig_207_gene9	NODE_207_length_21080_cov_69.035103	7287	7547	-1	FIG00520948: hypothetical protein	1.32719	0.694338
contig_229_gene1	NODE_229_length_29732_cov_55.768162	89	691	1	hypothetical protein	1.14692	0.694338
contig_75_gene3	NODE_75_length_49818_cov_68.072365	1253	2209	1	Uncharacterized iron compound ABC uptake transporter, permease protein	0.785428	0.694338
contig_85_gene7	NODE_85_length_12046_cov_88.246887	5938	8619	1	Ferric iron ABC transporter, permease protein	-0.994142	0.694338
contig_176_gene55	NODE_176_length_72911_cov_70.991028	58213	59394	-1	putative amidohydrolase	-1.12346	0.694338
contig_3_gene19	NODE_3_length_45207_cov_73.319107	15646	17397	-1	Fibronectin/fibrinogen-binding protein	-1.15374	0.694338
contig_75_gene15	NODE_75_length_49818_cov_68.072365	15607	17268	1	Sodium-dependent phosphate transporter	-1.22433	0.694338
contig_221_gene1	NODE_221_length_10758_cov_61.858337	110	802	-1	ABC transporter, ATPase component	1.31356	0.695291
contig_177_gene30	NODE_177_length_50321_cov_73.636772	34637	36277	-1	asparagine-rich protein, putative	1.2604	0.695291
contig_124_gene14	NODE_124_length_20186_cov_82.634750	15384	16430	-1	DNA polymerase IV (EC 2.7.7.7)	-1.09761	0.695291
contig_72_gene44	NODE_72_length_65007_cov_99.269928	50650	51045	-1	SSU ribosomal protein S11p (S14e)	-0.824285	0.696485
contig_3_gene41	NODE_3_length_45207_cov_73.319107	32490	32870	1	uncharacterized protein from alkaline shock protein family	0.936814	0.69661
contig_186_gene6	NODE_186_length_28917_cov_82.990524	5180	6955	-1	DNA primase (EC 2.7.7.-)	-1.06112	0.697162
contig_48_gene21	NODE_48_length_27829_cov_72.015053	21687	23213	-1	sensor histidine kinase	0.873517	0.698148
contig_118_gene61	NODE_118_length_47690_cov_72.941185	45425	46657	1	hypothetical protein	-0.944784	0.698148
contig_39_gene4	NODE_39_length_4639_cov_91.062943	4474	4608	-1	hypothetical protein	-1.24442	0.698691
contig_72_gene72	NODE_72_length_65007_cov_99.269928	64052	64360	-1	SSU ribosomal protein S10p (S20e)	-0.821771	0.700555
contig_3_gene29	NODE_3_length_45207_cov_73.319107	24746	25165	1	FIG00513529: hypothetical protein	1.53773	0.70133
contig_84_gene46	NODE_84_length_56024_cov_89.424515	52471	53490	-1	FIG00513300: hypothetical protein	-1.14457	0.70133
contig_227_gene17	NODE_227_length_31773_cov_60.948132	20482	21228	1	putative secreted sugar hydrolase	-1.32695	0.70133
contig_754_gene1	NODE_754_length_3233_cov_85.188683	353	2365	1	Choline binding protein A	-1.34004	0.701515
contig_72_gene62	NODE_72_length_65007_cov_99.269928	59186	59440	-1	SSU ribosomal protein S17p (S11e)	-0.777843	0.701652
contig_187_gene4	NODE_187_length_8341_cov_71.641167	2787	2984	1	LSU ribosomal protein L35p	-0.852454	0.701652
contig_186_gene7	NODE_186_length_28917_cov_82.990524	7165	8190	-1	Deoxyguanosinetriphosphate triphosphohydrolase (EC 3.1.5.1)	-0.984064	0.701652
contig_60_gene15	NODE_60_length_28852_cov_73.719360	20711	21157	-1	hypothetical protein	-1.01989	0.701652
contig_60_gene16	NODE_60_length_28852_cov_73.719360	21253	22164	-1	Ribonuclease Z (EC 3.1.26.11)	-1.02988	0.701652
contig_235_gene2	NODE_235_length_12027_cov_82.237885	1478	2734	-1	Choline binding protein A	-1.06061	0.701652
contig_85_gene9	NODE_85_length_12046_cov_88.246887	9757	10587	1	Phosphonoacetaldehyde hydrolase (EC 3.11.1.1)	-1.08745	0.701652
contig_162_gene21	NODE_162_length_29299_cov_62.273697	27349	28383	1	oxidoreductase, YhhX family	-1.12577	0.701652
contig_26_gene4	NODE_26_length_89325_cov_78.528419	4298	5605	-1	Two component system histidine kinase (EC 2.7.3.-)	-1.32154	0.701652
contig_114_gene14	NODE_114_length_25203_cov_91.571281	17115	17930	1	hypothetical protein	-1.2	0.702021
contig_87_gene68	NODE_87_length_79450_cov_59.868332	67881	68102	-1	hypothetical protein	1.02766	0.702211
contig_11_gene5	NODE_11_length_53244_cov_97.528038	5583	6317	-1	HesA/MoeB/ThiF family protein related to EC-YgdL	-1.08852	0.702593
contig_71_gene10	NODE_71_length_41353_cov_59.426861	9013	9765	1	Transcriptional regulator, RpiR family	-1.16719	0.70295
contig_187_gene5	NODE_187_length_8341_cov_71.641167	3016	3372	1	LSU ribosomal protein L20p	-0.846878	0.706119
contig_230_gene7	NODE_230_length_26557_cov_86.119179	6884	7783	1	N-Acetyl-D-glucosamine ABC transport system, permease protein 2	-1.21769	0.70664
contig_3_gene4	NODE_3_length_45207_cov_73.319107	3732	4709	1	Phospho-N-acetylmuramoyl-pentapeptide-transferase (EC 2.7.8.13)	1.27833	0.707183
contig_72_gene41	NODE_72_length_65007_cov_99.269928	48592	48933	-1	LSU ribosomal protein L17p	-0.855754	0.709063
contig_129_gene13	NODE_129_length_15068_cov_90.411072	12120	12761	-1	Phosphoserine phosphatase (EC 3.1.3.3)	-1.0352	0.709074
contig_71_gene13	NODE_71_length_41353_cov_59.426861	12376	13749	1	Multi antimicrobial extrusion protein (Na(+)/drug antiporter), MATE family of MDR efflux pumps	-1.25385	0.709202
contig_72_gene30	NODE_72_length_65007_cov_99.269928	37892	38755	1	putative membrane protein	-1.46532	0.709202
contig_72_gene38	NODE_72_length_65007_cov_99.269928	45785	46588	-1	Transmembrane component of general energizing module of ECF transporters	0.778124	0.710302
contig_28_gene48	NODE_28_length_71255_cov_75.202965	58469	59359	-1	Polysaccharide deacetylase	-1.5172	0.711193
contig_53_gene16	NODE_53_length_21992_cov_83.933113	20524	21981	1	hypothetical protein	-1.07018	0.71173
contig_314_gene2	NODE_314_length_6939_cov_92.022339	306	1175	-1	Transcriptional regulator, AraC family	-1.15953	0.712066
contig_47_gene14	NODE_47_length_63289_cov_87.057564	13557	13916	1	FIG00522025: hypothetical protein	-1.03226	0.717324
contig_11_gene13	NODE_11_length_53244_cov_97.528038	14087	15343	-1	Related to HTH domain of SpoOJ/ParA/ParB/repB family, involved in chromosome partitioning	1.03992	0.717576
contig_163_gene28	NODE_163_length_31429_cov_74.449677	30050	30976	-1	Oligopeptide transport system permease protein OppB (TC 3.A.1.5.1)	-1.05574	0.717576
contig_81_gene8	NODE_81_length_24747_cov_74.480263	19583	20839	1	DNA polymerase IV (EC 2.7.7.7)	-1.09125	0.717576
contig_195_gene12	NODE_195_length_24400_cov_55.469589	11774	12268	-1	hypothetical protein	-1.18613	0.717576
contig_353_gene1	NODE_353_length_2264_cov_93.432861	1529	2077	-1	Choline binding protein A	-1.19339	0.717576
contig_171_gene16	NODE_171_length_16506_cov_57.160065	14114	16387	1	5-methyltetrahydropteroyltriglutamate--homocysteine methyltransferase (EC 2.1.1.14)	1.11764	0.718653
contig_176_gene2	NODE_176_length_72911_cov_70.991028	414	1913	-1	sodium-solute symporter, putative	1.02678	0.718823
contig_350_gene2	NODE_350_length_11464_cov_83.564636	906	1850	1	transcriptional regulator, CdaR	-0.715216	0.718823
contig_28_gene46	NODE_28_length_71255_cov_75.202965	57609	57749	-1	FIG00514961: hypothetical protein	-1.36903	0.718823
contig_201_gene10	NODE_201_length_11351_cov_74.052773	8468	9274	1	Ribonuclease Z (EC 3.1.26.11)	0.948885	0.720298
contig_72_gene63	NODE_72_length_65007_cov_99.269928	59464	59676	-1	LSU ribosomal protein L29p (L35e)	-0.742405	0.720298
contig_72_gene61	NODE_72_length_65007_cov_99.269928	58790	59158	-1	LSU ribosomal protein L14p (L23e)	-0.744932	0.720298
contig_229_gene25	NODE_229_length_29732_cov_55.768162	20224	21525	1	Sensory transduction protein kinase (EC 2.7.3.-)	-1.06711	0.720298
contig_114_gene2	NODE_114_length_25203_cov_91.571281	505	957	1	conserved hypothetical protein	1.13696	0.720468
contig_202_gene3	NODE_202_length_9104_cov_97.222427	1883	2530	-1	conserved hypothetical protein	0.842979	0.720468
contig_72_gene67	NODE_72_length_65007_cov_99.269928	61177	61449	-1	SSU ribosomal protein S19p (S15e)	-0.751064	0.720468
contig_82_gene7	NODE_82_length_16950_cov_55.730030	8813	9244	1	hypothetical protein	-1.08321	0.720468
contig_37_gene1	NODE_37_length_30441_cov_90.346115	23	1858	-1	Choline binding protein A	-1.05734	0.720869
contig_94_gene15	NODE_94_length_35439_cov_71.606110	12170	12367	1	hypothetical protein	0.89665	0.721961
contig_72_gene65	NODE_72_length_65007_cov_99.269928	60128	60796	-1	SSU ribosomal protein S3p (S3e)	-0.755076	0.723351
contig_29_gene29	NODE_29_length_62265_cov_85.025581	32236	33159	-1	Choline binding protein A	-1.11321	0.723351
contig_26_gene49	NODE_26_length_89325_cov_78.528419	53474	54094	1	FIG00514870: hypothetical protein	-1.01518	0.725202
contig_43_gene10	NODE_43_length_12731_cov_80.926010	10302	11444	1	Cobalt-precorrin-6 synthase, anaerobic	-1.10189	0.725202
contig_199_gene2	NODE_199_length_14491_cov_87.896484	534	2027	-1	Choline binding protein A	1.15633	0.725381
contig_135_gene1	NODE_135_length_10241_cov_63.287571	832	1602	-1	acetyltransferase, GNAT family	1.05974	0.725381
contig_99_gene3	NODE_99_length_13300_cov_86.239700	2215	3045	1	Flagellin protein FlaA	0.834576	0.725381
contig_167_gene10	NODE_167_length_25478_cov_87.847710	9043	10560	1	ATP-binding region, ATPase-like:Histidine kinase A, N-terminal	-1.02224	0.725381
contig_25_gene5	NODE_25_length_19543_cov_71.476791	5940	6803	1	Multiple sugar ABC transporter, membrane-spanning permease protein MsmF	-1.10571	0.725381
contig_53_gene9	NODE_53_length_21992_cov_83.933113	11111	11638	-1	hypothetical protein	-0.898944	0.726435
contig_41_gene6	NODE_41_length_12567_cov_56.811729	5323	5445	1	hypothetical protein	1.07045	0.727062
contig_14_gene65	NODE_14_length_76224_cov_57.471622	74285	74443	-1	conserved hypothetical protein	-1.16295	0.727062
contig_11_gene26	NODE_11_length_53244_cov_97.528038	26316	27203	1	Fumarylacetoacetate hydrolase family protein	-1.18818	0.727856
contig_81_gene7	NODE_81_length_24747_cov_74.480263	18536	19438	1	N-acetylmuramoyl-L-alanine amidase (EC 3.5.1.28)	1.08433	0.729868
contig_311_gene1	NODE_311_length_5231_cov_66.400879	893	1276	-1	hypothetical protein	1.28636	0.730816
contig_124_gene11	NODE_124_length_20186_cov_82.634750	11954	12385	-1	Anti-sigma F factor (EC 2.7.11.1)	1.22587	0.730816
contig_11_gene21	NODE_11_length_53244_cov_97.528038	21883	22221	-1	FIG000557: hypothetical protein co-occurring with RecR	0.72582	0.730899
contig_227_gene18	NODE_227_length_31773_cov_60.948132	21682	24474	1	Beta-galactosidase (EC 3.2.1.23)	0.98304	0.730951
contig_87_gene21	NODE_87_length_79450_cov_59.868332	17750	18508	1	Peptidoglycan N-acetylglucosamine deacetylase (EC 3.5.1.-)	-1.4797	0.730951
contig_32_gene3	NODE_32_length_3919_cov_90.559578	2696	3502	1	ATP/GTP-binding protein, SA1392 homolog	-1.20603	0.731363
contig_57_gene10	NODE_57_length_14081_cov_67.257439	7811	7927	1	hypothetical protein	1.34244	0.731903
contig_72_gene15	NODE_72_length_65007_cov_99.269928	17497	18522	-1	Ketol-acid reductoisomerase (EC 1.1.1.86)	1.00978	0.731903
contig_195_gene11	NODE_195_length_24400_cov_55.469589	11366	11746	-1	Hypothetical protein YaeR with similarity to glyoxylase family	0.825542	0.731903
contig_116_gene10	NODE_116_length_15708_cov_77.086327	6226	6855	-1	ATP phosphoribosyltransferase catalytic subunit (EC 2.4.2.17)	-0.768062	0.731903
contig_176_gene41	NODE_176_length_72911_cov_70.991028	40744	41340	1	FIG00512721: hypothetical protein	-1.15579	0.731903
contig_28_gene35	NODE_28_length_71255_cov_75.202965	42160	45651	1	Exonuclease SbcC	-0.863447	0.738101
contig_14_gene6	NODE_14_length_76224_cov_57.471622	5913	6656	1	Transcriptional regulator, RpiR family	-1.14659	0.740061
contig_277_gene18	NODE_277_length_19640_cov_78.281464	18271	19458	1	Biosynthetic Aromatic amino acid aminotransferase alpha (EC 2.6.1.57) @ Aspartate aminotransferase (EC 2.6.1.1)	0.917352	0.740453
contig_72_gene58	NODE_72_length_65007_cov_99.269928	57696	57881	-1	SSU ribosomal protein S14p (S29e)	-0.744166	0.740453
contig_146_gene1	NODE_146_length_18602_cov_74.807922	65	232	1	spore coat peptide assembly protein CotJC	-0.926046	0.740453
contig_94_gene36	NODE_94_length_35439_cov_71.606110	30429	31388	1	FIG00521710: hypothetical protein	-1.13521	0.741316
contig_28_gene34	NODE_28_length_71255_cov_75.202965	40953	42173	1	Exonuclease SbcD	-0.988903	0.741411
contig_75_gene8	NODE_75_length_49818_cov_68.072365	7058	7603	1	hypothetical protein	1.29509	0.742017
contig_110_gene11	NODE_110_length_25941_cov_82.972397	10670	11065	1	Transcriptional regulator	0.815104	0.742017
contig_351_gene4	NODE_351_length_6288_cov_58.357029	3608	5032	1	6-phospho-beta-glucosidase (EC 3.2.1.86)	-1.01952	0.742017
contig_12_gene14	NODE_12_length_22474_cov_82.590279	14765	16072	1	Xre family DNA-binding domain and TPR-repeat-containing protein	-1.15666	0.742017
contig_105_gene8	NODE_105_length_24325_cov_84.186104	8373	10217	-1	Hyaluronan synthase (EC 2.4.1.212)	-1.17785	0.742017
contig_72_gene68	NODE_72_length_65007_cov_99.269928	61512	62342	-1	LSU ribosomal protein L2p (L8e)	-0.753322	0.743483
contig_13_gene12	NODE_13_length_15287_cov_68.528618	14321	14938	1	ribulose-5-phosphate 4-epimerase and related epimerases and aldolases	-0.909021	0.744723
contig_84_gene32	NODE_84_length_56024_cov_89.424515	36800	37636	-1	FIGfam012970: transmembrane protein	-1.16681	0.744723
contig_94_gene43	NODE_94_length_35439_cov_71.606110	34666	35433	1	endonuclease/exonuclease/phosphatase family protein	-0.89332	0.74565
contig_171_gene6	NODE_171_length_16506_cov_57.160065	6141	6887	1	Substrate-specific component CbiM of cobalt ECF transporter	-1.21674	0.74565
contig_206_gene4	NODE_206_length_17203_cov_61.730572	3087	4550	-1	3-polyprenyl-4-hydroxybenzoate carboxy-lyase (EC 4.1.1.-)	1.30182	0.746746
contig_71_gene5	NODE_71_length_41353_cov_59.426861	3296	4483	1	Acetyltransferase	0.949483	0.746746
contig_191_gene2	NODE_191_length_23408_cov_71.404518	3243	4655	-1	Xaa-His dipeptidase (EC 3.4.13.3)	0.791703	0.746828
contig_305_gene1	NODE_305_length_2165_cov_305.706238	99	1394	1	transposase homolog for IS232 [Insertion sequence IS1181]	-0.998956	0.746828
contig_134_gene1	NODE_134_length_31353_cov_70.595123	295	945	1	similar to Uncharacterized protein conserved in bacteria	-1.02231	0.746828
contig_11_gene4	NODE_11_length_53244_cov_97.528038	4409	5359	-1	Ribosomal-protein-S5p-alanine acetyltransferase	-1.041	0.746828
contig_496_gene1	NODE_496_length_579_cov_75.756477	73	375	-1	hypothetical protein	-1.16883	0.746828
contig_72_gene70	NODE_72_length_65007_cov_99.269928	62703	63323	-1	LSU ribosomal protein L4p (L1e)	-0.746242	0.747788
contig_20_gene4	NODE_20_length_73290_cov_70.500381	3992	4408	1	conserved hypothetical protein	-1.15735	0.747788
contig_14_gene64	NODE_14_length_76224_cov_57.471622	73470	74231	1	Nickel transport ATP-binding protein NikE (TC 3.A.1.5.3)	0.909543	0.748575
contig_127_gene8	NODE_127_length_19542_cov_103.046722	9471	11369	1	Glutamine synthetase, clostridia type (EC 6.3.1.2)	0.783091	0.749746
contig_72_gene69	NODE_72_length_65007_cov_99.269928	62407	62703	-1	LSU ribosomal protein L23p (L23Ae)	-0.730077	0.749746
contig_53_gene8	NODE_53_length_21992_cov_83.933113	9587	10948	-1	Biotin synthase related domain containing protein	-1.33407	0.749746
contig_30_gene2	NODE_30_length_31264_cov_83.124229	1611	2090	1	hypothetical protein	1.22249	0.751797
contig_38_gene26	NODE_38_length_76062_cov_73.429321	23287	23721	-1	Molybdenum cofactor biosynthesis protein MoaB @ Molybdopterin biosynthesis Mog protein, molybdochelatase	0.90258	0.751797
contig_72_gene66	NODE_72_length_65007_cov_99.269928	60820	61155	-1	LSU ribosomal protein L22p (L17e)	-0.711107	0.751797
contig_277_gene3	NODE_277_length_19640_cov_78.281464	2710	4173	-1	Transcriptional regulator, GntR family domain / Aspartate aminotransferase (EC 2.6.1.1)	-0.994846	0.751797
contig_28_gene57	NODE_28_length_71255_cov_75.202965	69160	70359	1	Dihydroorotase (EC 3.5.2.3)	-1.07903	0.751797
contig_176_gene22	NODE_176_length_72911_cov_70.991028	22863	23696	-1	Small-conductance mechanosensitive channel	-1.17183	0.751797
contig_177_gene27	NODE_177_length_50321_cov_73.636772	31291	32307	-1	hypothetical protein	1.10984	0.753271
contig_121_gene2	NODE_121_length_14970_cov_89.396660	914	2191	1	Branched-chain amino acid transport system carrier protein	0.670967	0.753271
contig_94_gene5	NODE_94_length_35439_cov_71.606110	2786	3403	1	Uridine kinase (EC 2.7.1.48) [C1]	-1.06709	0.753271
contig_171_gene7	NODE_171_length_16506_cov_57.160065	6889	7203	1	Additional substrate-specific component CbiN of cobalt ECF transporter	-1.13961	0.753271
contig_14_gene62	NODE_14_length_76224_cov_57.471622	71833	72654	1	Nickel transport system permease protein NikC (TC 3.A.1.5.3)	0.928746	0.754297
contig_14_gene39	NODE_14_length_76224_cov_57.471622	46409	47758	1	Glycerol-3-phosphate ABC transporter, periplasmic glycerol-3-phosphate-binding protein (TC 3.A.1.1.3)	0.803233	0.754297
contig_26_gene23	NODE_26_length_89325_cov_78.528419	23262	23534	-1	Acylphosphate phosphohydrolase (EC 3.6.1.7), putative	0.738756	0.754297
contig_5_gene35	NODE_5_length_85387_cov_76.971367	42147	43610	1	Two-component sensor histidine kinase	-0.915588	0.754297
contig_45_gene2	NODE_45_length_4309_cov_71.626595	421	1428	-1	FIG00515906: hypothetical protein	-0.928774	0.754297
contig_134_gene24	NODE_134_length_31353_cov_70.595123	22456	23262	1	hypothetical protein	-0.981946	0.754297
contig_93_gene1	NODE_93_length_2730_cov_86.962639	44	961	-1	N-acetylmannosamine kinase (EC 2.7.1.60)	-0.701178	0.756452
contig_48_gene7	NODE_48_length_27829_cov_72.015053	5305	5550	-1	hypothetical protein	-1.86838	0.756452
contig_143_gene6	NODE_143_length_13151_cov_92.003723	7804	8979	-1	Cobalt-zinc-cadmium resistance protein	0.818985	0.756663
contig_9_gene101	NODE_9_length_120959_cov_77.454727	106673	107398	1	Translocation-enhancing protein TepA	0.970253	0.758101
contig_90_gene6	NODE_90_length_12275_cov_97.017273	7199	7381	1	no significant homology	0.834636	0.760567
contig_490_gene3	NODE_490_length_2165_cov_65.378288	1851	1985	-1	hypothetical protein	1.72066	0.761116
contig_207_gene7	NODE_207_length_21080_cov_69.035103	5081	5386	-1	regulatory protein, ArsR	1.03135	0.761116
contig_163_gene19	NODE_163_length_31429_cov_74.449677	19041	20573	-1	Oligopeptide ABC transporter, periplasmic oligopeptide-binding protein OppA (TC 3.A.1.5.1)	0.736697	0.761116
contig_69_gene8	NODE_69_length_27471_cov_76.941795	7193	7627	1	Organic hydroperoxide resistance transcriptional regulator	-0.902557	0.761116
contig_219_gene1	NODE_219_length_9819_cov_96.878090	163	984	1	Transketolase, N-terminal section (EC 2.2.1.1)	-0.9694	0.761116
contig_3_gene32	NODE_3_length_45207_cov_73.319107	26418	26780	1	FIG00512690: hypothetical protein	-1.06426	0.761116
contig_102_gene4	NODE_102_length_15794_cov_69.038055	2783	3193	-1	hypothetical protein	-1.18665	0.761116
contig_285_gene8	NODE_285_length_16791_cov_60.804657	4381	4656	1	hypothetical protein	-1.6179	0.761116
contig_110_gene18	NODE_110_length_25941_cov_82.972397	14334	15113	1	Metal transporter, ZIP family	1.30993	0.761166
contig_277_gene8	NODE_277_length_19640_cov_78.281464	9503	9979	1	iron-dependent transcriptional repressor	1.16505	0.761166
contig_20_gene38	NODE_20_length_73290_cov_70.500381	46573	47229	-1	putative fibronectin-binding protein	1.11264	0.761166
contig_72_gene71	NODE_72_length_65007_cov_99.269928	63349	63978	-1	LSU ribosomal protein L3p (L3e)	-0.725125	0.761166
contig_9_gene70	NODE_9_length_120959_cov_77.454727	72563	73264	1	SSU ribosomal protein S2p (SAe)	-0.761847	0.761166
contig_164_gene8	NODE_164_length_28328_cov_70.047089	6255	6872	-1	FIG00531946: hypothetical protein	-0.886245	0.761166
contig_40_gene10	NODE_40_length_28503_cov_96.955620	10446	12170	-1	Periplasmic [Fe] hydrogenase large subunit (EC 1.12.7.2)-hydA2	-0.929285	0.761166
contig_74_gene9	NODE_74_length_20339_cov_83.598900	12964	13089	-1	hypothetical protein	1.41456	0.761341
contig_162_gene14	NODE_162_length_29299_cov_62.273697	20082	21389	1	FIG00670719: hypothetical protein	1.18605	0.761341
contig_75_gene12	NODE_75_length_49818_cov_68.072365	11525	11962	1	Serine-protein kinase RsbW (EC 2.7.11.1)	1.1931	0.761429
contig_162_gene9	NODE_162_length_29299_cov_62.273697	12675	14390	1	ABC transporter ATP-binding protein	0.849071	0.761429
contig_118_gene15	NODE_118_length_47690_cov_72.941185	7715	7999	1	hypothetical protein	-0.981654	0.761429
contig_177_gene32	NODE_177_length_50321_cov_73.636772	38505	41945	-1	cell wall surface anchor family protein	-1.02823	0.761429
contig_187_gene2	NODE_187_length_8341_cov_71.641167	1175	2083	1	Conserved protein	-1.02901	0.761429
contig_20_gene60	NODE_20_length_73290_cov_70.500381	71992	73050	1	hypothetical protein	-1.16992	0.761429
contig_127_gene1	NODE_127_length_19542_cov_103.046722	91	1416	-1	Spore cortex-lytic enzyme pre-pro-form	-1.22455	0.761429
contig_206_gene14	NODE_206_length_17203_cov_61.730572	16039	16668	-1	Phosphoenolpyruvate-dihydroxyacetone phosphotransferase (EC 2.7.1.121), ADP-binding subunit DhaL	-1.50312	0.761429
contig_84_gene48	NODE_84_length_56024_cov_89.424515	54448	55050	-1	conserved hypothetical protein	-0.901415	0.76196
contig_87_gene29	NODE_87_length_79450_cov_59.868332	25120	25629	1	acetyltransferase, GNAT family	1.0317	0.762031
contig_30_gene8	NODE_30_length_31264_cov_83.124229	9766	10077	1	LSU ribosomal protein L21p	-0.81298	0.762031
contig_26_gene27	NODE_26_length_89325_cov_78.528419	26166	27008	-1	Spermidine Putrescine ABC transporter permease component PotB (TC 3.A.1.11.1)	-0.823203	0.762031
contig_105_gene13	NODE_105_length_24325_cov_84.186104	15161	15721	1	Adenylate cyclase (EC 4.6.1.1)	-1.0043	0.76221
contig_91_gene5	NODE_91_length_42528_cov_60.406109	5317	6111	-1	putative ferrichrome ABC transporter,ATP-binding protein	1.13763	0.762302
contig_29_gene7	NODE_29_length_62265_cov_85.025581	7129	8217	-1	similar to Uncharacterized protein with SCP/PR1 domains	0.624969	0.762302
contig_399_gene3	NODE_399_length_3313_cov_67.859344	1819	2289	1	Lactoylglutation lyase	0.78403	0.763191
contig_207_gene8	NODE_207_length_21080_cov_69.035103	5383	6975	-1	FIG00532716: hypothetical protein	1.003	0.766902
contig_90_gene2	NODE_90_length_12275_cov_97.017273	1130	2470	1	Replicative DNA helicase (EC 3.6.1.-) [SA14-24]	0.801391	0.766902
contig_115_gene1	NODE_115_length_26304_cov_86.500610	140	583	-1	conserved hypothetical protein	0.700252	0.766902
contig_30_gene9	NODE_30_length_31264_cov_83.124229	10082	10468	1	FIG139598: Potential ribosomal protein	-0.829097	0.766902
contig_219_gene8	NODE_219_length_9819_cov_96.878090	6355	7653	1	Membrane protein containing C-terminal PDZ domain	0.734246	0.768388
contig_124_gene15	NODE_124_length_20186_cov_82.634750	16556	17509	-1	FIG00522153: hypothetical protein	-1.05143	0.76934
contig_40_gene5	NODE_40_length_28503_cov_96.955620	4426	5073	-1	COG1272: Predicted membrane protein hemolysin III homolog	-1.16511	0.772594
contig_61_gene12	NODE_61_length_35667_cov_59.262821	12839	13543	1	LrgA-associated membrane protein LrgB	-0.790313	0.77507
contig_141_gene1	NODE_141_length_4605_cov_63.058632	4	810	-1	Predicted hydrolase	1.07527	0.776196
contig_176_gene44	NODE_176_length_72911_cov_70.991028	45789	46553	-1	Phosphoglycerate mutase family 1	-0.818422	0.776196
contig_38_gene28	NODE_38_length_76062_cov_73.429321	24796	25305	-1	Molybdopterin-guanine dinucleotide biosynthesis protein MobB	0.893954	0.776338
contig_76_gene8	NODE_76_length_9037_cov_89.327103	8523	8951	-1	hypothetical protein	-1.10826	0.776338
contig_87_gene34	NODE_87_length_79450_cov_59.868332	29139	30392	1	ADP-ribose pyrophosphatase	-1.05968	0.778318
contig_5_gene24	NODE_5_length_85387_cov_76.971367	26195	27007	1	hypothetical protein	0.834368	0.779454
contig_60_gene17	NODE_60_length_28852_cov_73.719360	22205	23005	-1	UPF0246 protein YaaA	-1.02991	0.779464
contig_181_gene7	NODE_181_length_28012_cov_61.077610	8687	9106	-1	Transcriptional regulator, MarR family	0.983722	0.779633
contig_147_gene6	NODE_147_length_21457_cov_97.321198	9383	10129	-1	Flagellar motor rotation protein MotB	-1.06074	0.779633
contig_176_gene15	NODE_176_length_72911_cov_70.991028	16346	16600	-1	hypothetical protein	1.02476	0.779703
contig_48_gene22	NODE_48_length_27829_cov_72.015053	23232	23906	-1	Phosphate regulon transcriptional regulatory protein PhoB (SphR)	0.786114	0.779703
contig_11_gene44	NODE_11_length_53244_cov_97.528038	43030	43584	-1	RNA polymerase sigma-70 factor	-1.00954	0.779703
contig_114_gene15	NODE_114_length_25203_cov_91.571281	17944	18420	1	PTS system sorbose subfamily IIB component	-1.01495	0.779703
contig_102_gene2	NODE_102_length_15794_cov_69.038055	261	1565	-1	Replicative DNA helicase (EC 3.6.1.-)	-1.05183	0.779703
contig_43_gene8	NODE_43_length_12731_cov_80.926010	9167	9790	1	Cobalt-precorrin-8x methylmutase (EC 5.4.1.2)	-0.982584	0.780367
contig_88_gene30	NODE_88_length_36595_cov_70.275009	33225	33812	1	Phosphohydrolase	-1.24166	0.781271
contig_118_gene16	NODE_118_length_47690_cov_72.941185	8130	8801	1	Polypeptide composition of the spore coat protein CotJC	-1.21707	0.781942
contig_14_gene63	NODE_14_length_76224_cov_57.471622	72654	73457	1	Nickel transport ATP-binding protein NikD (TC 3.A.1.5.3)	0.885428	0.782348
contig_266_gene4	NODE_266_length_7640_cov_67.979317	4222	5553	-1	ATPase with chaperone activity, ATP-binding domain, diverged	0.950363	0.782824
contig_61_gene4	NODE_61_length_35667_cov_59.262821	3440	4804	1	MATE efflux family protein	0.825388	0.782824
contig_20_gene23	NODE_20_length_73290_cov_70.500381	28393	28806	-1	hypothetical protein	0.811873	0.782824
contig_14_gene18	NODE_14_length_76224_cov_57.471622	21955	22659	-1	Transcriptional regulator, RpiR family	0.713694	0.782824
contig_75_gene2	NODE_75_length_49818_cov_68.072365	391	1263	1	Iron compound ABC uptake transporter permease protein	0.599173	0.782824
contig_87_gene44	NODE_87_length_79450_cov_59.868332	37868	38518	1	hypothetical protein	-0.814387	0.782824
contig_45_gene3	NODE_45_length_4309_cov_71.626595	1587	2087	1	carbonic anhydrase, family 3	-0.903437	0.782824
contig_187_gene1	NODE_187_length_8341_cov_71.641167	184	888	-1	Conserved protein	-1.01502	0.782824
contig_110_gene27	NODE_110_length_25941_cov_82.972397	23206	23895	1	L-ribulose-5-phosphate 4-epimerase (EC 5.1.3.4)	-1.03004	0.782824
contig_176_gene35	NODE_176_length_72911_cov_70.991028	31882	33375	-1	Putative amino acid permease	-1.53993	0.78373
contig_5_gene34	NODE_5_length_85387_cov_76.971367	41164	41604	1	no significant homology 4 putative transmembrane regions were found by PSORT.	-1.03692	0.784407
contig_14_gene32	NODE_14_length_76224_cov_57.471622	39876	40712	-1	Ferredoxin	1.02508	0.784672
contig_26_gene47	NODE_26_length_89325_cov_78.528419	50307	51128	1	FIG00513546: hypothetical protein	-0.70066	0.784672
contig_72_gene39	NODE_72_length_65007_cov_99.269928	46591	47463	-1	ATPase component of general energizing module of ECF transporters	0.640301	0.785399
contig_105_gene2	NODE_105_length_24325_cov_84.186104	1564	2415	1	Acetylglutamate kinase (EC 2.7.2.8)	-0.983673	0.785509
contig_99_gene2	NODE_99_length_13300_cov_86.239700	2011	2187	1	hypothetical protein	0.733672	0.78623
contig_312_gene4	NODE_312_length_5467_cov_79.514359	2621	2809	-1	FIG00512919: hypothetical protein	-1.09807	0.78623
contig_65_gene4	NODE_65_length_11024_cov_96.826653	1754	1942	-1	Ferredoxin	-1.33785	0.786885
contig_38_gene29	NODE_38_length_76062_cov_73.429321	25295	25777	-1	Molybdenum cofactor biosynthesis protein MoaC	0.844419	0.787861
contig_14_gene12	NODE_14_length_76224_cov_57.471622	14030	14404	1	hypothetical protein	1.17205	0.788261
contig_15_gene6	NODE_15_length_17228_cov_90.169785	8819	10162	-1	Glycoside hydrolase, family 30	1.04541	0.788261
contig_95_gene8	NODE_95_length_16658_cov_60.286110	9469	10320	-1	Short-chain dehydrogenase/oxidoreductase	1.02122	0.788261
contig_255_gene4	NODE_255_length_5091_cov_66.305832	3802	4272	1	Pyridoxamine 5'-phosphate oxidase-related, FMN-binding	0.994879	0.788261
contig_75_gene28	NODE_75_length_49818_cov_68.072365	32548	35583	1	FIG00519658: hypothetical protein	0.663481	0.788261
contig_26_gene28	NODE_26_length_89325_cov_78.528419	27001	28050	-1	Putrescine transport ATP-binding protein PotA (TC 3.A.1.11.1)	-0.765559	0.788261
contig_84_gene10	NODE_84_length_56024_cov_89.424515	11433	12362	-1	8-oxoguanine-DNA-glycosylase	-0.881432	0.788261
contig_116_gene13	NODE_116_length_15708_cov_77.086327	9058	10215	-1	tRNA S(4)U 4-thiouridine synthase (former ThiI)	-0.886554	0.788261
contig_43_gene9	NODE_43_length_12731_cov_80.926010	9900	10049	1	FIG00528114: hypothetical protein	-0.939831	0.788261
contig_38_gene64	NODE_38_length_76062_cov_73.429321	64991	65602	-1	hypothetical protein	-0.967167	0.788261
contig_112_gene9	NODE_112_length_19743_cov_85.133972	11519	12454	1	Gll3979 protein	1.08764	0.789131
contig_158_gene6	NODE_158_length_13339_cov_68.633858	2847	3533	1	hypothetical protein	1.05281	0.789131
contig_69_gene18	NODE_69_length_27471_cov_76.941795	18061	19986	1	Hydroxylamine reductase (EC 1.7.-.-)	0.72685	0.789131
contig_24_gene8	NODE_24_length_42291_cov_79.764465	6271	7338	-1	ABC transporter, periplasmic spermidine putrescine-binding protein PotD (TC 3.A.1.11.1)	-0.969607	0.789131
contig_167_gene9	NODE_167_length_25478_cov_87.847710	8346	9053	1	Phosphate regulon transcriptional regulatory protein PhoB (SphR)	-0.983602	0.789131
contig_47_gene22	NODE_47_length_63289_cov_87.057564	22034	22897	1	Sporulation-specific protease YabG	1.07303	0.789808
contig_47_gene36	NODE_47_length_63289_cov_87.057564	38160	38747	1	Thymidine kinase (EC 2.7.1.21)	-1.05803	0.789808
contig_206_gene3	NODE_206_length_17203_cov_61.730572	2493	3062	-1	3-polyprenyl-4-hydroxybenzoate carboxy-lyase UbiX (EC 4.1.1.-)	1.24362	0.792206
contig_28_gene9	NODE_28_length_71255_cov_75.202965	6898	7620	1	Choline binding protein A	0.758291	0.792206
contig_73_gene19	NODE_73_length_27104_cov_101.264908	22112	22486	1	hypothetical protein	-0.998218	0.792206
contig_24_gene22	NODE_24_length_42291_cov_79.764465	25058	26113	1	FIG00522075: hypothetical protein	-1.20906	0.792206
contig_11_gene43	NODE_11_length_53244_cov_97.528038	41979	43025	-1	hypothetical protein	-0.865389	0.7932
contig_9_gene55	NODE_9_length_120959_cov_77.454727	54556	58119	1	Chromosome partition protein smc	-0.803564	0.794543
contig_254_gene10	NODE_254_length_8799_cov_94.653938	8168	8626	-1	transcriptional regulator, MarR family	-0.924773	0.795463
contig_14_gene26	NODE_14_length_76224_cov_57.471622	31468	33699	-1	FIG00441814: hypothetical protein	1.08336	0.797639
contig_38_gene71	NODE_38_length_76062_cov_73.429321	74915	75514	1	conserved hypothetical protein	0.865457	0.797639
contig_65_gene6	NODE_65_length_11024_cov_96.826653	3105	3935	-1	Conserved protein	0.739812	0.797639
contig_176_gene19	NODE_176_length_72911_cov_70.991028	20321	20473	-1	hypothetical protein	0.669705	0.799069
contig_134_gene9	NODE_134_length_31353_cov_70.595123	8896	9303	-1	UPF0047 protein Bsu YugU	0.577323	0.800338
contig_174_gene8	NODE_174_length_14115_cov_99.272049	9876	10658	1	Pantothenate kinase type III, CoaX-like (EC 2.7.1.33)	-0.917133	0.800338
contig_201_gene7	NODE_201_length_11351_cov_74.052773	6585	6983	-1	conserved hypothetical protein	-1.03606	0.800338
contig_167_gene5	NODE_167_length_25478_cov_87.847710	4641	5672	1	Epoxyqueuosine (oQ) reductase QueG	0.920026	0.800978
contig_115_gene9	NODE_115_length_26304_cov_86.500610	8954	11101	-1	Glycosyltransferase	-0.702072	0.800978
contig_119_gene10	NODE_119_length_19811_cov_102.549294	9141	9350	-1	Protein YidD	-0.972463	0.800978
contig_266_gene3	NODE_266_length_7640_cov_67.979317	3974	4117	-1	hypothetical protein	0.811964	0.807925
contig_29_gene24	NODE_29_length_62265_cov_85.025581	27316	28404	1	Esterase/lipase	0.616578	0.807925
contig_70_gene12	NODE_70_length_23711_cov_57.885242	13674	14645	1	Permease of the drug/metabolite transporter (DMT) superfamily	-1.16447	0.807925
contig_95_gene4	NODE_95_length_16658_cov_60.286110	2821	5922	-1	RND multidrug efflux transporter; Acriflavin resistance protein	0.882746	0.81154
contig_5_gene70	NODE_5_length_85387_cov_76.971367	74101	75927	1	GTP-binding protein TypA/BipA	0.913337	0.813287
contig_14_gene61	NODE_14_length_76224_cov_57.471622	70893	71831	1	Nickel transport system permease protein NikB (TC 3.A.1.5.3)	0.796775	0.813287
contig_164_gene5	NODE_164_length_28328_cov_70.047089	3538	4191	-1	Cytidylate kinase (EC 2.7.4.14)	-0.864152	0.813287
contig_47_gene31	NODE_47_length_63289_cov_87.057564	32279	32590	1	FIG00513362: hypothetical protein	1.65871	0.819219
contig_87_gene17	NODE_87_length_79450_cov_59.868332	15367	15495	1	hypothetical protein	1.07065	0.819219
contig_9_gene48	NODE_9_length_120959_cov_77.454727	48790	49986	1	Acetate kinase (EC 2.7.2.1)	0.785178	0.819219
contig_207_gene11	NODE_207_length_21080_cov_69.035103	9946	10311	-1	Transcriptional regulator, MerR family	-1.04051	0.819219
contig_6_gene7	NODE_6_length_18491_cov_74.507759	8391	10250	1	ABC-type multidrug/protein/lipid transport system, ATPase component	-1.04131	0.819219
contig_181_gene4	NODE_181_length_28012_cov_61.077610	4593	5837	-1	Sucrose permease, major facilitator superfamily	-1.40515	0.819219
contig_57_gene20	NODE_57_length_14081_cov_67.257439	13084	13548	1	acetyltransferase	1.06426	0.819568
contig_191_gene11	NODE_191_length_23408_cov_71.404518	14511	17243	-1	Mg(2+) transport ATPase, P-type (EC 3.6.3.2)	-0.832479	0.82006
contig_174_gene7	NODE_174_length_14115_cov_99.272049	8077	9747	1	Formate--tetrahydrofolate ligase (EC 6.3.4.3)	-1.00629	0.822934
contig_227_gene6	NODE_227_length_31773_cov_60.948132	4831	6456	1	hypothetical protein	0.842017	0.823586
contig_142_gene5	NODE_142_length_6873_cov_50.613125	5864	6628	-1	Flagellin protein FlaA	-0.740771	0.825598
contig_88_gene16	NODE_88_length_36595_cov_70.275009	17475	18155	1	hypothetical protein	0.785896	0.825975
contig_162_gene10	NODE_162_length_29299_cov_62.273697	14394	16241	1	Lipid A export ATP-binding/permease protein MsbA	0.896023	0.826713
contig_177_gene4	NODE_177_length_50321_cov_73.636772	3185	3649	-1	Methylated-DNA--protein-cysteine methyltransferase (EC 2.1.1.63)	0.705232	0.826713
contig_129_gene12	NODE_129_length_15068_cov_90.411072	11207	11932	-1	Branched-chain amino acid aminotransferase (EC 2.6.1.42)	-0.827157	0.827568
contig_248_gene14	NODE_248_length_23007_cov_70.699570	10498	11250	-1	Segregation and condensation protein A	-0.811661	0.832726
contig_105_gene1	NODE_105_length_24325_cov_84.186104	236	1459	1	Glutamate N-acetyltransferase (EC 2.3.1.35) / N-acetylglutamate synthase (EC 2.3.1.1)	-0.834851	0.832726
contig_263_gene1	NODE_263_length_1905_cov_70.497635	133	1170	1	Selenide,water dikinase (EC 2.7.9.3)	-1.06582	0.834976
contig_109_gene1	NODE_109_length_1439_cov_374.979858	39	866	-1	transposase	-1.03258	0.837157
contig_186_gene27	NODE_186_length_28917_cov_82.990524	26707	28257	-1	Ferredoxin--sulfite reductase (EC 1.8.7.1)	-1.08175	0.837157
contig_84_gene25	NODE_84_length_56024_cov_89.424515	27283	27588	-1	PTS system, cellobiose-specific IIB component (EC 2.7.1.69)	-1.18665	0.837157
contig_9_gene21	NODE_9_length_120959_cov_77.454727	20041	21420	1	Xanthine/uracil/thiamine/ascorbate permease family protein	-0.922147	0.83748
contig_94_gene28	NODE_94_length_35439_cov_71.606110	23622	24137	1	hypothetical protein	-1.01518	0.83748
contig_83_gene6	NODE_83_length_10877_cov_87.199684	5781	6386	1	Potassium-transporting ATPase C chain (EC 3.6.3.12) (TC 3.A.3.7.1)	-0.950563	0.838316
contig_119_gene11	NODE_119_length_19811_cov_102.549294	9322	9699	-1	Ribonuclease P protein component (EC 3.1.26.5)	-0.851983	0.838978
contig_43_gene2	NODE_43_length_12731_cov_80.926010	582	1313	1	Choline binding protein A	0.594941	0.842693
contig_441_gene2	NODE_441_length_6218_cov_66.788033	1302	1526	1	hypothetical protein	3.60199	0.84334
contig_84_gene12	NODE_84_length_56024_cov_89.424515	13746	14753	-1	Electron transfer flavoprotein, alpha subunit	0.952496	0.84334
contig_84_gene33	NODE_84_length_56024_cov_89.424515	37719	39155	-1	FIGfam010146: Two component system histidine kinase	-0.696707	0.84334
contig_118_gene39	NODE_118_length_47690_cov_72.941185	25100	25519	1	Phage-like element PBSX protein xkdM	-3.80741	0.84334
contig_179_gene14	NODE_179_length_15035_cov_80.109741	10110	10439	1	hypothetical protein	-3.80741	0.84334
contig_285_gene7	NODE_285_length_16791_cov_60.804657	4222	4359	1	hypothetical protein	-3.80741	0.84334
contig_147_gene1	NODE_147_length_21457_cov_97.321198	269	2299	-1	FIG00520702: hypothetical protein	1.11519	0.84537
contig_79_gene3	NODE_79_length_30285_cov_80.111374	2321	3373	-1	FIG056164: rhomboid family serine protease	-1.03071	0.84537
contig_196_gene1	NODE_196_length_11749_cov_55.081539	263	691	-1	hypothetical protein	-1.71999	0.84537
contig_72_gene24	NODE_72_length_65007_cov_99.269928	29102	30721	-1	Phosphoenolpyruvate-protein phosphotransferase of PTS system (EC 2.7.3.9)	-0.801762	0.849437
contig_84_gene39	NODE_84_length_56024_cov_89.424515	45060	46250	-1	Electron transfer flavoprotein, alpha subunit	-0.905531	0.850659
contig_163_gene22	NODE_163_length_31429_cov_74.449677	22595	23554	-1	Succinylglutamate desuccinylase/aspartoacylase	0.575262	0.850836
contig_188_gene9	NODE_188_length_19314_cov_60.675209	9191	9841	-1	methyl-accepting chemotaxis protein	0.887838	0.851767
contig_56_gene7	NODE_56_length_27207_cov_81.986732	6706	7362	1	unknown	0.546063	0.852846
contig_220_gene5	NODE_220_length_13088_cov_76.803177	5619	6161	-1	Chromate transporter	-1.06523	0.852846
contig_11_gene14	NODE_11_length_53244_cov_97.528038	15574	16482	-1	D-3-phosphoglycerate dehydrogenase (EC 1.1.1.95)	0.694716	0.853103
contig_768_gene1	NODE_768_length_923_cov_86.346695	64	462	1	Tagatose 1,6-bisphosphate aldolase (EC 4.1.2.40)	-0.709955	0.85335
contig_184_gene3	NODE_184_length_30563_cov_83.209930	2156	2917	1	Manganese-dependent protein-tyrosine phosphatase (EC 3.1.3.48)	-0.893992	0.854441
contig_230_gene1	NODE_230_length_26557_cov_86.119179	32	949	-1	Transcriptional regulator, ArsR family	-1.08449	0.854441
contig_30_gene10	NODE_30_length_31264_cov_83.124229	10473	10772	1	LSU ribosomal protein L27p	-0.716568	0.854613
contig_14_gene28	NODE_14_length_76224_cov_57.471622	34855	35598	1	ABC transporter, permease protein	1.66772	0.854979
contig_72_gene21	NODE_72_length_65007_cov_99.269928	25569	26165	1	Spore cortex-lytic enzyme precursor	0.929903	0.856722
contig_134_gene5	NODE_134_length_31353_cov_70.595123	4561	5340	1	Potassium voltage-gated channel subfamily KQT; possible potassium channel, VIC family	0.840562	0.856722
contig_31_gene13	NODE_31_length_20574_cov_100.323853	10500	10634	1	hypothetical protein	-0.962652	0.856722
contig_84_gene3	NODE_84_length_56024_cov_89.424515	2917	4458	-1	GMP synthase [glutamine-hydrolyzing] (EC 6.3.5.2)	-0.968757	0.856722
contig_24_gene16	NODE_24_length_42291_cov_79.764465	19650	20507	-1	Dissimilatory sulfite reductase (desulfoviridin), alpha and beta subunits	0.939461	0.856901
contig_675_gene1	NODE_675_length_741_cov_65.039139	37	705	-1	Galactose/methyl galactoside ABC transport system, D-galactose-binding periplasmic protein MglB (TC 3.A.1.2.3)	-0.681215	0.856901
contig_47_gene3	NODE_47_length_63289_cov_87.057564	2117	2950	1	FIG00517983: hypothetical protein	-1.03031	0.856901
contig_164_gene4	NODE_164_length_28328_cov_70.047089	3438	3551	-1	hypothetical protein	-0.801927	0.858488
contig_140_gene6	NODE_140_length_14679_cov_71.711357	3570	4877	-1	Choline binding protein A	-0.825376	0.859098
contig_118_gene30	NODE_118_length_47690_cov_72.941185	19648	20052	1	FIG00516794: hypothetical protein	2.12624	0.859971
contig_103_gene30	NODE_103_length_34124_cov_68.566376	32929	34020	-1	Putative metal chaperone, involved in Zn homeostasis, GTPase of COG0523 family	0.986761	0.859971
contig_158_gene16	NODE_158_length_13339_cov_68.633858	10414	12144	1	Tryptophan 2-monooxygenase (EC 1.13.12.3)	0.951264	0.859971
contig_124_gene5	NODE_124_length_20186_cov_82.634750	4244	5944	-1	Late competence protein ComEC, DNA transport	0.763389	0.859971
contig_75_gene4	NODE_75_length_49818_cov_68.072365	2290	3045	1	Uncharacterized iron compound ABC uptake transporter, ATP-binding protein	0.588523	0.859971
contig_119_gene4	NODE_119_length_19811_cov_102.549294	2580	3359	-1	Chromosome (plasmid) partitioning protein ParB / Stage 0 sporulation protein J	-0.831204	0.859971
contig_173_gene2	NODE_173_length_10791_cov_88.355019	1732	2262	1	hypothetical protein	0.579612	0.860522
contig_88_gene13	NODE_88_length_36595_cov_70.275009	15130	15363	-1	hypothetical protein	1.10844	0.861087
contig_14_gene29	NODE_14_length_76224_cov_57.471622	35598	36584	1	ABC-type MDR transport system, permease component	1.0777	0.861087
contig_122_gene7	NODE_122_length_9922_cov_85.548477	7401	9332	-1	Threonyl-tRNA synthetase (EC 6.1.1.3)	1.02615	0.861087
contig_47_gene26	NODE_47_length_63289_cov_87.057564	26315	28924	1	Cyanophycin synthase (EC 6.3.2.29)(EC 6.3.2.30)	0.971246	0.861087
contig_218_gene6	NODE_218_length_7440_cov_56.538712	6252	7418	-1	Flavoprotein	0.861676	0.861087
contig_71_gene6	NODE_71_length_41353_cov_59.426861	4697	5767	1	Glycerol dehydrogenase (EC 1.1.1.6)	0.576867	0.861087
contig_5_gene41	NODE_5_length_85387_cov_76.971367	46896	47342	1	Transcriptional regulator of fatty acid biosynthesis FabT	-0.658935	0.861087
contig_9_gene111	NODE_9_length_120959_cov_77.454727	119608	120819	1	hypothetical protein	-0.742643	0.861087
contig_137_gene8	NODE_137_length_8697_cov_78.096474	7243	8463	1	FIG00528840: hypothetical protein	-0.806788	0.861087
contig_161_gene5	NODE_161_length_6199_cov_91.828362	2656	3126	1	pathogenicity island protein	-0.859209	0.861087
contig_88_gene21	NODE_88_length_36595_cov_70.275009	23080	23250	1	FIG00524203: hypothetical protein	-0.935723	0.861087
contig_87_gene19	NODE_87_length_79450_cov_59.868332	16350	16967	1	putative sodium-glucose/galactose cotransporter	-0.937453	0.861087
contig_82_gene4	NODE_82_length_16950_cov_55.730030	5107	6765	1	Choline binding protein A	-1.01952	0.861087
contig_22_gene3	NODE_22_length_26895_cov_57.350658	2117	2959	1	fructose sensor histidine kinase	-1.14203	0.861087
contig_76_gene7	NODE_76_length_9037_cov_89.327103	8388	8510	-1	hypothetical protein	-1.15507	0.861087
contig_51_gene5	NODE_51_length_26875_cov_75.214066	5530	6240	1	Pyruvate formate-lyase activating enzyme (EC 1.97.1.4)	-1.04762	0.861388
contig_91_gene25	NODE_91_length_42528_cov_60.406109	36268	36960	-1	hypothetical protein	1.11826	0.863238
contig_122_gene1	NODE_122_length_9922_cov_85.548477	107	775	1	Neopullulanase (EC 3.2.1.135)	-0.881765	0.863238
contig_140_gene12	NODE_140_length_14679_cov_71.711357	9353	11635	-1	Possible hypoxanthine oxidase XdhD (EC 1.-.-.-)	-1.09694	0.863288
contig_124_gene12	NODE_124_length_20186_cov_82.634750	12401	12736	-1	anti-sigma F factor antagonist (spoIIAA-2); anti sigma b factor antagonist RsbV	0.974719	0.864926
contig_82_gene1	NODE_82_length_16950_cov_55.730030	763	1923	1	Transcriptional regulator, MerR family	0.991966	0.865777
contig_45_gene5	NODE_45_length_4309_cov_71.626595	3074	4297	1	ECF-type sigma factor negative effector	-0.713147	0.865777
contig_207_gene19	NODE_207_length_21080_cov_69.035103	15493	16269	-1	antibiotic transport-associated permease spaG/mutG	-1.08237	0.865909
contig_11_gene18	NODE_11_length_53244_cov_97.528038	20311	20580	-1	Inhibitor of pro-sigmaK processing BofA	0.717565	0.867295
contig_312_gene3	NODE_312_length_5467_cov_79.514359	2491	2613	-1	hypothetical protein	-0.775263	0.867295
contig_91_gene4	NODE_91_length_42528_cov_60.406109	4043	5320	-1	permease	0.96233	0.868594
contig_106_gene14	NODE_106_length_18371_cov_70.139458	17025	18200	1	Aspartate aminotransferase (EC 2.6.1.1)	0.958686	0.868594
contig_136_gene3	NODE_136_length_8931_cov_87.461647	3330	3935	-1	Heat shock protein GrpE	0.717378	0.868594
contig_26_gene46	NODE_26_length_89325_cov_78.528419	49021	50298	1	FIG00516254: hypothetical protein	-0.553839	0.868594
contig_80_gene2	NODE_80_length_14192_cov_58.502254	1830	2774	-1	L-lactate dehydrogenase (EC 1.1.1.27)	0.995948	0.86944
contig_71_gene12	NODE_71_length_41353_cov_59.426861	11098	12024	-1	Transcriptional regulator, AraC family	0.799547	0.86944
contig_309_gene1	NODE_309_length_1418_cov_366.423828	157	1293	1	Transposase, IS4	0.696339	0.869723
contig_91_gene13	NODE_91_length_42528_cov_60.406109	15736	17856	-1	Choline binding protein A	0.562942	0.869723
contig_41_gene9	NODE_41_length_12567_cov_56.811729	7254	7721	1	Molybdopterin binding motif, CinA N-terminal domain / C-terminal domain of CinA type S	0.808909	0.870377
contig_79_gene25	NODE_79_length_30285_cov_80.111374	29573	30301	1	Peptidoglycan N-acetylglucosamine deacetylase (EC 3.5.1.-)	-1.12837	0.870377
contig_266_gene2	NODE_266_length_7640_cov_67.979317	2053	3759	1	serine protease C	0.884433	0.871178
contig_116_gene9	NODE_116_length_15708_cov_77.086327	4747	6045	-1	Histidinol dehydrogenase (EC 1.1.1.23)	0.779698	0.871178
contig_177_gene29	NODE_177_length_50321_cov_73.636772	33738	34595	1	hypothetical protein	0.774501	0.871178
contig_203_gene1	NODE_203_length_2531_cov_70.713554	2033	2551	-1	Cell division protein FtsI [Peptidoglycan synthetase] (EC 2.4.1.129)	0.691626	0.871178
contig_87_gene13	NODE_87_length_79450_cov_59.868332	11188	12063	-1	transcriptional regulator, LysR family	0.590157	0.871178
contig_9_gene110	NODE_9_length_120959_cov_77.454727	118266	119249	-1	FIG00519264: hypothetical protein	-0.797446	0.871178
contig_184_gene5	NODE_184_length_30563_cov_83.209930	3824	5014	1	Alpha-D-GlcNAc alpha-1,2-L-rhamnosyltransferase (EC 2.4.1.-)	-0.646841	0.871289
contig_58_gene23	NODE_58_length_28039_cov_83.117874	26100	26501	1	nucleotidyltransferase substrate binding protein, HI0074 family	-0.83009	0.871289
contig_148_gene3	NODE_148_length_11303_cov_59.387684	2235	3608	1	hypothetical protein	-0.652721	0.872103
contig_57_gene12	NODE_57_length_14081_cov_67.257439	8286	8801	1	tunicamycin resistance protein	1.03853	0.873269
contig_69_gene4	NODE_69_length_27471_cov_76.941795	3602	4015	-1	protein of unknown function DUF6, transmembrane	0.717003	0.873269
contig_58_gene6	NODE_58_length_28039_cov_83.117874	8308	8565	1	flagellar biosynthesis related protein	0.704077	0.873269
contig_26_gene52	NODE_26_length_89325_cov_78.528419	58875	60188	-1	Aspartokinase (EC 2.7.2.4)	0.675138	0.873269
contig_53_gene5	NODE_53_length_21992_cov_83.933113	5876	6703	1	N-Acetyl-D-glucosamine ABC transport system, permease protein 2	-0.961618	0.873269
contig_100_gene26	NODE_100_length_29216_cov_74.810616	24340	24885	1	Rubrerythrin	-1.35536	0.873269
contig_229_gene6	NODE_229_length_29732_cov_55.768162	4927	5793	1	dTDP-4-dehydrorhamnose reductase (EC 1.1.1.133)	0.774294	0.87368
contig_186_gene4	NODE_186_length_28917_cov_82.990524	3233	3925	-1	Putative tRNA-m1A22 methylase	-0.727825	0.873967
contig_255_gene5	NODE_255_length_5091_cov_66.305832	4328	4870	1	acetyltransferase GNAT family	0.976792	0.874089
contig_72_gene36	NODE_72_length_65007_cov_99.269928	44220	44654	-1	LSU ribosomal protein L13p (L13Ae)	-0.717553	0.874089
contig_3_gene2	NODE_3_length_45207_cov_73.319107	809	2269	1	UDP-N-acetylmuramoylalanyl-D-glutamate--2,6-diaminopimelate ligase (EC 6.3.2.13)	1.10327	0.876724
contig_155_gene1	NODE_155_length_9935_cov_104.771011	611	1717	-1	Glycogen biosynthesis protein GlgD, glucose-1-phosphate adenylyltransferase family	1.01796	0.876724
contig_48_gene12	NODE_48_length_27829_cov_72.015053	10922	12121	1	probable Na+/H+ antiporter	0.88472	0.876724
contig_66_gene20	NODE_66_length_26861_cov_68.289673	18651	19154	1	hypothetical protein	0.807261	0.876724
contig_281_gene6	NODE_281_length_9095_cov_70.352173	3004	3600	-1	hypothetical protein	0.63311	0.876724
contig_105_gene4	NODE_105_length_24325_cov_84.186104	3775	4695	1	Ornithine carbamoyltransferase (EC 2.1.3.3)	-0.632089	0.876724
contig_206_gene11	NODE_206_length_17203_cov_61.730572	13119	14174	-1	Two-component response regulator	-0.787184	0.876724
contig_105_gene11	NODE_105_length_24325_cov_84.186104	14314	14940	1	Histidinol-phosphatase (EC 3.1.3.15)	-0.806869	0.876724
contig_167_gene16	NODE_167_length_25478_cov_87.847710	16927	17964	1	Central glycolytic genes regulator	-0.820136	0.876724
contig_207_gene23	NODE_207_length_21080_cov_69.035103	18335	19486	-1	FIG00525257: hypothetical protein	-0.960428	0.876724
contig_285_gene4	NODE_285_length_16791_cov_60.804657	3234	3527	1	hypothetical protein	-1.00568	0.876724
contig_277_gene16	NODE_277_length_19640_cov_78.281464	16468	16638	1	hypothetical protein	0.770334	0.876744
contig_61_gene8	NODE_61_length_35667_cov_59.262821	8815	9855	1	Transcriptional regulator	-0.711987	0.876744
contig_11_gene46	NODE_11_length_53244_cov_97.528038	44444	45103	-1	Chloramphenicol acetyltransferase	-0.956848	0.876817
contig_80_gene8	NODE_80_length_14192_cov_58.502254	13031	13999	1	hypothetical protein	-0.97115	0.876817
contig_91_gene27	NODE_91_length_42528_cov_60.406109	38950	39924	1	Chromosome (plasmid) partitioning protein ParA / Sporulation initiation inhibitor protein Soj	-0.71204	0.877853
contig_90_gene7	NODE_90_length_12275_cov_97.017273	7994	8980	1	Transporter	-0.829215	0.877914
contig_221_gene6	NODE_221_length_10758_cov_61.858337	6063	6980	-1	Bacitracin transport ATP-binding protein bcrA	0.769033	0.878103
contig_441_gene1	NODE_441_length_6218_cov_66.788033	88	981	-1	putative inner membrane protein	-0.903087	0.878103
contig_201_gene1	NODE_201_length_11351_cov_74.052773	55	1083	-1	probable pyruvate kinase	0.92841	0.879335
contig_87_gene5	NODE_87_length_79450_cov_59.868332	4018	4551	1	Isochorismatase (EC 3.3.2.1)	0.888903	0.879335
contig_103_gene4	NODE_103_length_34124_cov_68.566376	3713	4957	1	ABC transporter, permease protein	-0.658542	0.879335
contig_29_gene10	NODE_29_length_62265_cov_85.025581	11529	13541	-1	Methyl-accepting chemotaxis protein I (serine chemoreceptor protein)	-0.679899	0.879335
contig_181_gene5	NODE_181_length_28012_cov_61.077610	5988	6971	-1	Sucrose operon repressor ScrR, LacI family	0.689703	0.880994
contig_30_gene31	NODE_30_length_31264_cov_83.124229	30585	31253	1	Peptidyl-prolyl cis-trans isomerase (EC 5.2.1.8)	-1.00865	0.882679
contig_61_gene6	NODE_61_length_35667_cov_59.262821	7039	7389	1	conserved hypothetical protein	-1.51322	0.882679
contig_74_gene13	NODE_74_length_20339_cov_83.598900	16908	19079	1	Transcription accessory protein (S1 RNA-binding domain)	0.983233	0.882747
contig_3_gene30	NODE_3_length_45207_cov_73.319107	25155	25514	1	FIG00523217: hypothetical protein	1.15838	0.884087
contig_18_gene16	NODE_18_length_23062_cov_100.255051	12380	12970	1	Alpha-ribazole-5'-phosphate phosphatase (EC 3.1.3.73)	0.729133	0.884087
contig_101_gene3	NODE_101_length_3551_cov_86.778656	1161	1838	-1	Uracil-DNA glycosylase, family 1	0.635416	0.884087
contig_177_gene14	NODE_177_length_50321_cov_73.636772	13988	14797	-1	Hydrolase (HAD superfamily) in cluster with DUF1447	-0.478448	0.884087
contig_26_gene50	NODE_26_length_89325_cov_78.528419	54222	58130	1	von Willebrand factor type A domain protein	-0.587224	0.884087
contig_176_gene36	NODE_176_length_72911_cov_70.991028	34026	34988	1	Putative ion-channel protein	-0.729168	0.884087
contig_186_gene3	NODE_186_length_28917_cov_82.990524	2429	3220	-1	Protein of unknown function DUF34	-0.731213	0.884087
contig_29_gene51	NODE_29_length_62265_cov_85.025581	55152	56807	-1	Uridine kinase (EC 2.7.1.48)	-0.79814	0.884087
contig_103_gene24	NODE_103_length_34124_cov_68.566376	25850	26410	1	FIG00527899: hypothetical protein	-1.04127	0.884087
contig_140_gene11	NODE_140_length_14679_cov_71.711357	8680	9363	-1	CTP:molybdopterin cytidylyltransferase	-1.05594	0.884087
contig_79_gene1	NODE_79_length_30285_cov_80.111374	103	1449	-1	NADP-specific glutamate dehydrogenase (EC 1.4.1.4)	-1.11125	0.884087
contig_105_gene19	NODE_105_length_24325_cov_84.186104	23025	24302	-1	putative sugar transport system sugar-binding lipoprotein SC2H413c	-0.616039	0.884665
contig_331_gene1	NODE_331_length_8754_cov_79.540665	388	1320	1	ABC transporter, ATP-binding protein	-0.735012	0.885016
contig_26_gene45	NODE_26_length_89325_cov_78.528419	48461	49018	1	FIG00512773: hypothetical protein	-0.541487	0.885258
contig_199_gene9	NODE_199_length_14491_cov_87.896484	8534	9661	1	Osmotically activated L-carnitine ABC transporter, ATP binding protein, opuCA	1.04606	0.886165
contig_22_gene16	NODE_22_length_26895_cov_57.350658	12368	13063	-1	conserved hypothetical protein	0.619373	0.886165
contig_277_gene17	NODE_277_length_19640_cov_78.281464	16858	18177	1	sodium-dependent amino acid transporter (proline, tryptophan)	0.581174	0.886165
contig_120_gene7	NODE_120_length_14794_cov_106.939026	11670	12161	-1	LSU ribosomal protein L10p (P0)	-0.600777	0.886165
contig_26_gene29	NODE_26_length_89325_cov_78.528419	28072	28611	-1	Transcriptional regulator, MerR family, near polyamine transporter	-0.679425	0.886165
contig_30_gene19	NODE_30_length_31264_cov_83.124229	19357	20058	1	FIG00517544: hypothetical protein	-0.728676	0.886165
contig_189_gene1	NODE_189_length_918_cov_85.566452	429	920	-1	Choline binding protein A	-0.817405	0.886165
contig_347_gene3	NODE_347_length_7890_cov_61.854500	3400	5745	-1	Alpha-xylosidase (EC 3.2.1.-)	-0.824546	0.886165
contig_399_gene1	NODE_399_length_3313_cov_67.859344	195	548	1	hypothetical protein	1.06377	0.886676
contig_87_gene12	NODE_87_length_79450_cov_59.868332	10241	11092	1	FIG00524107: hypothetical protein	1.01496	0.886676
contig_91_gene17	NODE_91_length_42528_cov_60.406109	25894	27594	-1	ABC-type cobalt transport system, ATPase component, putative	0.812962	0.886676
contig_69_gene12	NODE_69_length_27471_cov_76.941795	11628	12413	-1	Deoxyribose operon repressor, DeoR family	0.808611	0.886676
contig_194_gene3	NODE_194_length_11577_cov_60.442085	2758	4344	-1	Esterase/lipase	0.698138	0.886676
contig_350_gene1	NODE_350_length_11464_cov_83.564636	17	856	1	Maltose/maltodextrin transport ATP-binding protein MalK (EC 3.6.3.19); Multiple sugar ABC transporter, ATP-binding protein	-0.447233	0.886676
contig_195_gene14	NODE_195_length_24400_cov_55.469589	12698	14707	-1	Methyl-accepting chemotaxis protein	-0.605898	0.886676
contig_6_gene4	NODE_6_length_18491_cov_74.507759	4441	5409	1	Polysaccharide deacetylase	-0.711496	0.886676
contig_3_gene45	NODE_3_length_45207_cov_73.319107	35880	36104	1	Exodeoxyribonuclease VII small subunit (EC 3.1.11.6)	-0.739483	0.886676
contig_20_gene6	NODE_20_length_73290_cov_70.500381	6314	7471	1	membrane protein, YbiE/YbiF family	-0.891642	0.886676
contig_277_gene15	NODE_277_length_19640_cov_78.281464	15259	16215	-1	FIG00522652: hypothetical protein	-1.20072	0.886676
contig_137_gene7	NODE_137_length_8697_cov_78.096474	6269	7228	1	two-component sensor histidine kinase	-0.690182	0.888558
contig_285_gene20	NODE_285_length_16791_cov_60.804657	14189	14581	1	hypothetical protein	0.733726	0.888667
contig_221_gene5	NODE_221_length_10758_cov_61.858337	5345	6070	-1	Bacitracin ABC transporter, permease	0.714299	0.888667
contig_147_gene13	NODE_147_length_21457_cov_97.321198	17168	18817	-1	Sulfate permease	0.87809	0.888737
contig_177_gene6	NODE_177_length_50321_cov_73.636772	5583	5900	1	Arsenical resistance operon repressor	0.822401	0.888737
contig_128_gene5	NODE_128_length_7781_cov_84.898987	5579	6481	1	anti-sigma factor homolog yrhM	-0.868558	0.888737
contig_52_gene7	NODE_52_length_21777_cov_73.111816	7735	9243	-1	Permease of the Na:galactoside symporter family	-0.850446	0.890979
contig_400_gene3	NODE_400_length_5641_cov_52.082787	2054	2650	-1	hypothetical protein	-1.00867	0.891659
contig_114_gene17	NODE_114_length_25203_cov_91.571281	19375	19812	-1	conserved hypothetical protein	1.0685	0.891794
contig_14_gene37	NODE_14_length_76224_cov_57.471622	44551	45414	1	Glycerol-3-phosphate ABC transporter, permease protein UgpA (TC 3.A.1.1.3)	0.860676	0.891794
contig_92_gene2	NODE_92_length_25857_cov_98.441193	241	861	-1	RNA polymerase sporulation specific sigma factor SigH	0.832471	0.891794
contig_114_gene18	NODE_114_length_25203_cov_91.571281	20103	20255	1	hypothetical protein	0.810208	0.891794
contig_181_gene19	NODE_181_length_28012_cov_61.077610	20905	21885	-1	Predicted molybdate-responsive regulator YvgK in bacilli	0.794979	0.891794
contig_65_gene7	NODE_65_length_11024_cov_96.826653	3925	4695	-1	Prolipoprotein diacylglyceryl transferase (EC 2.4.99.-)	0.601392	0.891794
contig_177_gene3	NODE_177_length_50321_cov_73.636772	2609	3064	1	Chemotaxis protein CheX	0.543417	0.891794
contig_186_gene25	NODE_186_length_28917_cov_82.990524	25674	26336	-1	tRNA (guanine46-N7-)-methyltransferase (EC 2.1.1.33)	-0.690344	0.891794
contig_81_gene2	NODE_81_length_24747_cov_74.480263	1347	4178	1	putative ATP-dependent helicase	-0.719674	0.891794
contig_248_gene1	NODE_248_length_23007_cov_70.699570	4	498	1	Lipid A export ATP-binding/permease protein MsbA	-0.793903	0.891794
contig_135_gene5	NODE_135_length_10241_cov_63.287571	3832	5304	-1	predicted xylose isomerase	-0.805087	0.891794
contig_57_gene3	NODE_57_length_14081_cov_67.257439	1251	1676	-1	hypothetical protein	-0.873477	0.891794
contig_11_gene3	NODE_11_length_53244_cov_97.528038	3517	4371	-1	essential for the expression of the ptsGHI operon	-0.882731	0.891794
contig_88_gene8	NODE_88_length_36595_cov_70.275009	7295	7639	1	conserved hypothetical protein	-0.940496	0.891794
contig_184_gene20	NODE_184_length_30563_cov_83.209930	19556	20545	1	UDP-glucose 4-epimerase (EC 5.1.3.2)	1.08947	0.892332
contig_116_gene12	NODE_116_length_15708_cov_77.086327	8385	9023	1	FIG00528540: hypothetical protein	0.742101	0.892332
contig_199_gene11	NODE_199_length_14491_cov_87.896484	11430	13190	-1	1-deoxy-D-xylulose 5-phosphate synthase (EC 2.2.1.7)	0.552164	0.892332
contig_26_gene43	NODE_26_length_89325_cov_78.528419	46728	47168	1	putative type IV pilin	-0.590409	0.892332
contig_22_gene2	NODE_22_length_26895_cov_57.350658	624	1598	1	periplasmic fructose-binding protein component of signal transduction system LevT	-0.835321	0.892332
contig_331_gene5	NODE_331_length_8754_cov_79.540665	6390	7091	1	Two-component response regulator	-0.868034	0.892392
contig_47_gene55	NODE_47_length_63289_cov_87.057564	55894	56535	1	FIG013354: hypothetical protein	-0.55121	0.892502
contig_120_gene6	NODE_120_length_14794_cov_106.939026	11256	11621	-1	LSU ribosomal protein L7/L12 (P1/P2)	-0.574329	0.89311
contig_202_gene7	NODE_202_length_9104_cov_97.222427	4144	4431	1	SSU ribosomal protein S6p	-0.659492	0.893573
contig_24_gene33	NODE_24_length_42291_cov_79.764465	38129	38902	-1	Cobalt-precorrin-6x reductase (EC 1.3.1.54)	-0.617443	0.893971
contig_206_gene8	NODE_206_length_17203_cov_61.730572	8290	9447	-1	Alcohol dehydrogenase (EC 1.1.1.1)	-0.736591	0.894159
contig_26_gene44	NODE_26_length_89325_cov_78.528419	47260	48444	1	Type IV pilus biogenesis protein PilM	-0.4607	0.894638
contig_187_gene6	NODE_187_length_8341_cov_71.641167	3456	4802	1	Potassium uptake protein, integral membrane component, KtrB	-0.622841	0.895683
contig_66_gene6	NODE_66_length_26861_cov_68.289673	4721	5389	1	Bacitracin transport permease protein BCRB	1.04541	0.896567
contig_20_gene44	NODE_20_length_73290_cov_70.500381	51322	52557	1	hypothetical protein	1.01846	0.896567
contig_91_gene23	NODE_91_length_42528_cov_60.406109	34145	35359	1	Sodium/glutamate symport protein	0.96363	0.896567
contig_176_gene1	NODE_176_length_72911_cov_70.991028	40	348	-1	conserved hypothetical protein	0.774914	0.896567
contig_532_gene1	NODE_532_length_2577_cov_58.985641	263	487	-1	conserved hypothetical protein	0.764508	0.896567
contig_137_gene6	NODE_137_length_8697_cov_78.096474	5165	5725	-1	similar to Methylase involved in ubiquinone/menaquinone biosynthesis	-0.408985	0.896567
contig_44_gene7	NODE_44_length_9637_cov_66.195808	4186	5121	-1	COG1683: Uncharacterized conserved protein / FIG143828: Hypothetical protein YbgA	-0.853516	0.896567
contig_265_gene3	NODE_265_length_4881_cov_64.076218	2179	3153	1	binding-protein-dependent transport systems inner membrane component	-0.911609	0.896567
contig_277_gene11	NODE_277_length_19640_cov_78.281464	11845	11964	1	hypothetical protein	-1.01356	0.896567
contig_11_gene1	NODE_11_length_53244_cov_97.528038	832	1395	1	PTS system, glucose-specific IIA component (EC 2.7.1.69)	-0.702378	0.89742
contig_53_gene13	NODE_53_length_21992_cov_83.933113	15841	16986	1	multitransmembrane protein-like	0.760976	0.898183
contig_53_gene2	NODE_53_length_21992_cov_83.933113	1106	3298	1	Alpha-galactosidase (EC 3.2.1.22)	-0.883345	0.900517
contig_179_gene6	NODE_179_length_15035_cov_80.109741	2474	6055	-1	Phage minor tail protein	-0.900567	0.900517
contig_79_gene14	NODE_79_length_30285_cov_80.111374	13372	13923	-1	membrane protein	1.12645	0.900918
contig_229_gene32	NODE_229_length_29732_cov_55.768162	27613	29253	1	Arginine utilization protein RocB	0.934357	0.900918
contig_9_gene79	NODE_9_length_120959_cov_77.454727	80984	82033	1	1-hydroxy-2-methyl-2-(E)-butenyl 4-diphosphate synthase (EC 1.17.7.1)	0.625563	0.900918
contig_188_gene8	NODE_188_length_19314_cov_60.675209	7995	8891	-1	Permease of the drug/metabolite transporter (DMT) superfamily	0.566698	0.900918
contig_5_gene65	NODE_5_length_85387_cov_76.971367	70370	70627	1	Hypothetical protein possible functionally linked with Alanyl-tRNA synthetase	0.546665	0.900918
contig_124_gene13	NODE_124_length_20186_cov_82.634750	12932	15247	-1	ATP-dependent protease La (EC 3.4.21.53) Type II	-0.683096	0.900918
contig_3_gene46	NODE_3_length_45207_cov_73.319107	36094	36960	1	Octaprenyl-diphosphate synthase (EC 2.5.1.-) / Dimethylallyltransferase (EC 2.5.1.1) / Geranyltranstransferase (farnesyldiphosphate synthase) (EC 2.5.1.10) / Geranylgeranyl pyrophosphate synthetase (EC 2.5.1.29)	-0.723214	0.900918
contig_128_gene1	NODE_128_length_7781_cov_84.898987	77	1063	-1	probable capsular polysaccharide biosynthesis protein	-0.870004	0.900918
contig_94_gene16	NODE_94_length_35439_cov_71.606110	12438	13994	-1	ABC transporter ATP-binding protein	-0.956528	0.900918
contig_5_gene7	NODE_5_length_85387_cov_76.971367	9652	10416	1	Alkanesulfonates transport system permease protein	0.785228	0.902277
contig_116_gene16	NODE_116_length_15708_cov_77.086327	12479	13573	-1	Metal-dependent phosphohydrolase, HD subdomain	0.512513	0.902322
contig_61_gene25	NODE_61_length_35667_cov_59.262821	26855	27646	1	Tryptophan synthase alpha chain (EC 4.2.1.20)	0.745019	0.902993
contig_127_gene9	NODE_127_length_19542_cov_103.046722	11566	12675	1	HD-GYP hydrolase domain containing protein	0.370846	0.903804
contig_179_gene10	NODE_179_length_15035_cov_80.109741	8873	9367	-1	hypothetical protein	-0.68296	0.903804
contig_83_gene3	NODE_83_length_10877_cov_87.199684	1224	1613	1	Phosphoenolpyruvate-dihydroxyacetone phosphotransferase (EC 2.7.1.121), subunit DhaM; DHA-specific IIA component	-0.820258	0.903804
contig_6_gene10	NODE_6_length_18491_cov_74.507759	11757	13112	1	FIG00519348: hypothetical protein	0.493805	0.903949
contig_142_gene4	NODE_142_length_6873_cov_50.613125	3127	5613	-1	CoA-disulfide reductase (EC 1.8.1.14) / Disulfide bond regulator	0.956153	0.904285
contig_48_gene23	NODE_48_length_27829_cov_72.015053	24180	25424	1	probable zinc protease	-0.69604	0.904285
contig_88_gene12	NODE_88_length_36595_cov_70.275009	14508	14972	1	conserved hypothetical protein	-1.05329	0.904285
contig_24_gene34	NODE_24_length_42291_cov_79.764465	38944	39684	-1	Cobalt-precorrin-3b C17-methyltransferase	-0.603819	0.904559
contig_73_gene12	NODE_73_length_27104_cov_101.264908	15381	15659	1	hypothetical protein	1.16217	0.906193
contig_229_gene28	NODE_229_length_29732_cov_55.768162	23685	24911	1	FliB family protein	0.684749	0.906193
contig_149_gene7	NODE_149_length_32140_cov_101.366928	8451	9845	-1	Asparaginyl-tRNA synthetase (EC 6.1.1.22)	-0.856635	0.906193
contig_188_gene15	NODE_188_length_19314_cov_60.675209	15168	15563	1	Ribose ABC transport system, high affinity permease RbsD (TC 3.A.1.2.1)	-1.40515	0.906193
contig_202_gene9	NODE_202_length_9104_cov_97.222427	4926	5183	1	SSU ribosomal protein S18p	-0.6424	0.906882
contig_38_gene68	NODE_38_length_76062_cov_73.429321	68792	72121	-1	hypothetical protein	0.975109	0.908325
contig_87_gene37	NODE_87_length_79450_cov_59.868332	31873	32580	-1	hypothetical protein	0.766864	0.908325
contig_256_gene1	NODE_256_length_17478_cov_72.061279	69	1211	-1	N-acetyl-L,L-diaminopimelate aminotransferase (EC 2.6.1.-)	0.557852	0.908325
contig_9_gene61	NODE_9_length_120959_cov_77.454727	61933	62433	1	16S rRNA processing protein RimM	-0.711	0.908325
contig_163_gene14	NODE_163_length_31429_cov_74.449677	14491	14754	-1	Small acid-soluble spore protein beta	1.24382	0.909599
contig_87_gene20	NODE_87_length_79450_cov_59.868332	17203	17793	-1	hypothetical protein	1.17211	0.909599
contig_69_gene11	NODE_69_length_27471_cov_76.941795	10604	11578	1	Hemolysin	0.971131	0.909599
contig_91_gene6	NODE_91_length_42528_cov_60.406109	6114	7121	-1	ABC-type Fe3+-siderophore transport system, permease 2 component	0.907802	0.909599
contig_87_gene35	NODE_87_length_79450_cov_59.868332	30504	31064	1	acetyltransferase, GNAT family	0.724833	0.909599
contig_188_gene11	NODE_188_length_19314_cov_60.675209	11021	11242	1	Ferrous iron transport protein A	0.722866	0.909599
contig_188_gene10	NODE_188_length_19314_cov_60.675209	10777	10986	1	putative ferrous iron transport protein	0.717758	0.909599
contig_140_gene4	NODE_140_length_14679_cov_71.711357	3106	3411	-1	Transcriptional regulator, PadR family	0.659679	0.909599
contig_15_gene5	NODE_15_length_17228_cov_90.169785	7554	8567	-1	transcriptional regulator (LacI family)	0.616193	0.909599
contig_196_gene4	NODE_196_length_11749_cov_55.081539	2732	3586	1	Transcriptional regulator of rhamnose utilization, AraC family	0.592675	0.909599
contig_358_gene6	NODE_358_length_6897_cov_52.337395	5671	6288	-1	conserved hypothetical protein	-0.596867	0.909599
contig_184_gene4	NODE_184_length_30563_cov_83.209930	3165	3830	1	Undecaprenyl-phosphate galactosephosphotransferase (EC 2.7.8.6)	-0.676486	0.909599
contig_143_gene3	NODE_143_length_13151_cov_92.003723	3911	4570	1	probable amino acid ABC transporter	-0.720638	0.909599
contig_28_gene28	NODE_28_length_71255_cov_75.202965	32393	34753	1	Protease (EC 3.4.-.-)	-0.730992	0.909599
contig_169_gene3	NODE_169_length_8896_cov_71.503258	1003	1134	1	hypothetical protein	-0.757826	0.909599
contig_40_gene6	NODE_40_length_28503_cov_96.955620	5296	5889	1	conserved hypothetical protein	-0.786462	0.909599
contig_24_gene9	NODE_24_length_42291_cov_79.764465	7884	12218	-1	Choline binding protein A	-0.80605	0.909599
contig_164_gene12	NODE_164_length_28328_cov_70.047089	10920	12095	-1	LSU m5C1962 methyltransferase RlmI	-0.829157	0.909599
contig_73_gene21	NODE_73_length_27104_cov_101.264908	23805	24737	-1	COG1242: Predicted Fe-S oxidoreductase	-0.833495	0.909599
contig_490_gene1	NODE_490_length_2165_cov_65.378288	75	830	-1	DNA adenine-specific methyltransferase	-0.837421	0.909599
contig_303_gene6	NODE_303_length_8919_cov_70.815117	5355	5894	1	hypothetical protein	-0.850051	0.909599
contig_75_gene18	NODE_75_length_49818_cov_68.072365	21438	21755	1	FIG00516849: hypothetical protein	-0.859791	0.909599
contig_52_gene10	NODE_52_length_21777_cov_73.111816	10484	11581	-1	Rhamnogalacturonides degradation protein RhiN	-0.900567	0.909599
contig_41_gene3	NODE_41_length_12567_cov_56.811729	1598	1978	1	Superoxide reductase (EC 1.15.1.2)	-0.969357	0.909599
contig_139_gene1	NODE_139_length_6969_cov_68.385994	172	657	1	conserved hypothetical protein	-0.982664	0.909599
contig_139_gene3	NODE_139_length_6969_cov_68.385994	1690	2328	1	hypothetical protein	-1.00313	0.909599
contig_430_gene1	NODE_430_length_2361_cov_65.574753	1695	2027	-1	hypothetical protein	-1.09206	0.909599
contig_37_gene5	NODE_37_length_30441_cov_90.346115	6585	6701	-1	hypothetical protein	-1.55457	0.909599
contig_69_gene9	NODE_69_length_27471_cov_76.941795	8316	9662	1	Branched-chain amino acid transport system carrier protein	-0.74291	0.910191
contig_5_gene63	NODE_5_length_85387_cov_76.971367	66361	67134	1	Permease	0.661992	0.910918
contig_238_gene2	NODE_238_length_3811_cov_82.778008	1381	1842	1	ATPase YjeE, predicted to have essential role in cell wall biosynthesis	0.555895	0.910918
contig_24_gene32	NODE_24_length_42291_cov_79.764465	37034	37975	-1	Adenosylcobinamide-phosphate synthase	-0.674629	0.910918
contig_45_gene4	NODE_45_length_4309_cov_71.626595	2128	2964	1	FIG00514536: hypothetical protein	-0.6971	0.910918
contig_100_gene24	NODE_100_length_29216_cov_74.810616	22990	23541	-1	ribosomal-protein-alanine acetyltransferase	0.973842	0.911171
contig_28_gene8	NODE_28_length_71255_cov_75.202965	6041	6766	1	Aminodeoxychorismate lyase (EC 4.1.3.38)	0.639259	0.911171
contig_541_gene1	NODE_541_length_712_cov_153.230331	13	684	-1	Transketolase (EC 2.2.1.1)	0.914643	0.911347
contig_49_gene2	NODE_49_length_20547_cov_68.795929	1131	1931	-1	MoaA/NirJ family Fe-S oxidoreductase	0.687569	0.911347
contig_342_gene1	NODE_342_length_8043_cov_79.410172	49	402	-1	FIG00513440: hypothetical protein	-0.675501	0.911347
contig_91_gene15	NODE_91_length_42528_cov_60.406109	24297	25079	-1	conserved hypothetical protein	-0.754599	0.911347
contig_8_gene8	NODE_8_length_10648_cov_90.694588	8321	9106	1	hypothetical protein	-0.880151	0.911347
contig_251_gene4	NODE_251_length_6788_cov_70.487038	4026	4601	1	Xanthine phosphoribosyltransferase (EC 2.4.2.22)	-0.88872	0.911347
contig_106_gene1	NODE_106_length_18371_cov_70.139458	209	1369	-1	Aspartate aminotransferase (EC 2.6.1.1)	-0.722852	0.911445
contig_196_gene10	NODE_196_length_11749_cov_55.081539	8672	10195	1	no significant homology.	0.825407	0.911805
contig_47_gene5	NODE_47_length_63289_cov_87.057564	4722	6065	1	TldE/PmbA protein, part of proposed TldE/TldD proteolytic complex (PMID 12029038)	0.690437	0.911805
contig_116_gene15	NODE_116_length_15708_cov_77.086327	11603	12463	-1	2-hydroxy-3-oxopropionate reductase (EC 1.1.1.60)	0.576515	0.911805
contig_114_gene6	NODE_114_length_25203_cov_91.571281	4714	5700	1	Phosphoserine phosphatase (EC 3.1.3.3)	0.456887	0.911805
contig_202_gene8	NODE_202_length_9104_cov_97.222427	4445	4897	1	Single-stranded DNA-binding protein	-0.593474	0.911805
contig_84_gene26	NODE_84_length_56024_cov_89.424515	27785	30544	-1	NtrC family Transcriptional regulator, ATPase domain	-0.773898	0.911805
contig_85_gene8	NODE_85_length_12046_cov_88.246887	8663	9754	1	2-aminoethylphosphonate:pyruvate aminotransferase (EC 2.6.1.37)	-0.787964	0.911805
contig_38_gene36	NODE_38_length_76062_cov_73.429321	31965	34037	-1	Assimilatory nitrate reductase large subunit (EC:1.7.99.4)	-0.790836	0.911805
contig_121_gene11	NODE_121_length_14970_cov_89.396660	14071	14925	-1	Lipopolysaccharide cholinephosphotransferase LicD1 (EC 2.7.8.-)	-0.812675	0.911805
contig_176_gene37	NODE_176_length_72911_cov_70.991028	35110	37011	-1	GGDEF domain protein	-0.89881	0.911805
contig_94_gene6	NODE_94_length_35439_cov_71.606110	3711	4880	1	FIG00519985: hypothetical protein	-0.95106	0.911805
contig_105_gene9	NODE_105_length_24325_cov_84.186104	10273	12897	-1	chitooligosaccharide deacetylase	-1.11331	0.911805
contig_118_gene59	NODE_118_length_47690_cov_72.941185	42761	44941	1	Choline binding protein A	-0.654435	0.913406
contig_60_gene13	NODE_60_length_28852_cov_73.719360	17982	19685	-1	Duplicated ATPase component MtsB of energizing module of methionine-regulated ECF transporter	-0.703539	0.913406
contig_48_gene3	NODE_48_length_27829_cov_72.015053	1946	2533	1	Putative cytoplasmic protein	-0.709641	0.913406
contig_127_gene12	NODE_127_length_19542_cov_103.046722	16353	17402	-1	Carbamoyl-phosphate synthase small chain (EC 6.3.5.5)	-0.917085	0.913406
contig_251_gene3	NODE_251_length_6788_cov_70.487038	2578	3930	1	Uracil-xanthine permease	-0.983451	0.913995
contig_11_gene47	NODE_11_length_53244_cov_97.528038	45275	45538	-1	hypothetical protein	0.596755	0.914533
contig_95_gene11	NODE_95_length_16658_cov_60.286110	13934	15094	-1	Permeases of the major facilitator superfamily	0.56637	0.914533
contig_174_gene4	NODE_174_length_14115_cov_99.272049	3994	5388	1	tRNA(Ile)-lysidine synthetase	0.990663	0.914841
contig_46_gene12	NODE_46_length_38176_cov_79.274597	13038	14819	1	diguanylate cyclase/phosphodiesterase (GGDEF & EAL domains) with PAS/PAC sensor(s)	-0.737052	0.914841
contig_14_gene47	NODE_14_length_76224_cov_57.471622	53854	55185	1	Magnesium transporter	-0.777388	0.917619
contig_104_gene14	NODE_104_length_23191_cov_92.632790	17080	17907	-1	lytic murein transglycosylase	0.853034	0.917808
contig_195_gene22	NODE_195_length_24400_cov_55.469589	22521	23045	-1	Isochorismatase (EC 3.3.2.1)	0.892858	0.919921
contig_13_gene7	NODE_13_length_15287_cov_68.528618	7920	8534	1	conserved hypothetical protein	0.780797	0.919921
contig_13_gene6	NODE_13_length_15287_cov_68.528618	6530	7522	-1	Cell envelope-related transcriptional attenuator domain family	0.733789	0.919921
contig_23_gene8	NODE_23_length_7625_cov_90.152130	6762	7193	1	PTS system, IIA component	-0.389552	0.919921
contig_40_gene15	NODE_40_length_28503_cov_96.955620	15667	16551	-1	histidine kinase	-0.596235	0.919921
contig_161_gene4	NODE_161_length_6199_cov_91.828362	2012	2608	1	Repressor	-0.632649	0.919921
contig_195_gene16	NODE_195_length_24400_cov_55.469589	16097	17314	-1	hypothetical protein	-0.680531	0.919921
contig_148_gene4	NODE_148_length_11303_cov_59.387684	3800	4156	1	hypothetical protein	-0.69716	0.919921
contig_61_gene30	NODE_61_length_35667_cov_59.262821	34063	34875	-1	Probable DNA polymerase III epsilon chain	-0.711011	0.919921
contig_229_gene11	NODE_229_length_29732_cov_55.768162	8270	9523	1	PTS system, diacetylchitobiose-specific IIC component (EC 2.7.1.69)	-0.716832	0.919921
contig_311_gene6	NODE_311_length_5231_cov_66.400879	3307	3594	-1	hypothetical protein	-0.722802	0.919921
contig_9_gene6	NODE_9_length_120959_cov_77.454727	3886	4626	1	Protein of unknown function DUF152	-0.727861	0.919921
contig_71_gene11	NODE_71_length_41353_cov_59.426861	9845	11038	1	N-Acetyl-D-glucosamine permease 2, possible	-0.835695	0.919921
contig_122_gene2	NODE_122_length_9922_cov_85.548477	1224	1991	1	formate/nitrite transporter family protein	-0.944775	0.919921
contig_115_gene22	NODE_115_length_26304_cov_86.500610	24414	25982	-1	Choline binding protein A	-0.627419	0.920201
contig_87_gene43	NODE_87_length_79450_cov_59.868332	36737	37699	1	Nitrogen regulation protein NIFR3	0.547676	0.920414
contig_28_gene55	NODE_28_length_71255_cov_75.202965	67660	68586	1	Aspartate carbamoyltransferase (EC 2.1.3.2)	-0.98095	0.920414
contig_49_gene10	NODE_49_length_20547_cov_68.795929	9420	10286	1	3-oxoacyl-[acyl-carrier protein] reductase (EC 1.1.1.100)	-0.906095	0.920667
contig_31_gene22	NODE_31_length_20574_cov_100.323853	17692	18033	1	hypothetical protein	-0.919477	0.921989
contig_79_gene5	NODE_79_length_30285_cov_80.111374	5482	5883	-1	conserved hypothetical protein	-0.651625	0.923568
contig_52_gene6	NODE_52_length_21777_cov_73.111816	6085	7620	-1	Polygalacturonase (EC 3.2.1.15)	-0.74119	0.923568
contig_560_gene1	NODE_560_length_1350_cov_76.614075	287	970	1	Methionine synthase activation domain (EC 2.1.1.13)	-0.821801	0.923568
contig_25_gene12	NODE_25_length_19543_cov_71.476791	14343	15278	-1	conserved hypothetical protein	-0.823842	0.923568
contig_12_gene15	NODE_12_length_22474_cov_82.590279	16089	17351	1	Xre family DNA-binding domain and TPR-repeat-containing protein	-0.847059	0.923568
contig_22_gene4	NODE_22_length_26895_cov_57.350658	2934	3617	1	fructose response regulator of fruA and EII fructose/mannose	-0.879529	0.923863
contig_372_gene1	NODE_372_length_1907_cov_76.682220	33	1016	1	Pullulanase (EC 3.2.1.41)	0.8667	0.923979
contig_72_gene16	NODE_72_length_65007_cov_99.269928	19063	20130	-1	Butyrate kinase (EC 2.7.2.7)	0.782277	0.925353
contig_19_gene5	NODE_19_length_12130_cov_86.701157	8065	9831	1	Single-stranded-DNA-specific exonuclease RecJ (EC 3.1.-.-)	0.76196	0.925353
contig_162_gene22	NODE_162_length_29299_cov_62.273697	28596	29216	1	Manganese superoxide dismutase (EC 1.15.1.1)	0.720814	0.925353
contig_229_gene5	NODE_229_length_29732_cov_55.768162	3879	4703	1	Transcriptional regulator, MerR family	0.636819	0.925353
contig_26_gene9	NODE_26_length_89325_cov_78.528419	8579	8785	-1	Transcriptional regulator, Cro/CI family	0.543814	0.925353
contig_94_gene2	NODE_94_length_35439_cov_71.606110	457	1305	1	DegV family protein	0.538246	0.925353
contig_191_gene3	NODE_191_length_23408_cov_71.404518	4882	6108	-1	ABC-type multidrug transport system, permease component	0.487805	0.925353
contig_99_gene14	NODE_99_length_13300_cov_86.239700	12897	13289	1	Putative flagellar hook associated protein	-0.698798	0.925353
contig_168_gene5	NODE_168_length_6914_cov_90.030083	5481	6896	1	Sucrose phosphorylase (EC 2.4.1.7)	-0.830482	0.925353
contig_223_gene1	NODE_223_length_2035_cov_71.906143	156	1940	1	5,10-methylenetetrahydrofolate reductase (EC 1.5.1.20) / Homolog of homocysteine-binding domain	0.684137	0.925559
contig_176_gene27	NODE_176_length_72911_cov_70.991028	26426	27028	1	Adenosylhomocysteinase (EC 3.3.1.1)	0.651198	0.925559
contig_119_gene9	NODE_119_length_19811_cov_102.549294	8341	9117	-1	Inner membrane protein translocase component YidC, short form OxaI-like	-0.751809	0.929855
contig_155_gene2	NODE_155_length_9935_cov_104.771011	1742	2905	-1	Glucose-1-phosphate adenylyltransferase (EC 2.7.7.27)	0.893501	0.931053
contig_71_gene1	NODE_71_length_41353_cov_59.426861	228	1022	-1	Iron-sulfur cluster-binding protein	0.541877	0.931053
contig_248_gene13	NODE_248_length_23007_cov_70.699570	9861	10511	-1	Segregation and condensation protein B	-0.644151	0.931053
contig_47_gene34	NODE_47_length_63289_cov_87.057564	36234	37346	-1	Monogalactosyldiacylglycerol synthase precursor	-0.779267	0.931053
contig_248_gene19	NODE_248_length_23007_cov_70.699570	13925	14347	1	membrane protein, putative	-1.00282	0.931053
contig_561_gene1	NODE_561_length_1154_cov_85.150780	266	979	-1	Glutamate synthase [NADPH] large chain (EC 1.4.1.13)	0.461274	0.931094
contig_201_gene6	NODE_201_length_11351_cov_74.052773	5410	5595	-1	Ortholog of S. aureus MRSA252 (BX571856) SAR1351	-0.820777	0.931094
contig_87_gene23	NODE_87_length_79450_cov_59.868332	19283	19654	1	hypothetical protein	0.943663	0.932271
contig_20_gene5	NODE_20_length_73290_cov_70.500381	4662	6182	1	N-acetylmuramoyl-L-alanine amidase	-0.572095	0.932271
contig_12_gene5	NODE_12_length_22474_cov_82.590279	4527	5816	1	O-acetylhomoserine sulfhydrylase (EC 2.5.1.49) / O-succinylhomoserine sulfhydrylase (EC 2.5.1.48)	0.909953	0.932327
contig_14_gene57	NODE_14_length_76224_cov_57.471622	66485	67111	-1	Response regulators consisting of a CheY-like receiver domain and an HD-GYP domain	0.399392	0.932327
contig_20_gene34	NODE_20_length_73290_cov_70.500381	40375	41808	1	(S)-2-hydroxy-acid oxidase chain D	0.95596	0.93273
contig_221_gene3	NODE_221_length_10758_cov_61.858337	3619	4542	-1	sensor histidine kinase, putative	0.624746	0.93273
contig_14_gene1	NODE_14_length_76224_cov_57.471622	30	221	1	conserved hypothetical protein	0.585699	0.93273
contig_332_gene14	NODE_332_length_18383_cov_87.150848	13797	14276	1	TRAP-type C4-dicarboxylate transport system, small permease component	0.579364	0.93273
contig_149_gene11	NODE_149_length_32140_cov_101.366928	14005	14820	1	Adenine phosphoribosyltransferase (EC 2.4.2.7)	0.487723	0.93273
contig_47_gene6	NODE_47_length_63289_cov_87.057564	6155	6946	-1	hypothetical protein	0.394234	0.93273
contig_23_gene7	NODE_23_length_7625_cov_90.152130	5583	6743	1	Galactosamine-6-phosphate isomerase (EC 5.3.1.-)	-0.414218	0.93273
contig_42_gene8	NODE_42_length_21770_cov_63.049519	11199	15365	1	hypothetical protein	-0.539833	0.93273
contig_23_gene5	NODE_23_length_7625_cov_90.152130	3754	4599	1	PTS system, mannose-specific IID component (EC 2.7.1.69)	-0.560756	0.93273
contig_43_gene11	NODE_43_length_12731_cov_80.926010	11447	12103	1	Cobalt-precorrin-6y C5-methyltransferase (EC 2.1.1.-)	-0.761811	0.93273
contig_14_gene48	NODE_14_length_76224_cov_57.471622	55550	56500	1	Peptidoglycan N-acetylglucosamine deacetylase (EC 3.5.1.-)	-0.900567	0.93273
contig_69_gene10	NODE_69_length_27471_cov_76.941795	9784	10473	1	Hcp transcriptional regulator HcpR (Crp/Fnr family)	-0.953215	0.93273
contig_205_gene3	NODE_205_length_7707_cov_99.249252	1332	1790	1	hypothetical protein	-0.966968	0.93273
contig_39_gene1	NODE_39_length_4639_cov_91.062943	267	587	-1	hypothetical protein	-1.32695	0.93273
contig_24_gene37	NODE_24_length_42291_cov_79.764465	41573	42238	-1	Cobalt-precorrin-2 C20-methyltransferase (EC 2.1.1.130)	-0.662439	0.934263
contig_256_gene8	NODE_256_length_17478_cov_72.061279	9022	9270	1	conserved hypothetical protein	0.39057	0.934673
contig_105_gene17	NODE_105_length_24325_cov_84.186104	20077	21474	-1	Beta-glucosidase (EC 3.2.1.21)	-0.774641	0.93468
contig_151_gene2	NODE_151_length_5181_cov_99.977608	1731	3107	-1	UDP-N-acetylmuramoylalanine--D-glutamate ligase (EC 6.3.2.9)	0.551239	0.93523
contig_138_gene5	NODE_138_length_26879_cov_93.071434	5729	6934	-1	DNA polymerase III alpha subunit (EC 2.7.7.7)	0.614906	0.936463
contig_91_gene19	NODE_91_length_42528_cov_60.406109	28700	29539	1	Transcriptional regulator	0.601289	0.936463
contig_3_gene28	NODE_3_length_45207_cov_73.319107	24127	24759	1	FIG00515050: hypothetical protein	1.28636	0.937959
contig_75_gene38	NODE_75_length_49818_cov_68.072365	46089	47150	1	Histidinol-phosphate aminotransferase (EC 2.6.1.9)	0.849807	0.937959
contig_66_gene14	NODE_66_length_26861_cov_68.289673	11632	12501	1	Methionine aminopeptidase (EC 3.4.11.18)	0.756702	0.937959
contig_82_gene12	NODE_82_length_16950_cov_55.730030	14855	15694	1	hypothetical protein	-0.602076	0.937959
contig_69_gene16	NODE_69_length_27471_cov_76.941795	15915	16970	-1	hypothetical protein	-0.666222	0.937959
contig_92_gene25	NODE_92_length_25857_cov_98.441193	20958	21890	-1	DNA polymerase III delta prime subunit (EC 2.7.7.7)	-0.666913	0.937959
contig_230_gene23	NODE_230_length_26557_cov_86.119179	24424	26508	1	Beta-galactosidase (EC 3.2.1.23)	-0.688208	0.937959
contig_95_gene10	NODE_95_length_16658_cov_60.286110	12304	13596	-1	Uracil permease	-0.730297	0.937959
contig_57_gene14	NODE_57_length_14081_cov_67.257439	9315	9662	1	Uncharacterised conserved protein UCP029876	-0.742329	0.937959
contig_56_gene17	NODE_56_length_27207_cov_81.986732	18050	18739	1	DNA repair protein RadC	-0.790251	0.937959
contig_167_gene11	NODE_167_length_25478_cov_87.847710	10642	11583	1	glycosyl hydrolase, family 25, putative	-0.873545	0.937959
contig_179_gene5	NODE_179_length_15035_cov_80.109741	1723	2451	-1	RNA polymerase sigma factor RpoD	-0.969153	0.937959
contig_91_gene24	NODE_91_length_42528_cov_60.406109	35688	36197	-1	FIG00526662: hypothetical protein	0.883219	0.939012
contig_176_gene46	NODE_176_length_72911_cov_70.991028	47726	48991	1	Ferredoxin	0.78435	0.939012
contig_176_gene3	NODE_176_length_72911_cov_70.991028	1963	2916	-1	L-lactate dehydrogenase (EC 1.1.1.27)	0.627286	0.939012
contig_140_gene8	NODE_140_length_14679_cov_71.711357	6388	7035	-1	putative membrane protein	0.594016	0.939012
contig_163_gene2	NODE_163_length_31429_cov_74.449677	744	1109	-1	Chemotaxis regulator - transmits chemoreceptor signals to flagelllar motor components CheY	-0.803627	0.939012
contig_532_gene2	NODE_532_length_2577_cov_58.985641	846	1637	-1	Hypothetical NagD-like phosphatase	-0.755882	0.939656
contig_177_gene2	NODE_177_length_50321_cov_73.636772	1752	2627	1	Chemotaxis regulator - transmits chemoreceptor signals to flagelllar motor components CheY	0.424631	0.942441
contig_105_gene15	NODE_105_length_24325_cov_84.186104	18061	18771	-1	Predicted transcriptional regulator of N-Acetylglucosamine utilization, GntR family	-0.910566	0.942441
contig_80_gene3	NODE_80_length_14192_cov_58.502254	3085	4098	1	FIG00530452: hypothetical protein	0.741631	0.943203
contig_129_gene15	NODE_129_length_15068_cov_90.411072	14576	14923	-1	FIG00513315: hypothetical protein	0.315889	0.943203
contig_47_gene39	NODE_47_length_63289_cov_87.057564	41958	42545	1	hypothetical membrane protein	-0.677746	0.943203
contig_248_gene9	NODE_248_length_23007_cov_70.699570	7217	7396	-1	hypothetical protein	1.13797	0.943336
contig_87_gene49	NODE_87_length_79450_cov_59.868332	42468	43373	1	N-Acetyl-D-glucosamine ABC transport system, permease protein 1	1.07065	0.943336
contig_195_gene21	NODE_195_length_24400_cov_55.469589	22065	22478	-1	Acetyltransferase (EC 2.3.1.-)	0.886724	0.943336
contig_5_gene4	NODE_5_length_85387_cov_76.971367	4272	7922	1	subtilase family protein( EC:3.4.21.- )	0.786508	0.943336
contig_146_gene8	NODE_146_length_18602_cov_74.807922	5090	6604	1	Proline/sodium symporter PutP (TC 2.A.21.2.1) @ Propionate/sodium symporter	0.64657	0.943336
contig_116_gene8	NODE_116_length_15708_cov_77.086327	4612	4752	1	hypothetical protein	0.633637	0.943336
contig_61_gene27	NODE_61_length_35667_cov_59.262821	28809	29732	1	2-dehydropantoate 2-reductase (EC 1.1.1.169)	0.561132	0.943336
contig_6_gene1	NODE_6_length_18491_cov_74.507759	62	1081	1	Phenylalanyl-tRNA synthetase alpha chain (EC 6.1.1.20)	-0.429952	0.943336
contig_73_gene1	NODE_73_length_27104_cov_101.264908	62	2005	-1	Methionyl-tRNA synthetase (EC 6.1.1.10)	-0.464274	0.943336
contig_103_gene9	NODE_103_length_34124_cov_68.566376	8469	8843	-1	unknown	-0.670206	0.943336
contig_115_gene5	NODE_115_length_26304_cov_86.500610	4403	4789	-1	hypothetical protein	-0.749614	0.943336
contig_27_gene1	NODE_27_length_22010_cov_84.143661	207	1817	1	Ribulokinase (EC 2.7.1.16)	-0.823684	0.943336
contig_311_gene5	NODE_311_length_5231_cov_66.400879	3088	3243	-1	hypothetical protein	-1.07726	0.943336
contig_196_gene9	NODE_196_length_11749_cov_55.081539	7898	8524	1	iron-sulfur flavoprotein	0.776659	0.943407
contig_87_gene11	NODE_87_length_79450_cov_59.868332	9745	9954	1	hypothetical protein	0.960642	0.943639
contig_44_gene13	NODE_44_length_9637_cov_66.195808	8445	8561	-1	hypothetical protein	0.831514	0.945304
contig_89_gene2	NODE_89_length_13395_cov_78.592911	1777	3438	-1	cassette chromosome recombinase B	-0.582763	0.945304
contig_88_gene9	NODE_88_length_36595_cov_70.275009	7755	8921	1	Lysophospholipase L2 (EC 3.1.1.5)	-0.80494	0.945304
contig_41_gene2	NODE_41_length_12567_cov_56.811729	952	1539	1	Rubrerythrin	-0.887222	0.945304
contig_119_gene19	NODE_119_length_19811_cov_102.549294	16884	19397	1	DNA gyrase subunit A (EC 5.99.1.3)	0.618675	0.945516
contig_95_gene7	NODE_95_length_16658_cov_60.286110	8676	9326	1	fructose response regulator of fruA and EII fructose/mannose	-0.956163	0.945516
contig_16_gene20	NODE_16_length_19986_cov_88.651810	19612	19965	1	Programmed cell death toxin YdcE	-0.561385	0.945974
contig_84_gene15	NODE_84_length_56024_cov_89.424515	16786	17571	-1	3-hydroxybutyryl-CoA dehydratase (EC 4.2.1.55)	-0.651468	0.946217
contig_60_gene20	NODE_60_length_28852_cov_73.719360	23937	24455	-1	Isochorismatase (EC 3.3.2.1)	-0.76985	0.947167
contig_9_gene47	NODE_9_length_120959_cov_77.454727	47750	48751	1	Phosphate acetyltransferase (EC 2.3.1.8)	0.57342	0.947713
contig_57_gene15	NODE_57_length_14081_cov_67.257439	9672	9959	1	Uncharacterised conserved protein UCP029876	-0.64704	0.947713
contig_11_gene52	NODE_11_length_53244_cov_97.528038	51263	53092	-1	Choline binding protein A	-0.59529	0.948156
contig_111_gene10	NODE_111_length_7231_cov_70.978844	6030	7133	1	Integrase	-0.469976	0.948924
contig_47_gene56	NODE_47_length_63289_cov_87.057564	56558	57820	1	UDP-N-acetylglucosamine 1-carboxyvinyltransferase (EC 2.5.1.7)	-0.487424	0.949076
contig_202_gene2	NODE_202_length_9104_cov_97.222427	678	1829	-1	Cysteine desulfurase (EC 2.8.1.7)	0.49712	0.949667
contig_69_gene13	NODE_69_length_27471_cov_76.941795	12718	13380	1	Deoxyribose-phosphate aldolase (EC 4.1.2.4)	0.914101	0.951176
contig_176_gene20	NODE_176_length_72911_cov_70.991028	20510	22279	-1	Ferrous iron transport protein B	0.434693	0.951274
contig_95_gene3	NODE_95_length_16658_cov_60.286110	1949	2587	-1	NAD(P)H nitroreductase (EC 1.-.-.-)	0.735345	0.951381
contig_191_gene10	NODE_191_length_23408_cov_71.404518	13976	14434	-1	FIG01114292: hypothetical protein	0.734412	0.951381
contig_302_gene1	NODE_302_length_2824_cov_74.668907	800	2089	-1	ATP-dependent Clp protease ATP-binding subunit ClpX	0.719062	0.951381
contig_92_gene20	NODE_92_length_25857_cov_98.441193	18084	18542	-1	Transcriptional regulator CtsR	0.582397	0.951381
contig_18_gene15	NODE_18_length_23062_cov_100.255051	11968	12387	1	conserved hypothetical protein	0.577912	0.951381
contig_227_gene19	NODE_227_length_31773_cov_60.948132	24516	26891	1	Xylulose-5-phosphate phosphoketolase (EC 4.1.2.9); Fructose-6-phosphate phosphoketolase (EC 4.1.2.22)	0.57518	0.951381
contig_104_gene10	NODE_104_length_23191_cov_92.632790	9758	9880	-1	hypothetical protein	0.566675	0.951381
contig_38_gene23	NODE_38_length_76062_cov_73.429321	21017	21721	-1	FIG00520048: hypothetical protein	0.398101	0.951381
contig_121_gene7	NODE_121_length_14970_cov_89.396660	8180	9244	1	UDP-N-acetylglucosamine 2-epimerase (EC 5.1.3.14)	0.368873	0.951381
contig_16_gene7	NODE_16_length_19986_cov_88.651810	7979	9157	1	UDP-4-amino-4-deoxy-L-arabinose--oxoglutarate aminotransferase (EC 2.6.1.-)	-0.571078	0.951381
contig_196_gene5	NODE_196_length_11749_cov_55.081539	3898	5610	1	diguanylate cyclase	-0.662048	0.951381
contig_24_gene2	NODE_24_length_42291_cov_79.764465	712	1608	-1	Homoserine kinase (EC 2.7.1.39)	-0.682155	0.951381
contig_85_gene10	NODE_85_length_12046_cov_88.246887	10562	11920	1	Putative aminotransferase in phosphonate-related cluster	-0.685634	0.951381
contig_57_gene13	NODE_57_length_14081_cov_67.257439	8979	9311	1	Transcriptional regulator, PadR family	-0.711131	0.951381
contig_158_gene3	NODE_158_length_13339_cov_68.633858	1022	1621	1	ThiJ/PfpI family	-0.755056	0.951381
contig_38_gene61	NODE_38_length_76062_cov_73.429321	61163	62032	-1	Molybdenum cofactor biosynthesis enzyme and related Fe-S oxidoreductases	-0.8631	0.951381
contig_282_gene1	NODE_282_length_1791_cov_79.893913	29	1723	-1	Methyl-accepting chemotaxis protein	-0.882897	0.951381
contig_87_gene41	NODE_87_length_79450_cov_59.868332	35142	35669	-1	Dihydrofolate reductase (EC 1.5.1.3)	-0.916481	0.951381
contig_229_gene14	NODE_229_length_29732_cov_55.768162	11309	11605	1	hypothetical protein	-1.55457	0.951381
contig_196_gene8	NODE_196_length_11749_cov_55.081539	7227	7730	-1	acetyltransferase	0.609348	0.951506
contig_235_gene1	NODE_235_length_12027_cov_82.237885	139	1152	-1	FIG00523027: hypothetical protein	-0.489696	0.951506
contig_38_gene45	NODE_38_length_76062_cov_73.429321	44858	46285	-1	Hypothetical radical SAM family enzyme, NOT coproporphyrinogen III oxidase, oxygen-independent	-0.516191	0.951506
contig_20_gene61	NODE_20_length_73290_cov_70.500381	73052	73309	1	Replicative DNA helicase (EC 3.6.1.-) [SA14-24]	1.57193	0.952771
contig_118_gene37	NODE_118_length_47690_cov_72.941185	23410	23643	1	hypothetical protein	1.57193	0.952771
contig_158_gene13	NODE_158_length_13339_cov_68.633858	8017	8322	1	hypothetical protein	0.883123	0.952771
contig_91_gene26	NODE_91_length_42528_cov_60.406109	36964	38115	-1	hypothetical protein	0.825621	0.952771
contig_114_gene25	NODE_114_length_25203_cov_91.571281	24184	25083	1	Transcriptional regulator, DeoR family	0.795864	0.952771
contig_179_gene4	NODE_179_length_15035_cov_80.109741	1108	1722	-1	hypothetical protein	0.765101	0.952771
contig_47_gene45	NODE_47_length_63289_cov_87.057564	46845	48026	1	Acetyl-CoA acetyltransferase (EC 2.3.1.9)	0.755624	0.952771
contig_84_gene11	NODE_84_length_56024_cov_89.424515	12722	13570	-1	3-hydroxybutyryl-CoA dehydrogenase (EC 1.1.1.157)	0.715932	0.952771
contig_350_gene5	NODE_350_length_11464_cov_83.564636	4772	7135	1	Maltodextrin phosphorylase (EC 2.4.1.1)	0.648877	0.952771
contig_168_gene1	NODE_168_length_6914_cov_90.030083	108	1115	-1	Catabolite control protein A	0.601804	0.952771
contig_332_gene13	NODE_332_length_18383_cov_87.150848	12720	13592	1	Shikimate/quinate 5-dehydrogenase I beta (EC 1.1.1.282)	0.597734	0.952771
contig_73_gene4	NODE_73_length_27104_cov_101.264908	5574	6821	-1	Xaa-Pro aminopeptidase (EC 3.4.11.9)	0.594659	0.952771
contig_37_gene7	NODE_37_length_30441_cov_90.346115	7983	9767	-1	Choline binding protein A	0.587681	0.952771
contig_9_gene39	NODE_9_length_120959_cov_77.454727	37777	39432	1	Dihydroxyacetone kinase family protein	0.570995	0.952771
contig_29_gene28	NODE_29_length_62265_cov_85.025581	31145	32083	1	L-lactate dehydrogenase (EC 1.1.1.27)	0.53863	0.952771
contig_95_gene12	NODE_95_length_16658_cov_60.286110	15203	16096	1	predicted transcriptional regulator	0.536362	0.952771
contig_38_gene51	NODE_38_length_76062_cov_73.429321	51717	52586	-1	Protein-export membrane protein SecF (TC 3.A.5.1.1)	0.521461	0.952771
contig_70_gene11	NODE_70_length_23711_cov_57.885242	12491	13402	-1	Transcriptional regulator, LysR family	0.494312	0.952771
contig_248_gene5	NODE_248_length_23007_cov_70.699570	3350	4153	-1	Histidinol-phosphatase (EC 3.1.3.15)	0.429906	0.952771
contig_26_gene12	NODE_26_length_89325_cov_78.528419	10450	10593	1	hypothetical protein	0.418755	0.952771
contig_92_gene14	NODE_92_length_25857_cov_98.441193	12283	12405	1	Glutaredoxin	0.418554	0.952771
contig_28_gene52	NODE_28_length_71255_cov_75.202965	64040	64903	1	Undecaprenyl-diphosphatase (EC 3.6.1.27)	0.390732	0.952771
contig_281_gene2	NODE_281_length_9095_cov_70.352173	1399	1905	-1	Phage protein	-0.375997	0.952771
contig_103_gene3	NODE_103_length_34124_cov_68.566376	2988	3722	1	Cell division transporter, ATP-binding protein FtsE (TC 3.A.5.1.1)	-0.473131	0.952771
contig_275_gene2	NODE_275_length_13625_cov_78.687782	1932	2876	-1	Maltose/maltodextrin ABC transporter, permease protein MalF	-0.494574	0.952771
contig_9_gene91	NODE_9_length_120959_cov_77.454727	94568	94831	1	SSU ribosomal protein S15p (S13e)	-0.5201	0.952771
contig_20_gene12	NODE_20_length_73290_cov_70.500381	14500	15606	1	N-acetylmuramoyl-L-alanine amidase (EC 3.5.1.28)	-0.521359	0.952771
contig_72_gene35	NODE_72_length_65007_cov_99.269928	43802	44194	-1	SSU ribosomal protein S9p (S16e)	-0.529708	0.952771
contig_115_gene11	NODE_115_length_26304_cov_86.500610	12566	13747	-1	Teichoic acid export ATP-binding protein TagH (EC 3.6.3.40)	-0.531545	0.952771
contig_219_gene2	NODE_219_length_9819_cov_96.878090	984	1928	1	Transketolase, C-terminal section (EC 2.2.1.1)	-0.601635	0.952771
contig_642_gene1	NODE_642_length_1144_cov_84.781471	112	1125	-1	Pyruvate-flavodoxin oxidoreductase (EC 1.2.7.-)	-0.611669	0.952771
contig_149_gene23	NODE_149_length_32140_cov_101.366928	29520	29795	1	DNA-binding protein HBsu	-0.654186	0.952771
contig_47_gene37	NODE_47_length_63289_cov_87.057564	38769	40526	1	FIG069887: hypothetical protein / Methylase of polypeptide chain release factors	-0.658171	0.952771
contig_87_gene1	NODE_87_length_79450_cov_59.868332	137	847	1	response regulator, putative virR	-0.664859	0.952771
contig_489_gene1	NODE_489_length_1498_cov_86.491325	253	1068	-1	Transketolase, N-terminal section (EC 2.2.1.1)	-0.72956	0.952771
contig_143_gene8	NODE_143_length_13151_cov_92.003723	10667	11143	1	Putative DHNTP pyrophosphatase	-0.739567	0.952771
contig_53_gene4	NODE_53_length_21992_cov_83.933113	4924	5856	1	N-Acetyl-D-glucosamine ABC transport system, permease protein 1	-0.771136	0.952771
contig_134_gene2	NODE_134_length_31353_cov_70.595123	942	2327	-1	Multi antimicrobial extrusion protein (Na(+)/drug antiporter), MATE family of MDR efflux pumps	-0.786605	0.952771
contig_124_gene16	NODE_124_length_20186_cov_82.634750	17884	18315	1	FIG00512748: hypothetical protein	-0.799627	0.952771
contig_10_gene15	NODE_10_length_25326_cov_86.681633	18481	20262	1	Methyl-accepting chemotaxis protein	-0.802861	0.952771
contig_16_gene4	NODE_16_length_19986_cov_88.651810	3691	3933	-1	Transition state regulatory protein AbrB	-0.955038	0.952771
contig_22_gene14	NODE_22_length_26895_cov_57.350658	11294	11578	1	FIG004131: Transcriptional regulator, ArsR family	-0.973418	0.952771
contig_118_gene23	NODE_118_length_47690_cov_72.941185	13012	14370	1	Phage terminase large subunit	-1.1212	0.952771
contig_148_gene6	NODE_148_length_11303_cov_59.387684	4630	5238	1	hypothetical protein	-1.1212	0.952771
contig_52_gene8	NODE_52_length_21777_cov_73.111816	9427	9690	-1	Predicted xylanase/chitin deacetylase	-1.95945	0.952771
contig_155_gene3	NODE_155_length_9935_cov_104.771011	3058	4890	-1	Neopullulanase (EC 3.2.1.135)	0.823925	0.953289
contig_138_gene11	NODE_138_length_26879_cov_93.071434	12685	12966	1	hypothetical protein	0.760943	0.953289
contig_102_gene7	NODE_102_length_15794_cov_69.038055	5673	6200	-1	Transcriptional regulator, PadR family	-0.493408	0.953289
contig_477_gene4	NODE_477_length_2515_cov_73.622665	2268	2414	1	hypothetical protein	-0.615944	0.953289
contig_99_gene4	NODE_99_length_13300_cov_86.239700	3699	4148	1	Flagellar basal-body rod protein FlgB	-0.724907	0.953289
contig_40_gene13	NODE_40_length_28503_cov_96.955620	14120	15256	-1	FIG00512997: hypothetical protein	-0.893413	0.953289
contig_92_gene26	NODE_92_length_25857_cov_98.441193	21909	22241	-1	protein from nitrogen regulatory protein P-II (GLNB) family, ortholog YAAQ B. subtilis	-0.596276	0.95517
contig_5_gene72	NODE_5_length_85387_cov_76.971367	77063	77707	1	FIG011945: O-methyltransferase family protein	-0.652314	0.95517
contig_60_gene22	NODE_60_length_28852_cov_73.719360	25608	27017	-1	AAA ATPase, central region	-0.531659	0.956236
contig_100_gene13	NODE_100_length_29216_cov_74.810616	13742	14578	-1	hypothetical protein	1.03349	0.956982
contig_155_gene4	NODE_155_length_9935_cov_104.771011	5084	5233	-1	Glycogen phosphorylase (EC 2.4.1.1)	0.82698	0.956982
contig_66_gene19	NODE_66_length_26861_cov_68.289673	16062	18512	1	ATP-dependent DNA helicase RecQ	0.599541	0.956982
contig_121_gene4	NODE_121_length_14970_cov_89.396660	3721	4326	-1	Lipid carrier : UDP-N-acetylgalactosaminyltransferase (EC 2.4.1.-)	0.56701	0.956982
contig_100_gene4	NODE_100_length_29216_cov_74.810616	3992	4744	1	regulatory protein, LuxR	0.43189	0.956982
contig_47_gene8	NODE_47_length_63289_cov_87.057564	8068	8631	-1	putative acyl-CoA thioesterase	0.409814	0.956982
contig_163_gene18	NODE_163_length_31429_cov_74.449677	18048	19019	-1	Oligopeptide transport ATP-binding protein OppD (TC 3.A.1.5.1)	0.398098	0.956982
contig_120_gene8	NODE_120_length_14794_cov_106.939026	12370	13059	-1	LSU ribosomal protein L1p (L10Ae)	-0.427463	0.956982
contig_37_gene8	NODE_37_length_30441_cov_90.346115	10178	11908	-1	two-component sensor histidine kinase	-0.498191	0.956982
contig_164_gene6	NODE_164_length_28328_cov_70.047089	4301	5524	-1	NAD(FAD)-utilizing dehydrogenases	-0.539781	0.956982
contig_56_gene8	NODE_56_length_27207_cov_81.986732	7519	9339	1	MutS-related protein, family 1	-0.565168	0.956982
contig_5_gene77	NODE_5_length_85387_cov_76.971367	82893	84158	1	Cell division protein FtsA	-0.603116	0.956982
contig_38_gene42	NODE_38_length_76062_cov_73.429321	39253	41337	-1	GGDEF domain protein	-0.620158	0.956982
contig_87_gene39	NODE_87_length_79450_cov_59.868332	32834	33346	1	FIG01117580: hypothetical protein	-0.728034	0.956982
contig_220_gene13	NODE_220_length_13088_cov_76.803177	12377	12727	-1	Arsenate reductase (EC 1.20.4.1)	-0.780505	0.956982
contig_73_gene2	NODE_73_length_27104_cov_101.264908	2757	3236	1	conserved hypothetical protein	-0.812125	0.956982
contig_311_gene4	NODE_311_length_5231_cov_66.400879	2447	2908	-1	hypothetical protein	-0.837937	0.956982
contig_28_gene31	NODE_28_length_71255_cov_75.202965	38334	39659	1	Lysine/cadaverine antiporter membrane protein CadB	-0.906272	0.956982
contig_15_gene10	NODE_15_length_17228_cov_90.169785	15426	16760	-1	ABC-type sugar transport system, periplasmic component	-0.931559	0.956982
contig_119_gene13	NODE_119_length_19811_cov_102.549294	10406	11758	1	Chromosomal replication initiator protein DnaA	0.498067	0.958038
contig_40_gene17	NODE_40_length_28503_cov_96.955620	18242	19039	-1	FIG00519935: hypothetical protein	-0.689084	0.958038
contig_641_gene1	NODE_641_length_823_cov_90.897934	136	669	-1	Transketolase, C-terminal section (EC 2.2.1.1)	-0.499898	0.959394
contig_91_gene28	NODE_91_length_42528_cov_60.406109	40033	41040	1	Chromosome (plasmid) partitioning protein ParB / Stage 0 sporulation protein J	-0.508316	0.959704
contig_118_gene18	NODE_118_length_47690_cov_72.941185	9747	10712	1	hypothetical protein	0.648611	0.960589
contig_135_gene4	NODE_135_length_10241_cov_63.287571	3316	3705	1	hypothetical protein	0.430254	0.960589
contig_38_gene66	NODE_38_length_76062_cov_73.429321	66433	67659	-1	FliB family protein	-0.561863	0.960589
contig_140_gene9	NODE_140_length_14679_cov_71.711357	7121	7978	-1	ABC transporter, ATP-binding protein	0.726329	0.960698
contig_4_gene9	NODE_4_length_20658_cov_74.543182	9755	10621	1	Transcriptional regulator, LysR family	0.505476	0.960963
contig_58_gene7	NODE_58_length_28039_cov_83.117874	8591	9280	1	Ser/Thr protein phosphatase family protein	0.467155	0.960963
contig_220_gene12	NODE_220_length_13088_cov_76.803177	12139	12297	-1	FIG00516526: hypothetical protein	-0.798047	0.960963
contig_14_gene13	NODE_14_length_76224_cov_57.471622	14571	16412	1	conserved hypothetical protein	0.809782	0.961629
contig_65_gene12	NODE_65_length_11024_cov_96.826653	8683	9741	-1	Cell wall-binding protein	0.843807	0.961759
contig_143_gene4	NODE_143_length_13151_cov_92.003723	4557	5279	1	Glutamate transport ATP-binding protein	-0.590606	0.961759
contig_47_gene38	NODE_47_length_63289_cov_87.057564	40761	41843	1	Peptide chain release factor 1	-0.63708	0.961759
contig_120_gene10	NODE_120_length_14794_cov_106.939026	13628	14176	-1	Transcription antitermination protein NusG	-0.430166	0.96455
contig_69_gene20	NODE_69_length_27471_cov_76.941795	20886	21590	-1	ABC-type multidrug transport system, ATPase component	0.64384	0.964807
contig_5_gene3	NODE_5_length_85387_cov_76.971367	3693	3995	-1	conserved hypothetical protein	-0.378943	0.966286
contig_40_gene19	NODE_40_length_28503_cov_96.955620	20534	24292	-1	ATP-dependent nuclease, subunit A	0.756356	0.967816
contig_75_gene1	NODE_75_length_49818_cov_68.072365	270	383	-1	hypothetical protein	0.225424	0.967945
contig_167_gene13	NODE_167_length_25478_cov_87.847710	13510	14016	1	tRNA (cytosine34-2'-O-)-methyltransferase (EC 2.1.1.-)	-0.634027	0.967945
contig_162_gene6	NODE_162_length_29299_cov_62.273697	7006	8022	-1	beta-lactamase	0.82776	0.968259
contig_9_gene95	NODE_9_length_120959_cov_77.454727	99102	100310	1	Aspartokinase (EC 2.7.2.4)	0.755768	0.968259
contig_71_gene29	NODE_71_length_41353_cov_59.426861	32547	34610	1	Beta-galactosidase (EC 3.2.1.23)	0.676626	0.968259
contig_84_gene13	NODE_84_length_56024_cov_89.424515	14776	15555	-1	Electron transfer flavoprotein, beta subunit	0.669522	0.968259
contig_14_gene3	NODE_14_length_76224_cov_57.471622	1453	2349	-1	Pyruvate formate-lyase activating enzyme (EC 1.97.1.4)	0.614006	0.968259
contig_87_gene24	NODE_87_length_79450_cov_59.868332	19693	20484	1	FIG00529811: hypothetical protein	0.612654	0.968259
contig_18_gene12	NODE_18_length_23062_cov_100.255051	9389	10474	1	Nicotinate-nucleotide--dimethylbenzimidazole phosphoribosyltransferase (EC 2.4.2.21)	0.587819	0.968259
contig_9_gene78	NODE_9_length_120959_cov_77.454727	79767	80780	1	Membrane-associated zinc metalloprotease	0.46598	0.968259
contig_182_gene1	NODE_182_length_12323_cov_94.431549	115	1473	-1	Choline binding protein A	0.42808	0.968259
contig_69_gene15	NODE_69_length_27471_cov_76.941795	14913	15884	-1	Methyl-accepting chemotaxis protein	-0.565318	0.968259
[truncated: 1,988 more rows]
