# Supplementary material for: Genome-wide transcriptional analysis suggests hydrogenase- and nitrogenase-mediated hydrogen production in Clostridium butyricum CWBI 1009
Source: Biotechnol Biofuels. 2015 Feb 22;8:27. doi: 10.1186/s13068-015-0203-5 (PMC4342158; doi:10.1186/s13068-015-0203-5)
Supplement: Additional file 4: — RNA-seq data. Table S6. Acid stress response: alkalisation of the internal/external environment. Genes and pathways regulated at acidic pH 6.3 versus 7.3 during glucose fermentation under unregulated-pH conditions (RNA-seq data). Table S7. Acid stress response: cellular transport. Genes differentially regulated at acidic pH 6.3 versus 7.3 during glucose fermentation under unregulated-pH conditions (RNA-seq data). Table S8. Acid stress response: transcriptional regulators and other regulatory proteins. Genes differentially regulated at acidic pH 6.3 versus 7.3 during glucose fermentation under unregulated-pH conditions (RNA-seq data). Table S9. Acid stress response: activation of sporulation. Genes differentially regulated at acidic pH 6.3 versus 7.3 during glucose fermentation under unregulated-pH conditions (RNA-seq data). [file 13068_2015_203_MOESM4_ESM.xlsx]

## Sheet: Table S6
Enzyme	Chemical reaction	Pathway/ process
Nitrogenase	N2 + 8H+ +8e- + 16ATP → 2NH3 + H2 + 16ADP 16Pi	N2 fixation
	Genes/operon up-regulated (log2 fold change)
	Homocitrate synthase (EC 2.3.3.14), (4.70)
	isopropylmalate/homocitrate/citramalate synthase-like protein (4.94)
	Homocitrate synthase omega subunit (EC 2.3.3.14), (5.55)
	Foldase protein PrsA precursor (EC 5.2.1.8), (5.56)
	Nitrogenase FeMo-cofactor scaffold and assembly protein NifN (7.3)
	Nitrogenase FeMo-cofactor scaffold and assembly protein NifE (7.21)
	Nitrogenase (molybdenum-iron) beta chain NifK (EC 1.18.6.1), (8.85)
	Nitrogenase (molybdenum-iron) alpha chain NifD (EC 1.18.6.1), (5.07)
	Nitrogen regulatory protein P-II (8.24)
	Nitrogen regulatory protein P-II (9.39)
	Nitrogenase (molybdenum-iron) reductase and maturation protein NifH (8.49)
	Molybdenum ABC transporter, periplasmic molybdenum-binding protein ModA (5.4)
	Molybdenum transport system permease protein ModB (5.94)
	Molybdenum transport ATP-binding protein ModC (4.73)
	Molybdate-binding domain of ModE (4.44)
Ethanolamine ammonia-lyase	ethanolamine ↔ acetaldehyde + NH3	Glycerophospholipid metabolism
	Genes/operon up-regulated (log2 fold change)
	Ethanolamine two-component response regulator (2.8)
	Ethanolamine ammonia-lyase light chain (EC 4.3.1.7), (6.87)
	Ethanolamine ammonia-lyase heavy chain (EC 4.3.1.7), (7.9)
	Ethanolamine permease (8.03)
Urease	(NH2)2CO + H2O → CO2 + 2NH3	Urea metabolism
	Genes/operon up-regulated (log2 fold change)
	Urease alpha subunit (EC 3.5.1.5), (6.99)
	urease beta subunit (7.78)
	Urease gamma subunit (EC 3.5.1.5), (7.71)
	Nitrogen regulatory protein P-II (8.81)
	Nitrogen regulatory protein P-II (9.64)
	Urea ABC transporter, ATPase protein UrtE (8.85)
	Urea ABC transporter, ATPase protein UrtD (8.67)
	Urea ABC transporter, permease protein UrtC (9.15)
	Urea ABC transporter, permease protein UrtB (8.98)
	Urea ABC transporter, urea binding protein (9.29)
Allophanate hydrolase	allophanate + 3H2O + H+ ↔ 2HCO3- + 2NH4+	Urea cycle/ metabolism of amino groups
	Genes/operon up-regulated (log2 fold change)
	Biotin carboxylase of acetyl-CoA carboxylase (EC 6.3.4.14), (5.94)
	Biotin carboxyl carrier protein (7.47)
	Allophanate hydrolase 2 subunit 2 (EC 3.5.1.54), (6.43)
	Allophanate hydrolase 2 subunit 1 (EC 3.5.1.54), (8.06)
	Lactam utilization protein LamB (8.08)
	hypothetical protein possibly connected to lactam utilization and allophanate hydrolase (7.47)
	FIG00516073: hypothetical protein (7.57)
	D-alanine aminotransferase (EC 2.6.1.21), (7.15)
Beta-ureidopropionase	N-carbamoyl-beta-alanine + H2O ↔beta-alanine + CO2 + NH3	Pyrimidine metabolism, beta-alanine metabolism, and pantothenate and CoA biosynthesis
	Genes/operon up-regulated (log2 fold change)
	Beta-ureidopropionase (EC 3.5.1.6), (5.49)
	Pyrimidine ABC transporter, ATP-binding protein (7.02)
	Pyrimidine ABC transporter, transmembrane component 1 (6.07)
	Pyrimidine ABC transporter, transmembrane component 2 (5.95)
	Pyrimidine ABC transporter, substrate-binding component (6.42)
	Dihydropyrimidinase (EC 3.5.2.2), (5.10)
	Dihydropyrimidine dehydrogenase [NADP+] (EC 1.3.1.2), (3.31)
Aspartate ammonia-lyase	L-aspartate ↔ fumarate + NH3	Alanine and aspartate metabolism and nitrogen metabolism
	Genes/operon up-regulated (log2 fold change)
	Aspartate ammonia-lyase (EC 4.3.1.1), (5.27)
N-Carbamoylputrescine amidase	N-carbamoylputrescine + H2O ↔ putrescine + CO2 + NH3	Urea cycle/ metabolism of amino groups
	Genes/operon up-regulated (log2 fold change)
	N-carbamoylputrescine amidase (3.5.1.53), (4.83)
	NAD-dependent 4-hydroxybutyrate dehydrogenase (10.49)
	Putrescine aminotransferase (EC 2.6.1.82), (6.46)

## Sheet: Table S7
Substrate	Gene	Log2 fold change	Gene ID
ABC transport
Phosphate	Phosphate ABC transporter, periplasmic phosphate-binding protein PstS (TC 3.A.1.7.1)	-2.6	contig_9_gene9
Molybdenum	Molybdenum ABC transporter, periplasmic molybdenum-binding protein ModA (TC 3.A.1.8.1)	5.4	contig_181_gene22
	Molybdenum transport system permease protein ModB (TC 3.A.1.8.1)	5.94	contig_181_gene23
	Molybdenum transport ATP-binding protein ModC (TC 3.A.1.8.1)	4.73	contig_181_gene24
	Molybdate-binding domain of ModE	4.44	contig_181_gene25
N-Acetyl-D-glucosamine	N-Acetyl-D-glucosamine ABC transport system, sugar-binding protein	-8.8	contig_53_gene3
Galactose	Galactose/methyl galactoside ABC transport system, D-galactose-binding periplasmic protein MglB (TC 3.A.1.2.3)	-4.65	contig_27_gene10
Urea	Urea ABC transporter, ATPase protein UrtE	8.85	contig_29_gene39
	Urea ABC transporter, ATPase protein UrtD	8.67	contig_29_gene40
	Urea ABC transporter, permease protein UrtC	9.15	contig_29_gene41
	Urea ABC transporter, permease protein UrtB	8.98	contig_29_gene42
	Urea ABC transporter, urea binding protein	9.29	contig_29_gene43
Amino acids	hypothetical protein	5.18	contig_164_gene21
	Amino acid ABC transporter, ATP-binding protein	5.52	contig_164_gene22
	Amino acid ABC transporter, glutamine-binding protein/permease protein	5.17	contig_164_gene23
	Amino acid ABC transporter, amino acid-binding protein/permease protein	5.64	contig_164_gene24
	ABC-type amino acid transport/signal transduction systems, periplasmic component/domain	2.87	contig_279_gene2
Branched-chain amino acids	Branched-chain amino acid transport ATP-binding protein LivF (TC 3.A.1.4.1)	4.5	contig_26_gene65
	Branched-chain amino acid transport ATP-binding protein LivG (TC 3.A.1.4.1)	5.55	contig_26_gene66
	Branched-chain amino acid transport system permease protein LivM (TC 3.A.1.4.1)	5.96	contig_26_gene67
	High-affinity branched-chain amino acid transport system permease protein LivH (TC 3.A.1.4.1)	6.5	contig_26_gene68
	Branched-chain amino acid ABC transporter, amino acid-binding protein (TC 3.A.1.4.1)	6.4	contig_26_gene69
	Branched-chain amino acid transport ATP-binding protein LivF (TC 3.A.1.4.1)	6.19	contig_146_gene16
	Branched-chain amino acid transport ATP-binding protein LivG (TC 3.A.1.4.1)	6.3	contig_146_gene17
	Branched-chain amino acid transport system permease protein LivM (TC 3.A.1.4.1)	7.4	contig_146_gene18
	High-affinity branched-chain amino acid transport system permease protein LivH (TC 3.A.1.4.1)	8.84	contig_146_gene19
	Branched-chain amino acid ABC transporter, amino acid-binding protein (TC 3.A.1.4.1)	8.75	contig_146_gene20
Oligopeptides	Oligopeptide ABC transporter, periplasmic oligopeptide-binding protein OppA (TC 3.A.1.5.1)	-4.44	contig_10_gene1
	probable ABC transporter protein, ATP-binding component	-7.25	contig_10_gene13
	Dipeptide transport system permease protein DppB (TC 3.A.1.5.2)	-5.98	contig_10_gene2
	Oligopeptide transport system permease protein OppC (TC 3.A.1.5.1)	-6.47	contig_10_gene3
	Oligopeptide transport ATP-binding protein OppD (TC 3.A.1.5.1)	-6.6	contig_10_gene4
	Oligopeptide transport ATP-binding protein OppF (TC 3.A.1.5.1)	-5.07	contig_10_gene5
	Oligopeptide transport ATP-binding protein OppF (TC 3.A.1.5.1)	4.49	contig_11_gene8
	Oligopeptide transport ATP-binding protein OppD (TC 3.A.1.5.1)	4.46	contig_11_gene9
	Oligopeptide transport system permease protein OppC (TC 3.A.1.5.1)	4.58	contig_11_gene10
	Oligopeptide transport system permease protein OppB (TC 3.A.1.5.1)	4.33	contig_11_gene11
	Oligopeptide ABC transporter, periplasmic oligopeptide-binding protein OppA (TC 3.A.1.5.1)	4.75	contig_11_gene12
	Oligopeptide transport ATP-binding protein OppF (TC 3.A.1.5.1)	5.02	contig_184_gene23
	Oligopeptide transport ATP-binding protein OppD (TC 3.A.1.5.1)	6.42	contig_184_gene24
	Dipeptide transport system permease protein DppC (TC 3.A.1.5.2)	6.61	contig_184_gene25
	Dipeptide transport system permease protein DppB (TC 3.A.1.5.2)	7.27	contig_184_gene26
	Dipeptide-binding ABC transporter, periplasmic substrate-binding component (TC 3.A.1.5.2)	7.09	contig_184_gene27
Spermidine/ putrescine	Putrescine transport ATP-binding protein PotA (TC 3.A.1.11.1)	8.86	contig_100_gene10
	ABC transporter, periplasmic spermidine putrescine-binding protein PotD (TC 3.A.1.11.1)	8.31	contig_100_gene11
	Spermidine Putrescine ABC transporter permease component potC (TC_3.A.1.11.1)	7.45	contig_100_gene8
	Spermidine Putrescine ABC transporter permease component PotB (TC 3.A.1.11.1)	7.25	contig_100_gene9
Glutamate	Glutamate transport substrate-binding protein	8.2	contig_66_gene16
	Glutamate transport permease protein	8.32	contig_66_gene17
	Amino acid ABC transporter, permease protein, 3-TM region, His/Glu/Gln/Arg/opine	7,97	contig_66_gene18
Glutamine	Glutamine transport ATP-binding protein glnQ (TC 3.A.1.3.2)	5.72	contig_11_gene28
	Glutamine ABC transporter, periplasmic glutamine-binding protein (TC 3.A.1.3.2) / Glutamine transport system permease protein GlnP (TC 3.A.1.3.2)	4.92	contig_11_gene30
Ribose	Ribose ABC transport system, ATP-binding protein RbsA (TC 3.A.1.2.1)	-3.88	contig_188_gene16
Deoxyribose	membrane protein, Bmp family	6.07	contig_22_gene17
	Putative deoxyribose-specific ABC transporter, ATP-binding protein	6.82	contig_22_gene18
	hypothetical protein	7.37	contig_22_gene19
	Putative deoxyribose-specific ABC transporter, permease protein	6.91	contig_22_gene20
Pyrimidine	Pyrimidine ABC transporter, ATP-binding protein	7.02	contig_61_gene17
	Pyrimidine ABC transporter, transmembrane component 1	6.07	contig_61_gene18
	Pyrimidine ABC transporter, transmembrane component 2	5.95	contig_61_gene19
	Pyrimidine ABC transporter, substrate-binding component	6.42	contig_61_gene20
Lipids	Lipid A export ATP-binding/permease protein MsbA	4.83	contig_14_gene54
	ABC transporter related	5.13	contig_14_gene55
Taurine	Taurine transport system permease protein TauC	3.69	contig_110_gene7
	Taurine-binding periplasmic protein TauA	6.04	contig_110_gene8
	putative taurine transport ATP-binding protein tauB	3.82	contig_110_gene9
Other	ABC transporter, ATP-binding protein	-4.08	contig_46_gene10
	FIG00519445: hypothetical protein	-3.63	contig_46_gene11
Permeases
Ethanolamine	Ethanolamine permease	8.03	contig_221_gene10
Choline	Choline permease LicB	-3.38	contig_26_gene1
Drug/metabolite	Permease of the drug/metabolite transporter (DMT) superfamily	3.18	contig_48_gene1
Amino acids	Amino acid permease-associated region	6.24	contig_163_gene7
	Cytosine/purine/uracil/thiamine/allantoin permease family protein	3.7	contig_195_gene7
Ammonium transporters
Ammonium	Ammonium transporter	6.89	contig_26_gene53
	Ammonium transporter	5.4	contig_147_gene11
	Ammonium transporter	5.1	contig_199_gene5
Energy-coupling factor (ECF) transporters
Biotin	Substrate-specific component BioY of biotin ECF transporter	7.14
	Substrate-specific component BioY of biotin ECF transporter	6.47	contig_105_gene5
Thiamin	Substrate-specific component ThiT of thiamin ECF transporter	2.59	contig_14_gene42
	Substrate-specific component ThiW of predicted thiazole ECF transporter	3.05	contig_29_gene15
Pyridoxin	Substrate-specific component PdxU2 of predicted pyridoxin-related ECF transporter	3.08	contig_29_gene25
Niacin	Substrate-specific component NiaX of predicted niacin ECF transporter	3.48	contig_201_gene9
Riboflavin	Substrate-specific component RibU of riboflavin ECF transporter	-3.3	contig_238_gene5
ZIP family of metal transporters
Metals	Metal transporter, ZIP family	3.96	contig_14_gene53
Sodium/ substrate symport
Sialic acid	Predicted sialic acid transporter	-6.63	contig_185_gene5
PTS system
N-acetylgalactosamine	PTS system, N-acetylgalactosamine-specific IIB component (EC 2.7.1.69)	-3.77	contig_18_gene5
	PTS system, N-acetylgalactosamine-specific IIC component (EC 2.7.1.69)	-3.11	contig_18_gene6
Fructose	PTS system, fructose-specific IIA component (EC 2.7.1.69)	-5.18	contig_52_gene2
Ascorbate	Ascorbate-specific PTS system, EIIA component (EC 2.7.1.-)	-3.77	contig_110_gene23
	Ascorbate-specific PTS system, EIIC component	-3.2	contig_110_gene24
Cellobiose	PTS system, cellobiose-specific IIA component (EC 2.7.1.69)	-4.79	contig_228_gene1
	PTS system, cellobiose-specific IIC component (EC 2.7.1.69)	-5.84	contig_276_gene4
Lactose	PTS system, lactose-specific IIA component (EC 2.7.1.69)	-2.85	contig_310_gene4
Maltose/glucose	PTS system, maltose and glucose-specific IIC component (EC 2.7.1.69)	-3.13	contig_428_gene2
ATPases-like
Cations	Cation-transporting ATPase	3.12	contig_124_gene17
	Probable cation-transporting ATPase	2.86	contig_601_gene1
Unclassified
	probable amino acid carrier protein	2.39	contig_147_gene9

## Sheet: Table S8
Gene name	Log2 fold change	Gene ID
Transcriptional regulators
Transcriptional regulators, RpiR family	5.56	contig_3_gene18
Transcriptional regulator, GntR family	3.36	contig_11_gene32
Transcriptional regulator, AraC family	5.09	contig_14_gene56
Similar to transcriptional regulator	6.35	contig_22_gene21
Transcriptional repressor of the fructose operon, DeoR family	-3.86	contig_52_gene4
Transcriptional regulator, CarD family	3.56	contig_75_gene33
Transcriptional regulatory protein	4.26	contig_162_gene1
NtrC family Transcriptional regulator, ATPase domain	-3.91	contig_114_gene10
transcription regulator, AsnC-type	2.78	contig_134_gene19
Operon antiterminators
Beta-glucoside bgl operon antiterminator, BglG family	-3.58	contig_29_gene50
Glycerol uptake operon antiterminator regulatory protein	-3.59	contig_342_gene6
Nitrogen regulation
Nitrogen regulatory protein P-II	6.87	contig_26_gene54
Nitrogen regulatory protein P-II	8,81	contig_29_gene37
Nitrogen regulatory protein P-II	9.64	contig_29_gene38
Nitrogen regulatory protein P-II	6.43	contig_100_gene12
Nitrogen regulatory protein P-II	5.68	contig_110_gene4
Nitrogen regulatory protein P-II	6.02	contig_110_gene5
Nitrogen regulatory protein P-II	6.07	contig_147_gene10
Nitrogen regulatory protein P-II	8.24	contig_181_gene16
Nitrogen regulatory protein P-II	9.39	contig_181_gene17
Nitrogen regulatory protein P-II	3.6	contig_199_gene6
Two-component regulatory system
Ethanolamine two-component response regulator	2.81	contig_26_gene56
Two component transcriptional regulator, AraC family	-3.1	contig_10_gene17
Two-component sensor kinase YesM (EC 2.7.3.-)	-3.1	contig_27_gene8
Two-component response regulator yesN, associated with MetSO reductase	-2.91	contig_27_gene7
two-component sensor histidine kinase	-2.76	contig_112_gene1
Two-component response regulator yesN	-3.66	contig_112_gene2
GntR-like bacterial transcription factors
Regulatory protein GntR, HTH	-4,16	contig_276_gene2
Regulatory protein GntR, HTH	-3.78	contig_276_gene3
Transcriptional regulator, GntR family	-2.9	contig_176_gene33
Sigma factors
Serine phosphatase RsbU, regulator of sigma subunit	-3.14	contig_303_gene7
RNA polymerase sporulation specific sigma factor SigE	3.34	contig_9_gene2
Other regulatory proteins
Putative regulatory protein	4.89	contig_110_gene6

## Sheet: Table S9
Gene name	Log2 fold change	Gene ID
Stage III sporulation protein AA	3.45	contig_3_gene33
Stage III sporulation protein AB	3.6	contig_3_gene34
Stage III sporulation protein AC	3.37	contig_3_gene35
Stage III sporulation protein AE	3.57	contig_3_gene37
Stage III sporulation protein AF	3.5	contig_3_gene38
Stage III sporulation protein AG	3.52	contig_3_gene39
Stage III sporulation protein AH	3.24	contig_3_gene40
RNA polymerase sporulation specific sigma factor SigE	3.34	contig_9_gene2
Stage II sporulation protein related to metaloproteases (SpoIIQ)	3.95	contig_47_gene58
Stage III sporulation protein D	3.14	contig_47_gene59
Spore maturation protein B	3.06	contig_73_gene5
Stage II sporulation protein P	3.3	contig_124_gene1
Stage II sporulation serine phosphatase for sigma-F activation (SpoIIE)	3.14	contig_174_gene3
Spore protease GPR related protein	3.9	contig_202_gene1
