# Supplementary material for: Genome-wide transcriptional analysis suggests hydrogenase- and nitrogenase-mediated hydrogen production in Clostridium butyricum CWBI 1009
Source: Biotechnol Biofuels. 2015 Feb 22;8:27. doi: 10.1186/s13068-015-0203-5 (PMC4342158; doi:10.1186/s13068-015-0203-5)
Supplement: Additional file 5: — 2D-DIGE data. Table S10. Protein identification table generated with the Biotools software (Bruker) using the Mascot search engine on the Clostridium butyricum 5521 protein database. Table S11. Proteins identified as differentially abundant in C. butyricum CWBI 1009 in response to the decline in pH during unregulated-pH glucose fermentation (2D-DIGE analysis). [file 13068_2015_203_MOESM5_ESM.xlsx]

## Sheet: Table S10
SPOT	ACC	NAME	V	t test	MW	pI-Value	MS Coverage	Mascot Score
67	gi|182417310|ref|ZP_02948649.1	conserved hypothetical protein	-1.94	0.002	17831	4.80	26	44
148	gi|182418369|ref|ZP_02949664.1	pyruvate:ferredoxin oxidoreductase	2.46	0.00035	128076	5.40	11	77
166	gi|182418751|ref|ZP_02950024.1	aldehyde-alcohol dehydrogenase 2	1.7	0.0039	96286	6.10	30	184
194	gi|182418367|ref|ZP_02949662.1	DNA polymerase IV	-1.96	0.017	40077	9.20	14	43
200	gi|182418928|ref|ZP_02950185.1	GTP-binding protein TypA/BipA	-1.65	0.027	67912	4.90	19	89
211	gi|182419627|ref|ZP_02950872.1	threonyl-tRNA synthetase	-2.66	0.00026	73650	5.80	14	58
222	gi|182420016|ref|ZP_02951250.1	carbamoyl-phosphate synthase, large subunit	-2.23	0.004	119647	4.90	22	173
256	gi|182419851|ref|ZP_02951091.1	glyceraldehyde-3-phosphate dehydrogenase, type I	-1.81	0.0069	35921	5.20	23	68
261	gi|182418369|ref|ZP_02949664.1	pyruvate:ferredoxin oxidoreductase	1.74	0.0011	128076	5.40	24	167
266	gi|182418369|ref|ZP_02949664.1	pyruvate:ferredoxin oxidoreductase	1.53	0.0075	128076	5.40	24	179
282	gi|182418751|ref|ZP_02950024.1	aldehyde-alcohol dehydrogenase 2	-1.34	0.084	96286.00	6.10	12	68
301	gi|182418464|ref|ZP_02949758.1	pyruvate phosphate dikinase	1.74	0.0011	97182.00	5.00	10	63
303	gi|182417470|ref|ZP_02948797.1	formate acetyltransferase	-2	0.015	85117	4.80	27	124
380	gi|182418928|ref|ZP_02950185.1	GTP-binding protein TypA/BipA	-1.52	0.0059	67912.00	4.90	22	103
412	gi|182418751|ref|ZP_02950024.1	aldehyde-alcohol dehydrogenase 2	1.57	0.022	96286.00	6.10	10	78
419	gi|182418751|ref|ZP_02950024.1	aldehyde-alcohol dehydrogenase 2	1.58	0.0002	96286	6.1	10	53
434	gi|182418369|ref|ZP_02949664.1	pyruvate:ferredoxin oxidoreductase	1.86	0.014	128076.00	5.40	14	135
439	gi|182418751|ref|ZP_02950024.1	aldehyde-alcohol dehydrogenase 2	2.01	0.019	96286.00	6.10	21	66
441	gi|182416689|ref|ZP_02624648.2	acyl-coa dehydrogenase, short-chain specific	1.84	0.0024	42228.00	5.00	25	60
456	gi|182417568|ref|ZP_02948893.1	translation elongation factor Ts	1.9	2.1e-05	33932.00	4.80	30	84
467	gi|182418751|ref|ZP_02950024.1	iron-sulfur cluster-binding protein	1.92	8e-05	101408.00	5.10	11	45
468	gi|182418464|ref|ZP_02949758.1	pyruvate phosphate dikinase	1.64	0.00014	97182.00	5.00	19	103
481	gi|182419840|ref|ZP_02951080.1	preprotein translocase, SecA subunit	2.16	0.0049	101497.00	5.10	15	61
484	gi|182418751|ref|ZP_02950024.1	aldehyde-alcohol dehydrogenase 2	1.72	0.0001	96286.00	6.10	38	181
486	gi|182418369|ref|ZP_02949664.1	pyruvate:ferredoxin oxidoreductase	2.12	0.011	128076.00	5.40	27	159
487	gi|182416857|ref|ZP_02948243.1	conserved hypothetical protein	1.69	0.0016	31365.00	5.40	24	46
490	gi|182418736|ref|ZP_02950009.1	DNA polymerase III subunit gamma/tau	2.49	0.0018	63943.00	5.10	10	47
495	gi|182418464|ref|ZP_02949758.1	pyruvate phosphate dikinase	2.06	0.0006	97182.00	5.00	34	155
509	gi|182418464|ref|ZP_02949758.1	pyruvate phosphate dikinase	1.57	0.0026	97182.00	5.00	14	81
510	gi|182419057|ref|ZP_02950311.1	phosphosugar-binding transcriptional regulator, RpiR family	1.9	0.00022	31122.00	8.70	16	46
512	gi|182417235|ref|ZP_02948591.1	phosphopyruvate hydratase	1.7	0.0041	47138.00	4.50	26	104
513	gi|182417386|ref|ZP_02948718.1	translation elongation factor G	-1.53	0.0009	75958.00	4.90	19	77
516	gi|182418369|ref|ZP_02949664.1	pyruvate:ferredoxin oxidoreductase	2.07	6.1e-05	128076.00	5.40	19	134
546	gi|182419840|ref|ZP_02951080.1	preprotein translocase, SecA subunit	-1.56	0.14	101497.00	5.10	21	86
556	gi|182417470|ref|ZP_02948797.1	formate acetyltransferase	3.55	0.00069	85117.00	4.80	22	149
569	gi|182418369|ref|ZP_02949664.1	pyruvate:ferredoxin oxidoreductase	1.83	0.038	128076.00	5.40	20	130
570	gi|182418369|ref|ZP_02949664.1	pyruvate:ferredoxin oxidoreductase	2.83	0.002	128076.00	5.40	8	71
572	gi|182418369|ref|ZP_02949664.1	pyruvate:ferredoxin oxidoreductase	1.46	0.081	128076.00	5.40	18	105
575	gi|182419526|ref|ZP_02950776.1	DNA mismatch repair protein MutL	2.58	0.0067	77758.00	5.30	5	49
577	gi|182418751|ref|ZP_02950024.1	aldehyde-alcohol dehydrogenase 2	2.36	0.029	96286.00	6.10	20	100
578	gi|182417386|ref|ZP_02948718.1	translation elongation factor G	5.67	4.9e-06	75958.00	4.90	25	68
596	gi|182418318|ref|ZP_02949613.1	RNA polymerase sigma factor for flagellar operon	-1.67	0.049	28248.00	5.20	26	48
610	gi|182418369|ref|ZP_02949664.1	pyruvate:ferredoxin oxidoreductase	2.07	0.0038	128076.00	5.40	26	172
618	gi|182417150|ref|ZP_02948521.1	formate acetyltransferase	1.64	0.0011	83998.00	5.20	21	113
623	gi|182418369|ref|ZP_02949664.1	pyruvate:ferredoxin oxidoreductase	-1.56	0.00082	128076.00	5.40	21	108
628	gi|182417579|ref|ZP_02948904.1	polyribonucleotide nucleotidyltransferase	1.74	0.0023	77381.00	4.90	33	163
637	gi|182417579|ref|ZP_02948904.1	polyribonucleotide nucleotidyltransferase	6.44	0.00017	77381.00	4.90	33	161
639	gi|182417676|ref|ZP_02948995.1	ABC transporter, ATP-binding protein	-1.85	0.00025	74062.00	5.40	20	51
640	gi|182418369|ref|ZP_02949664.1	pyruvate:ferredoxin oxidoreductase	6.18	4.5e-05	128076.00	5.40	16	66
641	gi|182419366|ref|ZP_02950618.1	phospholipase, patatin family	4.94	0.00039	32126.00	9.70	16	48
644	gi|182418751|ref|ZP_02950024.1	aldehyde-alcohol dehydrogenase 2	6.8	3.7e-06	96286.00	6.10	18	70
691	gi|182419855|ref|ZP_02951095.1	CBS domain/MgtE intracellular domain protein+C210	-1.53	0.0014	48034.00	4.50	22	56
741	gi|182420159|ref|ZP_02951390.1	glutamine synthetase, catalytic region	1.93	0.0039	77441.00	5.20	20	94
744	gi||ref|ZP_02949730.1	chaperone protein DnaK	3.6	0.0027	65717.00	4.60	41	233
747	gi|182416965|ref|ZP_02948346.1	conserved hypothetical protein	4.07	0.004	7904.00	7.10	44	45
758	gi|182418369|ref|ZP_02949664.1	pyruvate:ferredoxin oxidoreductase	1.83	0.00068	128076.00	5.40	13	125
788	gi|182417470|ref|ZP_02948797.1	formate acetyltransferase	1.6	0.00048	85117.00	4.80	27	122
807	gi|182419295|ref|ZP_02950548.1	chaperone protein HtpG	1.78	0.00014	75692.00	4.80	27	144
848	gi|182419882|ref|ZP_02951120.1	Trk system potassium uptake protein TrkA	-1.51	0.018	51072.00	6.00	15	44
852	gi|182420112|ref|ZP_02951346.1	glutamine synthetase	1.54	0.0083	71934.00	5.30	32	107
864	gi|182418112|ref|ZP_02949412.1	pyruvate kinase	1.88	0.016	50903.00	5.30	22	68
865	gi|182417470|ref|ZP_02948797.1	formate acetyltransferase	1.52	0.0014	85117.00	4.80	25	184
884	gi|182418436|ref|ZP_02949730.1	chaperone protein DnaK	-2.13	0.00016	65717.00	4.60	27	164
886	gi|182416622|ref|ZP_02948036.1	anthranilate synthase component 1	-2.63	0.0014	53700.00	5.00	12	49
893	gi|182418112|ref|ZP_02949412.1	pyruvate kinase	-1.56	0.0064	50903.00	5.30	14	56
930	gi|182419130|ref|ZP_02950384.1	arginine biosynthesis bifunctional protein ArgJ	2.95	0.0017	43994.00	5.00	19	50
943	gi|182417235|ref|ZP_02948591.1	phosphopyruvate hydratase	2.25	0.00081	43655.00	4.70	24	64
944	gi|182416511|ref|ZP_02623212.2	glucose-1-phosphate adenylyltransferase	3.04	0.001	43260.00	5.00	42	146
950	gi|182418436|ref|ZP_02949730.1	chaperone protein DnaK	1.91	0.0049	65717.00	4.60	30	164
956	gi|182419199|ref|ZP_02950452.1	zinc protease	1.82	0.0014	47392.00	5.20	17	46
975	gi|182418318|ref|ZP_02949613.1	RNA polymerase sigma factor for flagellar operon	-1.69	9.5e-05	28248.00	5.20	27	57
980	gi|182420079|ref|ZP_02951313.1	formate--tetrahydrofolate ligase	-1.58	3.3e-06	60385.00	5.60	36	139
983	gi|182420244|ref|ZP_02951473.1	methionine adenosyltransferase	2.58	0.00011	43712.00	4.90	25	90
987	gi|182417235|ref|ZP_02948591.1	phosphopyruvate hydratase	2.12	0.01	47138	4.54	14	63
987	gi|182417384|ref|ZP_02948716.1	translation elongation factor Tu	2.12	0.01	43655.00	4.70	20	64
990	gi|182418991|ref|ZP_02950247.1	RNA-metabolising metallo-beta-lactamase family protein	2.48	0.00073	61892.00	7.80	10	56
991	gi|182418991|ref|ZP_02950247.1	RNA-metabolising metallo-beta-lactamase family protein	2.08	1.5e-05	61892.00	7.80	23	156
1027	gi|182419398|ref|ZP_02950650.1	inosine-5'-monophosphate dehydrogenase	1.91	0.00016	52475.00	6.10	45	177
1029	gi|182419326|ref|ZP_02950578.1	GMP synthase	2.3	5.5e-05	57313.00	4.90	30	160
1031	gi|182419398|ref|ZP_02950650.1	inosine-5'-monophosphate dehydrogenase	1.52	0.00011	52475.00	6.10	23	129
1044	gi|182418059|ref|ZP_02949364.1	hypothetical protein CBY_1530	1.56	0.0041	20135.00	8.90	35	53
1051	gi|182418603|ref|ZP_02949882.1	neutral endopeptidase	-1.58	0.0008	79936.00	5.00	16	48
1062	gi|182418804|ref|ZP_02950070.1	amidophosphoribosyltransferase	2.82	0.0048	51439.00	5.10	30	86
1092	gi|182419398|ref|ZP_02950650.1	inosine-5'-monophosphate dehydrogenase	-2.03	0.00023	52475.00	6.10	20	121
1102	gi|182417075|ref|ZP_02948453.1	serine hydroxymethyltransferase	1.92	0.0064	45480.00	5.30	29	76
1103	gi|182417260|ref|ZP_02948613.1	acetate kinase	1.49	0.046	43596.00	5.10	19	60
1104	gi|182416644|ref|ZP_02948055.1	hypothetical protein CBY_0778	-1.78	0.00056	23038.00	7.20	27	53
1108	gi|182418059|ref|ZP_02949364.1	hypothetical protein CBY_1530	2.1	0.00084	20135.00	8.90	39	62
1115	gi|182419398|ref|ZP_02950650.1	inosine-5'-monophosphate dehydrogenase	1.7	0.0027	52475.00	6.10	46	205
1117	gi|182417287|ref|ZP_02625939.2	probable M18-family aminopeptidase 1	2.38		52191.00	4.80	21	59
1118	gi|182419930|ref|ZP_02951166.1	phosphopantethiene-protein transferase	2	8.2e-05	27717.00	9.50	32	62
1153	gi|182417372|ref|ZP_02948706.1	adenylosuccinate lyase	-1.75	0.00015	54079.00	5.40	30	107
1157	gi|182420420|ref|ZP_02951642.1	nitrate reductase, catalytic subunit	2.79	0.0032	78832.00	5.30	17	49
1162	gi|182420079|ref|ZP_02951313.1	formate--tetrahydrofolate ligase	3.1	0.086	60385.00	5.60	8	41
1167	gi|182417617|ref|ZP_02948938.1	seryl-tRNA synthetase	2.8	0.00042	48918.00	5.20	32	93
1170	gi|182420244|ref|ZP_02951473.1	methionine adenosyltransferase	3.52	7.5e-05	43712.00	4.90	39	212
1188	gi|182416661|ref|ZP_02948068.1	conserved hypothetical protein	-1.69	0.0063	57866.00	5.20	15	51
1193	gi|182420112|ref|ZP_02951346.1	glutamine synthetase	1.9	3.8e-05	71934.00	5.30	26	103
1196	gi|182418408|ref|ZP_02949702.1	N-acylneuraminate cytidylyltransferase	1.66	0.012	26694.00	9.00	24	51
1204	gi|182416525|ref|ZP_02947952.1	aspartyl-tRNA synthetase	4.79	0.00082	50462.00	5.50	36	120
1209	gi|182419035|ref|ZP_02950289.1	adenylate cyclase	1.77	0.028	21756.00	4.80	18	44
1228	gi|182417594|ref|ZP_02948916.1	ATP-dependent Clp protease, ATP-binding subunit ClpX	1.57	0.0057	48043.00	5.20	29	141
1231	gi|182417384|ref|ZP_02948716.1	translation elongation factor Tu	1.85	4.4e-05	43655.00	4.70	71	225
1242	gi|182417153|ref|ZP_02948524.1	6-phosphofructokinase 1	2.21	0.035	39759.00	5.50	20	48
1246	gi|182417594|ref|ZP_02948916.1	ATP-dependent Clp protease, ATP-binding subunit ClpX	1.59	0.0088	48043.00	5.20	46	201
1247	gi|182416525|ref|ZP_02947952.1	aspartyl-tRNA synthetase	3.22	0.00036	50462.00	5.50	22	100
1249	gi|182419818|ref|ZP_02951058.1	Spo0B-associated GTP-binding protein	1.99	0.029	47503.00	5.30	21	69
1256	gi|182418396|ref|ZP_02949690.1	NAD(p)-specific glutamate dehydrogenase	1.81	0.0049	49209.00	5.60	35	110
1263	gi|182419773|ref|ZP_02951013.1	phosphoglycerate kinase	-2.3	0.00067	41993.00	5.00	33	76
1270	gi|182416784|ref|ZP_02948179.1	valyl-tRNA synthetase	-1.52	0.0082	101408.00	5.10	15	59
1280	gi|182417384|ref|ZP_02948716.1	translation elongation factor Tu	1.6	0.00014	43655.00	4.70	63	168
1340	gi|182417075|ref|ZP_02948453.1	serine hydroxymethyltransferase	2.53	0.0002	45480.00	5.30	26	70
1369	gi|182420243|ref|ZP_02951472.1	acetyl-CoA acetyltransferase	1.51	0.0043	41574.00	5.60	32	98
1373	gi|182418991|ref|ZP_02950247.1	RNA-metabolising metallo-beta-lactamase family protein	2.38	0.017	61892.00	7.80	16	90
1389	gi|182418452|ref|ZP_02949746.1	chemotaxis protein CheA	1.93	0.0094	76126.00	4.60	23	70
1397	gi|182418515|ref|ZP_02949804.1	oligopeptide ABC transporter, periplasmic oligopeptide-binding protein	1.76	0.001	60736.00	4.60	23	95
1415	gi|182419350|ref|ZP_02950602.1	???	1.52	0.00012	41266.00	5.60	44	146
1436	gi|182417594|ref|ZP_02948916.1	ATP-dependent Clp protease, ATP-binding subunit ClpX	3.26	0.00031	48043.00	5.20	19	64
1440	gi|182417384|ref|ZP_02948716.1	translation elongation factor Tu	-1.8	5.8e-05	43655.00	4.70	29	67
1469	gi|182416599|ref|ZP_02948016.1	phospho-2-dehydro-3-deoxyheptonate aldolase	-1.64	2.4e-06	39367.00	6.10	14	75
1474	gi|182420369|ref|ZP_02951591.1	molybdopterin biosynthesis mog protein	1.63	0.0064	18213	6.20	46	56
1482	gi|182419398|ref|ZP_02950650.1	inosine-5'-monophosphate dehydrogenase	2.54	9.7e-05	52475.00	6.10	38	172
1488	gi|182420037|ref|ZP_02951271.1	asparaginyl-tRNA synthetase	2.15	0.045	53437.00	5.00	14	45
1490	gi|182420269|ref|ZP_02951498.1	ATP synthase F1, beta subunit	-1.6	0.018	50255.00	5.00	50	155
1500	gi|182417384|ref|ZP_02948716.1	translation elongation factor Tu	-1.67	0.0082	43655.00	4.70	43	119
1510	gi|182416538|ref|ZP_02947965.1	aspartate-semialdehyde dehydrogenase	-3.39	0.0002	40533.00	6.00	17	45
1511	gi|182419773|ref|ZP_02951013.1	phosphoglycerate kinase	-1.92	0.00099	41993.00	5.00	29	70
1514	gi|182419851|ref|ZP_02951091.1	glyceraldehyde-3-phosphate dehydrogenase, type I	-1.74	0.0054	35921.00	5.20	72	186
1521	gi|182416826|ref|ZP_02948213.1	conserved hypothetical protein	1.55	0.0019	47964.00	5.50	23	80
1524	gi|182419773|ref|ZP_02951013.1	phosphoglycerate kinase	-3.48	0.0085	41993.00	5.00	30	85
1529	gi|182416573|ref|ZP_02947995.1	conserved hypothetical protein	-1.58	0.00033	35852.00	6.50	30	63
1556	gi|182416644|ref|ZP_02948055.1	hypothetical protein CBY_0778	-1.57	0.0062	23038.00	7.20	27	49
1557	gi|182417200|ref|ZP_02948562.1	flavodoxin	1.69	0.002	43815.00	5.10	22	59
1603	gi|182418871|ref|ZP_02950128.1	cell division protein FtsA	2.05	0.00047	48059.00	5.60	21	53
1632	gi|182417568|ref|ZP_02948893.1	translation elongation factor Ts	1.55	0.045	33932.00	4.80	30	84
1641	gi|182418498|ref|ZP_02626666.2	putative integrase/recombinase	1.77	0.0058	34172.00	9.70	20	54
1658	gi|182420243|ref|ZP_02951472.1	acetyl-CoA acetyltransferase	-1.46	0.023	41574.00	5.60	65	196
1667	gi|182419647|ref|ZP_02950892.1	pts system mannose-specific eiiab component	-2.35	3.8e-05	35273.00	6.90	29	87
1698	gi|182418000|ref|ZP_02949306.1	MraZ protein	1.62	0.0018	16649.00	5.20	21	44
1721	gi|182418059|ref|ZP_02949364.1	hypothetical protein CBY_1530	3.12	0.00023	20135.00	8.90	44	57
1722	gi|182417259|ref|ZP_02948612.1	radical SAM domain protein	3.11	0.001	42374.00	5.70	18	42
1724	gi|182416898|ref|ZP_02948282.1	sensory transduction histidine kinase	2.58	0.035	29762.00	7.70	20	43
1758	gi|182419350|ref|ZP_02950602.1	acyl-coa dehydrogenase, short-chain specific	-1.75	0.00052	41266.00	5.60	27	113
1765	gi|182417077|ref|ZP_02948455.1	endonuclease/exonuclease/phosphatase family protein	2.43	0.018	30547.00	9.20	15	46
1784	gi|182417021|ref|ZP_02948400.1	alkylphosphonate utilization operon protein PhnA	-2.07	0.0094	12487.00	5.20	36	50
1789	gi|182419483|ref|ZP_02950735.1	electron transfer flavoprotein subunit beta	1.73	0.0002	27884.00	5.00	47	113
1803	gi|182417828|ref|ZP_02949142.1	conserved hypothetical protein	3.5	0.0001	19174.00	5.30	30	50
1817	gi|182418989|ref|ZP_02950245.1	cysteine desulfurase NifS	4.89	4.1e-05	43627.00	5.90	25	116
1820	gi|182416573|ref|ZP_02947995.1	conserved hypothetical protein	3.11	0.0023	35852.00	6.50	46	121
1827	gi|182419851|ref|ZP_02951091.1	glyceraldehyde-3-phosphate dehydrogenase, type I	2.96	0.00035	35921.00	5.20	19	51
1838	gi|182418087|ref|ZP_02949390.1	glucose kinase	2.52	0.017	33581.00	4.60	21	57
1844	gi|182416586|ref|ZP_02948006.1	conserved hypothetical protein	1.52	1e-05	24846.00	4.60	29	47
1860	gi|182420032|ref|ZP_02951266.1	sensory transduction histidine kinase	2.43	0.0019	54782.00	9.30	9	49
1900	gi|182419595|ref|ZP_02950842.1	spfh domain/band 7 family protein	-2.22	0.00041	35039.00	5.70	41	83
1929	gi|182418167|ref|ZP_02949467.1	transketolase	3.59	7.7e-05	29954.00	5.10	22	91
1943	gi|182419365|ref|ZP_02950617.1	3-hydroxybutyryl-coa dehydrogenase	-1.51	0.046	30665.00	5.40	25	53
1950	gi|182418419|ref|ZP_02949713.1	co-chaperone GrpE	1.67	0.0069	23175.00	4.40	17	44
1959	gi|182419350|ref|ZP_02950602.1	acyl-coa dehydrogenase, short-chain specific	2.11	0.0016	41266.00	5.60	22	64
1964	gi|182416573|ref|ZP_02947995.1	conserved hypothetical protein	2.11	0.0072	35852.00	6.50	14	62
2009	gi|182418391|ref|ZP_02949686.1	flagellar hook-basal body complex protein	-1.5	0.002	11690	4.50	58	44
2021	gi|182416644|ref|ZP_02948055.1	hypothetical protein CBY_0778	-2.65	0.0075	23038.00	7.20	27	52
2056	gi|182419506|ref|ZP_02950757.1	foldase protein PrsA	-1.9	0.001	27813	4.80	39	101
2057	gi|182417147|ref|ZP_02948520.1	dihydroorotate dehydrogenase, catalytic subunit	-1.81	0.00018	31701.00	4.90	24	58
2059	gi|182418452|ref|ZP_02949746.1	chemotaxis protein CheA	-1.55	0.018	76126.00	4.60	15	56
2061	gi|182417686|ref|ZP_02949005.1	acetyltransferase	-1.76	0.012	24188.00	4.90	29	44
2067	gi|182419506|ref|ZP_02950757.1	foldase protein PrsA	-2.31	0.00048	27813.00	4.80	35	100
2082	gi|182416573|ref|ZP_02947995.1	conserved hypothetical protein	1.51	0.00034	35852	6.50	40	101
2088	gi|182418795|ref|ZP_02950062.1	phosphoribosylaminoimidazole-succinocarboxamide synthase	-1.55	0.00074	26746	4.9	25	68
2119	gi|182418828|ref|ZP_02950093.1	ribosomal protein S3	-1.62	0.0081	24571	10.3	35	78
2124	gi|182416644|ref|ZP_02948055.1	hypothetical protein CBY_0778	-1.51	0.00055	23038.00	7.20	36	57
2187	gi|182418648|ref|ZP_02949925.1	hypoxanthine phosphoribosyltransferase	-2.07	6.4e-05	20018	5.00	35	82
2196	gi|182416586|ref|ZP_02948006.1	conserved hypothetical protein	-2.31	0.016	24846.00	4.60	20	47
2320	gi|182419851|ref|ZP_02951091.1	glyceraldehyde-3-phosphate dehydrogenase, type I	-2.23	7.7e-05	35921.00	5.20	61	181
2373	gi|182417592|ref|ZP_02948914.1	ATP-dependent protease La	1.6	0.0015	87171.00	5.80	13	44
2392	gi|182418816|ref|ZP_02950081.1	50S ribosomal protein L6	2.02	0.0072	19833.00	10.10	35	88
2506	gi|182416863|ref|ZP_02948249.1	dna mismatch repair protein	-1.9	0.001	72105.00	8.60	17	44
2711	gi|182417962|ref|ZP_02949271.1	hypothetical protein CBY_0077	-1.67	0.00066	17359.00	4.40	29	48
2714	gi|182417150|ref|ZP_02948521.1	formate acetyltransferase	8.07	5.8e-07	83998.00	5.20	40	241
2720	gi|182419851|ref|ZP_02951091.1	butyrate kinase	1.68	0.00035	35921.00	5.20	33	88
2725	gi|182419851|ref|ZP_02951091.1	glyceraldehyde-3-phosphate dehydrogenase, type I	2.19	8.1e-05	35921.00	5.20	49	121
2731	gi|182418256|ref|ZP_02949552.1	transposon resolvase	5.05	5.4e-06	22031.00	0.00	24	42
2739	gi|182419467|ref|ZP_02950719.1	electron transfer flavoprotein subunit alpha	-1.2	0.0039	36065.00	4.70	23	75
2743	gi|182418839|ref|ZP_02950104.1	ribosomal protein L2	1.73	0.0016	30231.00	10.90	30	83
2745	gi|182419739|ref|ZP_02950979.1	septum site-determining protein MinD	3.87	3.7e-05	29135.00	4.90	42	93
2750	gi|182416573|ref|ZP_02947995.1	conserved hypothetical protein	-1.89	0.0023	35852.00	6.50	28	113

## Sheet: Table S11
Cellular function and protein name	Accession number	t Test	Ratio	MW	pI
Amino acid biosynthesis
anthranilate synthase component 1	gi|182416622	0.0014	-2.63	53700	5
arginine biosynthesis bifunctional protein ArgJ	gi|182419130	0.0017	2.95	43994	5
aspartate-semialdehyde dehydrogenase	gi|182416538	0.0002	-3.39	40533	6
glutamine synthetase, type I	gi|182420112	3.8e-05	1.9	71934	5.3
glutamine synthetase, type I	gi|182420112	0.0083	1.54	71934	5.3
NAD(p)-specific glutamate dehydrogenase	gi|182418396	0.0049	1.81	49209	5.6
phospho-2-dehydro-3-deoxyheptonate aldolase	gi|182416599	2.4e-06	-1.64	39367	6.1
serine hydroxymethyltransferase	gi|182417075	0.0064	1.92	45480	5.3
serine hydroxymethyltransferase	gi|182417075	0.0002	2.53	45480	5.3
Biosynthesis of cofactors, prosthetic groups, and carriers
cysteine desulfurase NifS	gi|182418989	4.1e-05	4.89	43627	5.9
molybdopterin biosynthesis mog protein	gi|182420369	0.0064	1.63	18213	6.2
Cell envelope
N-acylneuraminate cytidylyltransferase	gi|182418408	0.012	1.66	26694	9
Cellular processes
acetyl-CoA acetyltransferase	gi|182420243	0.0043	1.51	41574	5.6
cell division protein FtsA	gi|182418871	0.00047	2.05	48059	5.6
chemotaxis protein CheA	gi|182418452	0.018	-1.55	76126	4.6
flagellar hook-basal body complex protein	gi|182418391	0.002	-1.5	11690	4.5
septum site-determining protein MinD	gi|182419739	3.7e-05	3.87	29135	4.9
Spo0B-associated GTP-binding protein	gi|182419818	0.029	1.99	47503	5.3
Central intermediary metabolism
acetyltransferase	gi|182417686	0.012	-1.76	24188	4.9
electron transfer flavoprotein subunit alpha	gi|182419467	0.0039	-1.2	36065	4.7
electron transfer flavoprotein subunit beta	gi|182419483	0.0002	1.73	27884	5
methionine adenosyltransferase	gi|182420244	0.00011	2.58	43712	4.9
nitrate reductase, catalytic subunit	gi|182420420	0.0032	2.79	78832	5.3
DNA metabolism
DNA polymerase III subunit gamma/tau	gi|182418736	0.0018	2.49	63943	5.1
DNA polymerase IV	gi|182418367	0.017	-1.96	40077	9.2
DNA mismatch repair protein MutL	gi|182419526	0.0067	2.58	77758	5.3
Energy metabolism : sugars
6-phosphofructokinase 1	gi|182417153	0.035	2.21	39759	5.5
glucose kinase	gi|182418087	0.017	2.52	33581	4.6
glucose-1-phosphate adenylyltransferase	gi|182416511	0.001	3.04	43260	5
glyceraldehyde-3-phosphate dehydrogenase, type I	gi|182419851	0.0069	-1.81	35921	5.2
glyceraldehyde-3-phosphate dehydrogenase, type I	gi|182419851	0.0054	-1.74	35921	5.2
glyceraldehyde-3-phosphate dehydrogenase, type I	gi|182419851	7.7e-05	-2.23	35921	5.2
phosphoglycerate kinase	gi|182419773	0.00099	-1.92	41993	5
phosphopyruvate hydratase	gi|182417235	0.00081	2.25	43655	4.7
phosphopyruvate hydratase	gi|182417235	0.01	2.12	47138	4.54
phosphopyruvate hydratase	gi|182417235	0.0041	1.7	47138	4.5
pyruvate kinase	gi|182418112	0.016	1.88	50903	5.3
pyruvate phosphate dikinase	gi|182418464	0.0026	1.57	97182	5
pyruvate phosphate dikinase	gi|182418464	0.0011	1.74	97182	5
pyruvate phosphate dikinase	gi|182418464	0.0006	2.06	97182	5
Energy metabolism : electron transport
flavodoxin	gi|182417200	0.002	1.69	43815	5.1
iron-sulfur cluster-binding protein	gi|182418751	8e-05	1.92	101408	5.1
pyruvate:ferredoxin oxidoreductase	gi|182418369	0.00035	2.46	128076	5.4
pyruvate:ferredoxin oxidoreductase	gi|182418369	0.0011	1.74	128076	5.4
pyruvate:ferredoxin oxidoreductase	gi|182418369	0.0075	1.53	128076	5.4
pyruvate:ferredoxin oxidoreductase	gi|182418369	0.011	2.12	128076	5.4
pyruvate:ferredoxin oxidoreductase	gi|182418369	0.0038	2.07	128076	5.4
pyruvate:ferredoxin oxidoreductase	gi|182418369	4.5e-05	6.18	128076	5.4
pyruvate:ferredoxin oxidoreductase	gi|182418369	0.00068	1.83	128076	5.4
Energy metabolism: ATP-proton motive force interconversion
ATP synthase F1 subunit beta	gi|182420269	0.018	-1.6	50255	5
Energy metabolism: Fermentation
acetate kinase	gi|182417260	0.046	1.49	43596	5.1
butyrate kinase	gi|182419851	0.00035	1.68	35921	5.2
aldehyde-alcohol dehydrogenase 2	gi|182418751	0.0001	1.72	96286	6.1
aldehyde-alcohol dehydrogenase 2	gi|182418751	0.029	2.36	96286	6.1
formate C-acetyltransferase	gi|182417470	0.00069	3.55	85117	4.8
formate C-acetyltransferase	gi|182417150	0.0011	1.64	83998	5.2
formate C-acetyltransferase	gi|182417470	0.00048	1.6	85117	4.8
formate C-acetyltransferase	gi|182417470	0.0014	1.52	85117	4.8
formate C-acetyltransferase	gi|182417150	5.8e-07	8.07	83998	5.2
Fatty acid and phospholipid metabolism
3-hydroxybutyryl-coa dehydrogenase	gi|182419365	0.046	-1.51	30665	5.4
acyl-coa dehydrogenase	gi|182419350	0.00052	-1.75	41266	5.6
phospholipase, patatin family	gi|182419366	0.00039	4.94	32126	9.7
phosphopantethiene-protein transferase	gi|182419930	8.2e-05	2	27717	9.5
Hypothetical proteins
hypothetical protein CBY_0778	gi|182416644	0.00056	-1.78	23038	7.2
hypothetical protein CBY_0778	gi|182416644	0.0062	-1.57	23038	7.2
hypothetical protein CBY_0778	gi|182416644	0.0075	-2.65	23038	7.2
hypothetical protein CBY_0778	gi|182416644	0.00055	-1.51	23038	7.2
hypothetical protein CBY_1530	gi|182418059	0.0041	1.56	20135	8.9
hypothetical protein CBY_1530	gi|182418059	0.00084	2.1	20135	8.9
hypothetical protein CBY_1530	gi|182418059	0.00023	3.12	20135	8.9
Hypothetical proteins (conserved)
conserved hypothetical protein	gi|182416857	0.0016	1.69	31365	5.4
conserved hypothetical protein	gi|182416573	0.00033	-1.58	35852	6.5
conserved hypothetical protein	gi|182416573	0.0023	3.11	35852	6.5
conserved hypothetical protein	gi|182416573	0.0072	2.11	35852	6.5
conserved hypothetical protein	gi|182416586	1e-05	1.52	24846	4.6
conserved hypothetical protein	gi|182416661	0.0063	-1.69	57866	5.2
conserved hypothetical protein	gi|182416826	0.0019	1.55	47964	5.5
conserved hypothetical protein	gi|182416965	0.004	4.07	7904	7.1
conserved hypothetical protein	gi|182417828	0.0001	3.5	19174	5.3
Protein fate: degradation of proteins, peptides, and glycopeptides
neutral endopeptidase	gi|182418603	0.0008	-1.58	79936	5
Protein fate: protein folding and stabilization
ATP-dependent Clp protease	gi|182417594	0.0057	1.57	48043	5.2
ATP-dependent Clp protease	gi|182417594	0.00031	3.26	48043	5.2
ATP-dependent Clp protease	gi|182417594	0.0088	1.59	48043	5.2
chaperone protein DnaK	gi|182418436	0.0027	3.6	65717	4.6
chaperone protein DnaK	gi|182418436	0.0049	1.91	65717	4.6
co-chaperone GrpE	gi|182418419	0.0069	1.67	23175	4.4
foldase protein PrsA	gi|182419506	0.00048	-2.31	27813	4.8
foldase protein PrsA	gi|182419506	0.001	-1.9	27813	4.8
Protein fate: protein and peptide secretion and trafficking
preprotein translocase, SecA subunit	gi|182419840	0.0049	2.16	101497	5.1
Protein fate: degradation of proteins, peptides, and glycopeptides
probable M18-family aminopeptidase 1	gi|182417287	0.0057	2.38	52191	4.8
Protein synthesis: ribosomal proteins: synthesis and modification
50S ribosomal protein L6	gi|182418816	0.0072	2.02	19833	10.1
ribosomal protein L2	gi|182418839	0.0016	1.73	30231	10.9
ribosomal protein S3	gi|182418828	0.0081	-1.62	24571	10.3
Protein synthesis: tRNA aminoacylation
aspartyl-tRNA synthetase	gi|182416525	0.00082	4.79	50462	5.5
aspartyl-tRNA synthetase	gi|182416525	0.00036	3.22	50462	5.5
seryl-tRNA synthetase	gi|182417617	0.00042	2.8	48918	5.2
threonyl-tRNA synthetase	gi|182419627	0.00026	-2.66	73650	5.8
valyl-tRNA synthetase	gi|182416784	0.0082	-1.52	101408	5.1
Protein synthesis: translation factors
translation elongation factor G	gi|182417386	0.0009	-1.53	75958	4.9
translation elongation factor G	gi|182417386	4.9e-06	5.67	75958	4.9
translation elongation factor Ts	gi|182417568	0.045	1.55	33932	4.8
translation elongation factor Tu	gi|182417384	4.4e-05	1.85	43655	4.7
translation elongation factor Tu	gi|182417384	0.00014	1.6	43655	4.7
Purines, pyrimidines, nucleosides, and nucleotides
adenylate cyclase	gi|182419035	0.028	1.77	21756	4.8
adenylosuccinate lyase	gi|182417372	0.00015	-1.75	54079	5.4
dihydroorotate dehydrogenase, catalytic subunit	gi|182417147	0.00018	-1.81	31701	4.9
formate-tetrahydrofolate ligase	gi|182420079	3.3e-06	-1.58	60385	5.6
GMP synthase	gi|182419326	5.5e-05	2.3	57313	4.9
hypoxanthine phosphoribosyltransferase	gi|182418648	6.4e-05	-2.07	20018	5
inosine-5'-monophosphate dehydrogenase	gi|182419398	0.00016	1.91	52475	6.1
inosine-5'-monophosphate dehydrogenase	gi|182419398	0.00011	1.52	52475	6.1
inosine-5'-monophosphate dehydrogenase	gi|182419398	0.0027	1.7	52475	6.1
inosine-5'-monophosphate dehydrogenase	gi|182419398	9.7e-05	2.54	52475	6.1
phosphoribosylaminoimidazole-succinocarboxamide synthase	gi|182418795	0.00074	-1.55	26746	4.9
Signal transduction
pts system mannose-specific eiiab component	gi|182419647	3.8e-05	-2.35	35273	6.9
sensory transduction histidine kinase	gi|182416898	0.035	2.58	29762	7.7
sensory transduction histidine kinase	gi|182420032	0.0019	2.43	54782	9.3
Transcription
polyribonucleotide nucleotidyltransferase	gi|182417579	0.0023	1.74	77381	4.9
polyribonucleotide nucleotidyltransferase	gi|182417579	0.00017	6.44	77381	4.9
RNA polymerase sigma factor for flagellar operon	gi|182418318	9.5e-05	-1.69	28248	5.2
Transport and binding proteins
ABC transporter, ATP-binding protein	gi|182417676	0.00025	-1.85	74062	5.4
oligopeptide ABC transporter, A46	gi|182418515	0.001	1.76	60736	4.6
Unclassified
GTP-binding protein TypA/BipA	gi|182418928	0.027	-1.65	67912	4.9
GTP-binding protein TypA/BipA	gi|182418928	0.0059	-1.52	67912	4.9
phosphosugar-binding transcriptional regulator, RpiR family	gi|182419057	0.00022	1.9	31122	8.7
putative integrase/recombinase	gi|182418498	0.0058	1.77	34172	9.7
Trk system potassium uptake protein TrkA	gi|182419882	0.018	-1.51	51072	6
Unknown function
alkylphosphonate utilization operon protein PhnA	gi|182417021	0.0094	-2.07	12487	5.2
CBS domain/MgtE intracellular domain protein	gi|182419855	0.0014	-1.53	48034	4.5
endonuclease/exonuclease/phosphatase	gi|182417077	0.018	2.43	30547	9.2
MraZ protein	gi|182418000	0.0018	1.62	16649	5.2
radical SAM domain protein	gi|182417259	0.001	3.11	42374	5.7
RNA-metabolising metallo-beta-lactamase	gi|182418991	0.00073	2.48	61892	7.8
RNA-metabolising metallo-beta-lactamase	gi|182418991	1.5e-05	2.08	61892	7.8
spfh domain/band 7 family protein	gi|182419595	0.00041	-2.22	35039	5.7
transketolase	gi|182418167	7.7e-05	3.59	29954	5.1
